# Supplementary material for: Evolution of protease activation and specificity via alpha-2-macroglobulin-mediated covalent capture
Source: Nat Commun. 2023 Feb 11;14:768. doi: 10.1038/s41467-023-36099-7 (PMC9918453; doi:10.1038/s41467-023-36099-7)
Supplement: Supplementary file 3 — Source Data [file 41467_2023_36099_MOESM3_ESM.zip]

Archive with 2 entries (2 files):
- Scripts_data_Fig5b.zip
- Source_data.xlsx
