# Supplementary material for: Evolution of protease activation and specificity via alpha-2-macroglobulin-mediated covalent capture
Source: Nat Commun. 2023 Feb 11;14:768. doi: 10.1038/s41467-023-36099-7 (PMC9918453; doi:10.1038/s41467-023-36099-7)
Supplement: Supplementary file 3 — Source Data [file 41467_2023_36099_MOESM3_ESM.zip › Source_data.xlsx]

## Sheet: Fig. 1c
Panel	Sample	A2M substrate	Time point (h)	Event count	Yeast gate (%)	anti-myc-FITC (median)	anti-Strep-PE (median)
Top left	SplB	WELQ/S	0	50063	99.4	1383	-16.2
Top left	SplB	WELQ/S	1	50086	99.4	1446	12482
Top left	SplB	WELQ/S	3	50053	99.6	1495	14785
Top left	SplB	WELQ/S	6	50082	99.3	1363	14654
Top left	SplB	WELQ/S	12	50055	99.6	1461	16058
Bottom left	SplB	ENLYFQ/S	0	50040	99.5	1427	-18
Bottom left	SplB	ENLYFQ/S	1	50054	99.4	1607	-9.12
Bottom left	SplB	ENLYFQ/S	3	50076	99.5	1709	-4.21
Bottom left	SplB	ENLYFQ/S	6	50171	98.8	1642	103
Bottom left	SplB	ENLYFQ/S	12	50053	99.5	1604	269
Top right	SplB-S157A	WELQ/S	0	50023	99.4	880	-20.2
Top right	SplB-S157A	WELQ/S	1	50036	99.4	933	-17.1
Top right	SplB-S157A	WELQ/S	3	51041	93.4	1076	-19.2
Top right	SplB-S157A	WELQ/S	6	50086	99.1	919	-24.2
Top right	SplB-S157A	WELQ/S	12	50463	97.4	1036	-10.1
Bottom right	SplB-S157A	ENLYFQ/S	0	50023	99.4	950	-18
Bottom right	SplB-S157A	ENLYFQ/S	1	50055	99.5	1096	-19.2
Bottom right	SplB-S157A	ENLYFQ/S	3	50030	99.5	1167	-15.2
Bottom right	SplB-S157A	ENLYFQ/S	6	50045	99.1	1052	-15.2
Bottom right	SplB-S157A	ENLYFQ/S	12	50027	99.5	1062	-21.1

## Sheet: Fig. 2b
Panel	Sample	A2M substrate	Time point (h)	Event count	Yeast gate (%)	anti-myc-FITC (median)	anti-Strep-PE (median)
left	SplB	WELQ/S	1	50246	49.1	1202	-4.21
left	pre-SplB	WELQ/S	1	50046	93.3	41.9	7.95
left	SplB S157A	WELQ/S	1	50018	90.5	19	2205
left	pre-SplB S157A	WELQ/S	1	50040	93.4	1258	-23.2
middle	SplB	WELQ/S	3	50181	48.7	950	15.9
middle	pre-SplB	WELQ/S	3	50033	91.3	20.9	-13.1
middle	SplB S157A	WELQ/S	3	50022	90.6	33.9	2760
middle	pre-SplB S157A	WELQ/S	3	50045	90.1	1150	-6.08
right	SplB	WELQ/S	12	50197	43.9	501	9.82
right	pre-SplB	WELQ/S	12	50042	90.7	5.84	8.88
right	SplB S157A	WELQ/S	12	50015	89	6.78	1301
right	pre-SplB S157A	WELQ/S	12	50061	90.7	628	6.78

## Sheet: Fig. 2c
Panel	Sample	A2M substrate	Event count	Yeast gate (%)	anti-myc-FITC (median)	low - anti-myc-FITC (% of yeast gate)	mid - anti-myc-FITC (% of yeast gate)	high - anti-myc-FITC (% of yeast gate)
left	SplB input 1:1000	WELQ/S	50046	97.6	744	68.4	0.42	0.24
2nd from left	pre-SplB 1:1000	WELQ/S	50064	97.5	1791	78.5	0.78	0.14
3rd from left	SplB MACS output 1:1000	WELQ/S	50123	96.3	1343	39.5	0.73	30.5
4th from left	pre-SplB MACS output 1:1000	WELQ/S	50132	96.4	5460	77.4	0.49	0.03

## Sheet: Fig. 2e
Panel	Sample	Selection round	A2M substrate	Time point (h)	Event count	Yeast gate (%)	anti-myc-FITC (median)	anti-Strep-PE (median)
Left 1st row	Input	1	WELQ/S	1	50160	76.9	6514	-19.2
Left 1st row	Output	1	WELQ/S	1	50171	72.2	5484	328
Left 2nd row	Input	2	WELQ/S	1	50169	72.2	5557	396
Left 2nd row	Output	2	WELQ/S	1	50277	68.6	3818	927
Mid 1st row	Input	1	WELQ/S	3	50103	79.9	6003	-12.2
Mid 1st row	Input	1	WELQ/S	3	50169	71.3	5225	891
Mid 2nd row	Output	2	WELQ/S	3	50177	76.8	4913	988
Mid 2nd row	Output	2	WELQ/S	3	50593	37.9	5508	2920
Right 1st row	Input	1	WELQ/S	12	50127	77.4	5924	28
Right 1st row	Output	1	WELQ/S	12	50155	76.5	5990	3911
Right 2nd row	Input	2	WELQ/S	12	50243	68	5706	3284
Right 2nd row	Output	2	WELQ/S	12	50405	57.8	5569	4934
Left 3rd row	pre-SplB	N/A	WELQ/S	1	50060	71.6	4006	-14
Left 3rd row	pre-SplB-S157A	N/A	WELQ/S	1	50057	76.3	13197	-20.2
Mid 3rd row	pre-SplB	N/A	WELQ/S	3	50115	73.1	3971	-14
Mid 3rd row	pre-SplB-S157A	N/A	WELQ/S	3	50066	73.6	11368	-21.1
Right 3rd row	pre-SplB	N/A	WELQ/S	12	50082	71.2	3599	25.8
Right 3rd row	pre-SplB-S157A	N/A	WELQ/S	12	50133	73.4	11675	-15.2
Left 4th row	SplB	N/A	WELQ/S	1	50085	68.3	6316	10262
Left 4th row	SplB-S157A	N/A	WELQ/S	1	50074	75.7	9002	-16.2
Mid 4th row	SplB	N/A	WELQ/S	3	50066	72.1	6137	9992
Mid 4th row	SplB-S157A	N/A	WELQ/S	3	50103	81.3	8164	-16.2
Right 4th row	SplB	N/A	WELQ/S	12	50074	69.9	7244	13706
Right 4th row	SplB-S157A	N/A	WELQ/S	12	50100	73.1	7897	-22

## Sheet: Fig. 3b
SplB-N3Q-S23R-I66V	Repeat 1			Repeat 2			Repeat 3
Concentration µM	Replicate 1	Replicate 2	Replicate 3	Replicate 1	Replicate 2	Replicate 3	Replicate 1	Replicate 2	Replicate 3
1170	0.0543132	0.0613205	0.0622405	0.0285893	0.0575316	0.056352	0.04884	0.051202	0.0526243
780	0.045525	0.0548894	0.0470172	0.0515721	0.052985	0.0502386	0.0506362	0.0464248	0.0423875
520	0.0389532	0.0469559	0.0444479	0.0448097	0.0467057	0.0463001	0.0428009	0.0422628	0.0412456
346.667	0.0314166	0.0360887	0.0353051	0.0376093	0.0368289	0.0373347	0.0336154	0.0339987	0.0335428
231.111	0.0207797	0.0273267	0.0255196	0.026825	0.0273899	0.0276251	0.0240758	0.0258732	0.025756
154.074	0.0144287	0.0197339	0.0187863	0.0208009	0.0206739	0.0228265	0.0189914	0.0192472	0.0186968
102.716	0.011437	0.0112285	0.00748675	0.0131597	0.0141674	0.0143125	0.011457	0.0135438	0.0137866
68.4774	0.00800462	0.00922124	0.0092136	0.0105422	0.0104405	0.0102374	0.00914521	0.00980071	0.0093417
45.6516	0.00476543	0.00643028	0.00577121	0.00698369	0.0068518	0.00708321	0.00602125	0.00639788	0.00644017
30.4344	0.00322451	0.00417853	0.00411304	0.0048334	0.00473001	0.00485655	0.0041412	0.00448382	0.0046194
20.2896	0.00214408	0.00267114	0.0027806	0.00324028	0.00324803	0.00331401	0.0021523	0.00289995	0.0029519
13.5264	0.00140946	0.0016708	0.00156957	0.002019	0.00207177	0.00219902	0.00165833	0.00176501	0.001941
kcat	0.08626	0.09399	0.09505	0.05218	0.082	0.07661	0.07298	0.07022	0.06929
Km (µM)	674.6	573.6	657.7	209.6	444	390.3	433	393.6	400.3
kcat/Km	127.868	163.86	144.519	248.95	184.685	196.285	168.545	178.404	173.095
R square	0.9967	0.996	0.9861	0.8508	0.9968	0.9958	0.9853	0.9967	0.9939
SplB-N3Q-E89K	Repeat 1			Repeat 2			Repeat 3
Concentration µM	Replicate 1	Replicate 2	Replicate 3	Replicate 1	Replicate 2	Replicate 3	Replicate 1	Replicate 2	Replicate 3
1170	0.0504429	0.0596929	0.0580991	0.0376826	0.0438575	0.0391766	0.0460311	0.0571808	0.0549208
780	0.0478679	0.0474172	0.0475304	0.0322763	0.0391382	0.0338735	0.0338191	0.0481909	0.0445995
520	0.041367	0.039522	0.0406643	0.0317421	0.0335708	0.0265836	0.0323138	0.0384182	0.0417745
346.667	0.0313293	0.0337292	0.0322079	0.0251725	0.0268832	0.0250074	0.0290345	0.0344961	0.0325587
231.111	0.0240477	0.0236652	0.023853	0.018449	0.0185713	0.0183809	0.0231518	0.0253623	0.0250882
154.074	0.0181568	0.0182046	0.0175798	0.0143375	0.0143581	0.0139574	0.0183927	0.0177557	0.0183783
102.716	0.0110532	0.0110525	0.0116422	0.0100617	0.0101335	0.0100877	0.0123366	0.0106667	0.0125105
68.4774	0.00812016	0.00832899	0.00848602	0.00679761	0.00730748	0.00705233	0.00908129	0.00926176	0.00911389
45.6516	0.0053989	0.0054665	0.00571735	0.00463397	0.00508648	0.00486826	0.00592243	0.00609732	0.00645544
30.4344	0.00369406	0.00375117	0.00387251	0.00317265	0.00345645	0.00334612	0.00377518	0.00429395	0.00404597
20.2896	0.00251794	0.00260967	0.00255038	0.00217791	0.00234709	0.00234937	0.00263583	0.00267862	0.00271674
13.5264	0.00149857	0.00152588	0.00156289	0.00127679	0.0014637	0.00155413	0.00184223	0.00176132	0.00173469
kcat	0.07507	0.09158	0.08864	0.05073	0.06482	0.05303	0.05535	0.08431	0.07661
Km	487.6	662.2	631.4	386.4	523.3	439	345.1	569.2	484
kcat/Km	153.958	138.297	140.386	131.289	123.868	120.797	160.388	148.12	158.285
R square	0.9935	0.9966	0.9989	0.9927	0.9977	0.9958	0.9838	0.9958	0.9962
SplB-N3Q-E89G	Repeat 1			Repeat 2			Repeat 3
Concentration µM	Replicate 1	Replicate 2	Replicate 3	Replicate 1	Replicate 2	Replicate 3	Replicate 1	Replicate 2	Replicate 3
1170	0.0439758	0.0467141	0.0467924	0.0419425	0.04026	0.0409813	0.0428852	0.0449269	0.0497903
780	0.0400228	0.0352087	0.0376284	0.037873	0.0362865	0.0401193	0.0356418	0.0407424	0.0387985
520	0.0358267	0.0312078	0.032565	0.0308874	0.0301881	0.0318688	0.0335706	0.0294372	0.0322792
346.667	0.0249978	0.0248708	0.0247991	0.0249561	0.0251791	0.0261372	0.0282904	0.0298347	0.0267931
231.111	0.0202809	0.0180841	0.0187702	0.0195116	0.0189436	0.0191685	0.0216794	0.0223252	0.022021
154.074	0.0132179	0.0130696	0.0138981	0.0130702	0.0134677	0.0132392	0.0146841	0.01576	0.0147163
102.716	0.0099896	0.0104675	0.0100099	0.0099119	0.0103305	0.010072	0.0106507	0.0115043	0.000207797
68.4774	0.00687125	0.00666189	0.00705069	0.00655928	0.00720848	0.00683041	0.00693847	0.00745213	0.00763537
45.6516	0.00463318	0.00454405	0.00473019	0.00457041	0.00310444	0.00448018	0.00471793	0.00517684	0.00529233
30.4344	0.00328244	0.00306418	0.00328354	0.00302565	0.00325452	0.00315373	0.00308074	0.00351574	0.00367785
20.2896	0.00201125	0.00190767	0.00204314	0.00191215	0.00211539	0.00203405	0.00207643	0.00215728	0.00235609
13.5264	0.00124318	0.00129722	0.00132841	0.00119565	0.00136013	0.00131788	0.00133144	0.00142386	0.00148341
kcat	0.06712	0.07085	0.07152	0.06227	0.05779	0.0619	0.05815	0.06205	0.08233
Km (µM)	549.9	671.2	647	532.7	479.9	505.1	420.4	446.5	794.4
kcat/Km	122.059	105.557	110.541	116.895	120.421	122.55	138.321	138.97	103.638
R square	0.9932	0.9947	0.9987	0.9984	0.9973	0.9935	0.993	0.9893	0.9643
SplB-N3Q-S154R	Repeat 1			Repeat 2			Repeat 3
Concentration µM	Replicate 1	Replicate 2	Replicate 3	Replicate 1	Replicate 2	Replicate 3	Replicate 1	Replicate 2	Replicate 3
1170	0.217249	0.185158	0.229228	0.237131	0.217539	0.221223	0.276021	0.266047	0.258169
780	0.180066	0.190003	0.19378	0.208104	0.19886	0.179036	0.250955	0.242722	0.235139
520	0.173235	0.179379	0.179227	0.18821	0.182164	0.174131	0.216976	0.206838	0.199127
346.667	0.148387	0.140601	0.156022	0.154835	0.146314	0.137762	0.180439	0.172582	0.169116
231.111	0.106553	0.106718	0.118017	0.121268	0.118507	0.114602	0.134366	0.131443	0.132588
154.074	0.0810537	0.0835219	0.0864644	0.0930818	0.0917445	0.0893668	0.0848745	0.0894495	0.0921419
102.716	0.0566256	0.0601151	0.0582934	0.0653892	0.0603999	0.05953	0.0719885	0.067291	0.0702707
68.4774	0.0417733	0.0432163	0.0459227	0.0474214	0.0457008	0.0471018	0.0499356	0.0464868	0.0456062
45.6516	0.0298636	0.0305612	0.0305731	0.0317762	0.0314258	0.0318102	0.0331547	0.0298048	0.0313757
30.4344	0.0186726	0.020761	0.021672	0.022184	0.0231186	0.0222914	0.0231246	0.0218776	0.0221569
20.2896	0.0128255	0.0137014	0.0137147	0.0151134	0.0138674	0.0147306	0.0152108	0.0142063	0.0146809
13.5264	0.00874513	0.00883973	0.00911496	0.0096291	0.0090121	0.00941087	0.00930529	0.00931531	0.00935205
kcat	0.2842	0.2531	0.2989	0.3124	0.2862	0.2773	0.3934	0.3771	0.355
Km (µM)	373.1	297.5	366.1	367.2	336.5	342.3	453.7	447.1	409.8
kcat/Km	761.726	850.756	816.444	850.763	850.52	810.108	867.093	843.435	866.276
R square	0.9934	0.9856	0.9955	0.9989	0.9973	0.9944	0.9956	0.9973	0.998
SplB-N3Q-E89G-S154R	Repeat 1			Repeat 2			Repeat 3			Repeat 4			Repeat 5			Repeat 6
Concentration µM	Replicate 1	Replicate 2	Replicate 3	Replicate 1	Replicate 2	Replicate 3	Replicate 1	Replicate 2	Replicate 3	Replicate 1	Replicate 2	Replicate 3	Replicate 1	Replicate 2	Replicate 3	Replicate 1	Replicate 2	Replicate 3
1170	0.241934	0.215419	0.195955	0.239141	0.257768	0.254958	0.41623	0.418898	0.399928	0.66696	0.697962	0.716361	0.236512	0.203889	0.189835	0.197385	0.190652	0.210846
780	0.184913	0.196502	0.18125	0.235643	0.250174	0.239627	0.396553	0.40188	0.383825	0.732597	0.770765	0.712679	0.204215	0.20079	0.169523	0.191529	0.19783	0.214639
520	0.178307	0.174498	0.16979	0.222667	0.220055	0.220624	0.383089	0.365304	0.360766	0.65319	0.651932	0.65839	0.203798	0.168037	0.202904	0.178137	0.164983	0.199158
346.667	0.146952	0.143606	0.139593	0.189261	0.182405	0.192461	0.338085	0.311623	0.30312	0.535673	0.529938	0.508597	0.166342	0.140968	0.149807	0.142286	0.152489	0.163506
231.111	0.107009	0.114463	0.100583	0.138955	0.14367	0.151405	0.256716	0.247018	0.231973	0.329804	0.385383	0.37113	0.118523	0.110164	0.111233	0.121308	0.120659	0.123667
154.074	0.0868077	0.0919111	0.0822065	0.113357	0.111296	0.115566	0.188665	0.190017	0.161656	0.237714	0.26064	0.267413	0.0791625	0.0719459	0.0744156	0.0821493	0.0919593	0.0922659
102.716	0.059677	0.0435411	0.0559752	0.0763217	0.0757586	0.0782689	0.13513	0.134839	0.133757	0.155902	0.176308	0.1841	0.00037519	0.0603901	0.0610433	0.0653463	0.0481215	0.000306897
68.4774	0.0389154	0.0424193	0.0425062	0.0528257	0.0594659	0.056915	0.0927991	0.089439	0.0872906	0.0995725	0.113804	0.113427	0.041509	0.0424704	0.0411726	0.0401388	0.0434765	0.0462795
45.6516	0.0271838	0.0295447	0.028442	0.034601	0.0405152	0.037838	0.0619267	0.063043	0.0621074	0.0612405	0.0696218	0.0734949	0.028361	0.0293484	0.029373	0.0290389	0.0290759	0.0308258
30.4344	0.0172766	0.0195989	0.0188398	0.0237759	0.0271994	0.0254232	0.0417666	0.0417875	0.0417046	0.0407941	0.0415224	0.0471946	0.01915	0.020465	0.019942	0.020115	0.0199212	0.0222727
20.2896	0.0115102	0.0110545	0.012084	0.01533	0.0173163	0.0173045	0.0280046	0.0275544	0.028754	0.0233671	0.0269278	0.0320329	0.0126848	0.0116995	0.0120944	0.0128381	0.0132857	0.0143882
13.5264	0.00830676	0.00827202	0.00737806	0.0106937	0.0116994	0.0113463	0.0170719	0.0175873	0.0175305	0.000180108	0.0166929	0.018366	0.00796963	0.00730041	0.00787011	0.00861701	0.00818981	0.00860759
kcat	0.3224	0.2928	0.2617	0.3198	0.3426	0.3301	0.5451	0.548	0.5305	1.059	1.076	1.058	0.3569	0.2834	0.2547	0.2629	0.2582	0.3156
Km (µM)	451.4	381.5	338.8	288.6	319.3	288.6	274.4	293.3	301.6	445.4	418.4	418.5	517.5	375.8	292.5	304.5	295.9	406.2
kcat/Km	714.222	767.497	772.432	1108.11	1072.97	1143.8	1986.52	1868.39	1758.95	2377.64	2571.7	2528.08	689.662	754.125	870.769	863.383	872.592	776.957
R square	0.9913	0.9917	0.9941	0.9872	0.9963	0.9938	0.9862	0.9944	0.9911	0.9594	0.9714	0.9823	0.9429	0.9937	0.9568	0.991	0.9821	0.9296
SplB-N2K-N3Q-S154R	Repeat 1			Repeat 2			Repeat 3
Concentration µM	Replicate 1	Replicate 2	Replicate 3	Replicate 1	Replicate 2	Replicate 3	Replicate 1	Replicate 2	Replicate 3
1170	0.612792	0.573827	0.584893	0.552531	0.493396	0.472236	0.39766	0.410261	0.388143
780	0.530928	0.46905	0.397041	0.509073	0.399931	0.494489	0.351279	0.388636	0.336574
520	0.495096	0.450913	0.440667	0.459972	0.428627	0.451396	0.322135	0.355287	0.308845
346.667	0.369576	0.357476	0.346866	0.388466	0.371411	0.384973	0.271011	0.284134	0.256736
231.111	0.269437	0.256155	0.251115	0.288951	0.267887	0.27669	0.208521	0.220295	0.192716
154.074	0.189797	0.189465	0.184192	0.179819	0.179131	0.217529	0.159786	0.16711	0.150437
102.716	0.126824	0.12952	0.127039	0.134093	0.138644	0.0882693	0.110127	0.115643	0.105028
68.4774	0.0848293	0.0881817	0.087727	0.0831443	0.0874877	0.093611	0.0825821	0.0782088	0.0771581
45.6516	0.0558489	0.0607635	0.0596663	0.0562253	0.059107	0.0659174	0.0568436	0.0535971	0.0533453
30.4344	0.0381991	0.0405479	0.0406729	0.0382057	0.0386933	0.0411664	0.0370523	0.0359425	0.0343193
20.2896	0.0255655	0.0265239	0.0267548	0.0273019	0.0263672	0.0281592	0.022995	0.0237803	0.0228706
13.5264	0.0168659	0.0166796	0.0168835	0.0161363	0.0150543	0.0160343	0.0158179	0.0150481	0.0165183
kcat	0.928	0.8119	0.7822	0.7941	0.6404	0.6835	0.5199	0.5617	0.5128
Km (µM)	555.8	488.9	492.6	435.9	338.4	346.7	347.2	360	373.5
kcat/Km	1669.67	1660.67	1587.9	1821.75	1892.43	1971.45	1497.41	1560.28	1372.96
R square	0.9925	0.9932	0.9739	0.9881	0.9769	0.9675	0.9977	0.994	0.9979
SplB-N3Q	Repeat 1			Repeat 2			Repeat 3
Concentration µM	Replicate 1	Replicate 2	Replicate 3	Replicate 1	Replicate 2	Replicate 3	Replicate 1	Replicate 2	Replicate 3
1170	0.046156	0.0443221	0.0497091	0.0470036	0.0452205	0.0439944	0.0667182	0.0607673	0.0640061
780	0.0410517	0.0402589	0.044893	0.0439155	0.0421017	0.0417645	0.0617871	0.0539935	0.0576717
520	0.035873	0.0356133	0.0371289	0.0369874	0.037956	0.0358475	0.053173	0.0504257	0.0517878
346.667	0.0299509	0.0267006	0.0291833	0.029447	0.0294593	0.0290051	0.0412958	0.0406835	0.0411781
231.111	0.0228371	0.0204287	0.0226476	0.0218721	0.0226744	0.0224504	0.0274175	0.0295704	0.0293005
154.074	0.0147825	0.0138688	0.015738	0.0159377	0.0162531	0.0159827	0.022362	0.0219052	0.021478
102.716	0.0105362	0.0108646	0.0114389	2.54217e-05	0.011262	0.0111419	0.0138061	0.0140179	0.0127859
68.4774	0.00701458	0.0069052	0.00764429	0.00679429	0.00730883	0.00744282	0.0103688	0.0110942	0.0104288
45.6516	0.00464942	0.00457132	0.00493792	0.00453416	0.0049854	0.00505456	0.00696258	0.00761455	0.00675091
30.4344	0.00293404	0.00303003	0.00307897	0.00295074	0.00308799	0.00331689	0.00459623	0.00513248	0.00436067
20.2896	0.00184831	0.00184922	0.00211035	0.00195256	0.00194264	0.00215704	0.00307594	0.00318005	0.00282757
13.5264	0.00132726	0.00132207	0.00142395	0.00125246	0.00284261	0.00168374	0.00207141	0.00202389	0.00186295
kcat	0.06674	0.06614	0.07486	0.07773	0.06492	0.06291	0.1028	0.08487	0.09479
Km (µM)	481.3	517.5	550.4	652.2	438	430.4	555.7	421.8	502.5
kcat/Km	138.666	127.807	136.01	119.181	148.219	146.166	184.992	201.209	188.637
R square	0.9943	0.9953	0.9982	0.9592	0.993	0.9951	0.9932	0.9936	0.9929
SplB-N3Q (processed form)	Repeat 1			Repeat 2			Repeat 3			Repeat 4
Concentration µM	Replicate 1	Replicate 2	Replicate 3	Replicate 1	Replicate 2	Replicate 3	Replicate 1	Replicate 2	Replicate 3	Replicate 1	Replicate 2	Replicate 3
1170	1.58659	1.31062	1.60686	1.39776	1.42177	1.46436	1.41374	1.51812	1.41541	1.46776	1.53313	1.58044
780	1.56047	1.26088	1.68822	1.49059	1.44735	1.63867	1.50937	1.51451	1.49231	1.444	1.59409	1.53189
520	1.42195	1.35107	1.52855	1.36394	1.23723	1.36024	1.3258	1.40612	1.48507	1.31727	1.37288	1.43419
346.667	1.20699	1.16924	1.21242	1.18256	1.06316	1.08308	1.11643	1.14944	0.999267	1.19488	1.19253	1.25843
231.111	0.911143	0.85204	0.932862	0.878376	0.887409	0.869646	0.815889	0.949384	0.90005	0.919695	0.96875	0.948898
154.074	0.556121	0.560532	0.649381	0.622874	0.6404	0.654018	0.620721	0.583043	0.647579	0.678578	0.684336	0.683424
102.716	0.271026	0.320586	0.392958	0.442794	0.439564	0.445771	0.44886	0.348716	0.459953	0.488435	0.494689	0.47427
68.4774	0.279474	0.2724	0.312837	0.292778	0.301585	0.300826	0.297672	0.346283	0.309948	0.338733	0.348495	0.353934
45.6516	0.174792	0.17278	0.202859	0.194174	0.188354	0.199392	0.193629	0.218964	0.216332	0.220571	0.213168	0.226839
30.4344	0.113188	0.113349	0.138686	0.124315	0.131663	0.139348	0.122814	0.144146	0.149595	0.146861	0.150649	0.157425
20.2896	0.0789148	0.0744538	0.086907	0.0825649	0.0887529	0.0916939	0.082025	0.0923794	0.0952131	0.096228	0.102034	0.112622
13.5264	0.0500947	0.0489611	0.0536996	0.0495824	0.0548968	0.0583608	0.0536266	0.0566237	0.0643051	0.0612623	0.0664186	0.0706883
kcat	2.335	1.82	2.346	1.97	1.921	2.118	2	2.122	1.987	1.926	2.081	2.109
Km (µM)	413.2	296.2	366.7	300	306	339.3	323.5	338.1	302.2	271	294.7	295.7
kcat/Km	5651.02	6144.5	6397.6	6566.67	6277.78	6242.26	6182.38	6276.25	6575.12	7107.01	7061.42	7132.23
R square	0.9726	0.9545	0.978	0.9753	0.9896	0.9795	0.9821	0.9791	0.9712	0.9883	0.9877	0.9875

## Sheet: Fig. 4e
Panel	Sample	A2M substrate	Time point (h)	Event count	Yeast gate (%)	anti-myc-FITC (median)	anti-Strep-PE (median)
Left 2nd row	SplA	VWLY/S	3	50049	95.6	130	1659
Left 2nd row	SplA	WELQ/S	3	50058	94.8	41.9	-20.2
Left 2nd row	SplA	RWLL/T	3	50281	92.7	131	-28.2
Mid 2nd row	SplB	VWLY/S	3	50060	85.9	355	-15.2
Mid 2nd row	SplB	WELQ/S	3	50037	85.2	268	1902
Mid 2nd row	SplB	RWLL/T	3	50159	84.3	419	-24.2
Right 2nd row	SplC	VWLY/S	3	50069	92.8	1013	-24.2
Right 2nd row	SplC	WELQ/S	3	50038	93.3	908	-18
Right 2nd row	SplC	RWLL/T	3	50198	91.2	1219	-23.2
Left 3rd row	SplD	VWLY/S	3	50074	89.5	19.9	-33.2
Left 3rd row	SplD	WELQ/S	3	50073	89.7	33	-24.2
Left 3rd row	SplD	RWLL/T	3	50147	87.6	33.9	-0.23
Mid 3rd row	SplE	VWLY/S	3	50151	84.3	30.8	-11.2
Mid 3rd row	SplE	WELQ/S	3	50118	85.8	39.9	-20.2
Mid 3rd row	SplE	RWLL/T	3	50199	81.7	39	-28.2
Right 3rd row	SplF	VWLY/S	3	50078	82.9	31.8	-9.12
Right 3rd row	SplF	WELQ/S	3	50099	83.6	33.9	-17.1
Right 3rd row	SplF	RWLL/T	3	50182	78.8	40.9	4.91
Top left	unind	VWLY/S	3	50040	88.7	13.8	-28.2
Top left	unind	WELQ/S	3	50071	88.1	11.9	-22
Top left	unind	RWLL/T	3	50083	86.1	19	-25.1

## Sheet: Fig.5b
Legend			Input	Block pos 1	Block pos 2	Block pos 3	Block pos 4	Block pos 5	Block pos 6		VWLYS-1h	Block pos 1	Block pos 2	Block pos 3	Block pos 4	Block pos 5	Block pos 6		WELQS-1h	Block pos 1	Block pos 2	Block pos 3	Block pos 4	Block pos 5	Block pos 6		RWLLT-1h	Block pos 1	Block pos 2	Block pos 3	Block pos 4	Block pos 5	Block pos 6		VWLYS-3h	Block pos 1	Block pos 2	Block pos 3	Block pos 4	Block pos 5	Block pos 6		WELQS-3h	Block pos 1	Block pos 2	Block pos 3	Block pos 4	Block pos 5	Block pos 6
SplA	1		cb758e24-d459-4c8e-8f60-8bcef2efa419_3/0_783	5	2	3	5	6	1		f086270c-65d8-4ece-b94c-25690e7db9bf_7/0_883	1	1	5	5	5	3		4555f911-32f0-425a-b0e7-4c8705265fcf_12/0_370	1	1	7	7	1	5		09e0421e-1b44-4752-8b2a-d70bf4d8df00_3/0_915	1	1	3	5	4	1		0191386d-a4e6-49bf-b569-a6ca30808a65_7/0_473	1	2	2	1	1	5		20d76843-873d-4483-849f-19af6ca083df_5/0_953	1	3	3	7	6	7
SplB	2		402b1fa9-2ebb-4cfc-9365-fee1e75a9191_9/0_893	2	3	7	7	4	5		bddef344-f8eb-4f8c-80a7-c1a0b3c4c561_14/0_1149	1	1	7	2	4	1		105a2ab4-991b-4125-9b09-5913dd45c5c8_4/0_781	1	1	7	7	5	2		c20eb3db-f8e0-4659-9a45-d22ad3ae2148_5/0_889	1	1	3	5	5	7		e5a4ca53-551a-47fc-9af2-ab90ee13c7f7_3/0_897	1	2	7	2	1	7		09e1c8e6-a950-4376-a18b-80d36214d084_5/0_879	1	7	5	2	6	7
SplC	3		4d0f13fa-eacd-4bf8-86fa-71406281be58_5/0_879	2	2	1	2	6	3		e7508179-6b65-4449-8bd5-4a7f40890248_3/0_1213	1	3	3	2	2	7		547aeb5e-b649-424c-b505-0c319da2d0a5_9/0_399	1	2	7	1	1	5		e62f6f06-1cc9-4a01-ad50-a36b0d8c08bf_4/0_896	1	1	7	2	4	7		50f1b5b3-4ee6-4963-9b74-622917599d56_5/0_532	1	3	1	1	1	7		db888f38-0a35-4636-bbb5-2284ca1cf886_5/0_1110	2	5	7	2	3	7
SplD	4		4391915b-9c58-49ff-95a3-9d85b54c1bda_3/0_898	1	7	2	7	4	5		5d1acf7a-c18c-4f03-ba88-85429236408f_5/0_704	1	3	5	2	2	5		09bbf637-a7cb-4b4a-b061-89b52db969f1_3/0_800	1	2	7	7	1	2		6d1f5032-a4d8-4c43-a8c6-e62dc483c0b7_11/0_917	1	1	7	2	6	7		1966ba26-d1bd-4f7e-a29b-48241de0bea9_5/0_889	1	7	7	2	1	2		804e2b08-de53-4479-87b0-c13004d28012_5/0_936	2	7	5	2	4	5
SplE	5		2b74d3dd-7344-4bc8-9cc1-483b6c48f231_4/0_884	1	7	1	3	3	2		c9cdbdcb-9f1a-43f7-8b72-d1f6d775d7d2_8/0_970	1	3	7	2	1	5		9622fd0b-3c14-4ad8-8604-107ef49faded_3/0_837	1	2	7	7	1	2		86d69df4-e41c-4e8c-b373-94ec857a31da_12/0_899	1	2	1	3	4	2		9a1a4b13-d62e-4122-b799-a65c74f60ba8_7/0_912	1	7	7	2	1	5		acbc4e91-1814-4d2c-94e9-8de80f0de7c3_9/0_901	2	7	5	2	6	2
SplF	6		4bd24efb-0a25-4e61-b3fb-0718f245316c_13/0_887	4	7	7	2	1	5		01b192cc-50a7-44a7-8237-735edb3e5523_4/0_921	1	3	7	2	6	7		32586bff-221c-4681-9444-66f7efd8243d_7/0_618	1	2	7	7	4	3		13388cac-2973-4a47-9ad3-6bb721b55d46_10/0_1038	1	2	2	2	4	2		2e3198e5-0742-43b8-b849-7f671de676e5_3/0_895	1	7	7	5	3	7		fc7921a9-c2b7-41e2-b5f4-0a34289a1309_6/0_942	2	7	7	1	3	3
SplD/F	7		15d0c9ce-6f51-47cb-a21c-c07e17f33015_4/0_866	6	7	5	7	2	2		48c494cc-8cf2-43f6-98d4-5b59a4ad96c5_11/0_736	1	5	5	2	5	2		057a2fff-f6b6-4402-917f-07994070ddb4_8/0_907	2	2	2	2	2	5		ad93b4f1-cee6-4bc6-8ae4-bb57bf8d135b_3/0_1001	1	2	2	2	4	2		d1033df5-6f2b-44af-9ae5-5886af8280c3_8/0_931	2	7	7	2	6	2		6617ef74-bbc0-4064-8284-ec5477635912_5/0_836	2	7	7	1	3	5
			1c59699d-4186-43ad-8c5a-a8944455bebe_5/0_880	6	7	3	5	5	1		ac0557df-7e3e-41c6-a155-fa75305f1846_5/0_944	1	7	7	1	1	2		308a05a5-42a3-4525-9ba7-dde206e6bd35_10/0_948	2	2	2	2	2	5		af0e1a07-6a55-4a84-a25e-910d58b50017_8/0_993	1	2	2	7	4	2		62efcb33-bdaa-4754-bd3a-34b89f62998a_11/0_461	3	1	2	2	1	3		02ecb01f-8985-4b9f-87ba-5b724e9afd65_3/0_939	2	7	7	2	2	1
			919347f6-8d19-4c7f-94c8-ad1bc2c6f0ef_5/0_861	6	7	5	7	6	3		5388f32e-d96d-4b28-b7c8-73b5e66c450c_8/0_897	1	7	7	1	3	2		7e75132a-9686-4471-a5de-c359c9acd961_6/0_864	2	2	2	2	2	5		990fc426-1614-4de5-966d-6b253d36ca11_3/0_924	1	2	7	5	6	1		e2ee493d-1518-4570-bad6-a9863736cf11_6/0_912	3	2	7	2	1	5		58d01178-90be-4486-8a50-f3affd4636b7_11/0_900	2	7	7	2	2	3
			1cd82dcf-57a4-46e4-a0cd-ee5225b9e2e1_5/0_898	5	7	7	7	2	1		c907a8ee-b193-4b89-a165-14e4df751fa9_3/0_914	1	7	7	2	1	5		80258f3b-06ed-4a02-bc47-cc6e8f9bac6b_5/0_539	2	3	7	2	3	7		e0df898d-ec74-4485-9bab-9dfb87d72c7b_5/0_916	1	3	1	2	4	7		4f9e8656-0efc-4b2c-819f-a559f8f36d85_16/0_938	3	2	7	2	1	7		2702a500-3f7e-4836-91e0-d3eda564e8eb_7/0_916	2	7	7	2	2	5
			106c42b8-682f-47b1-9436-08a185b12f62_6/0_892	1	1	5	2	2	3		e2dc19e7-30ab-4c48-a7a4-faff1c256773_3/0_904	1	7	7	2	1	7		46e788eb-7c27-4050-afe6-bf630c288ee8_5/0_899	2	7	1	5	2	3		f56d92ad-2155-4a43-b5f5-3a556c85b7fd_3/0_865	1	3	1	2	4	7		4b26b414-d13c-40a4-8bde-238794c68cee_7/0_942	4	1	7	2	3	1		aed3c1ab-1988-426b-aabc-32958efeb4ba_12/0_917	2	7	7	2	2	5
			12eb92d8-cfdb-44b7-be8d-c87f91a3d2d9_5/0_817	2	2	2	2	2	2		f7f2be21-2989-43e0-8b66-ea608eba7a5c_5/0_884	2	1	2	2	5	1		a67d162d-bfda-4b24-abb1-b739f7ce45a5_4/0_895	2	7	7	1	2	7		5f22e676-9f0f-4d28-860e-713048108992_10/0_908	1	3	1	7	3	2		1c0c22c6-4f76-49c9-b6de-2c0484facd7e_9/0_918	4	1	7	5	1	7		84bfa96f-88d6-4d7c-8604-c3aac09038b2_5/0_938	2	7	7	2	2	7
			c07efe57-363e-4df2-818a-7a2fd7e3f6f5_9/0_881	4	1	3	3	2	1		623c8e2a-812a-417d-a55f-734669bc97e9_3/0_901	2	2	2	1	6	5		b1b89d8d-033f-49f2-86b6-f34993220342_6/0_909	2	7	7	1	3	2		a1a9b8b3-8349-4d67-ac8b-7e406e59517c_4/0_891	1	3	3	7	6	2		1478ea8d-46b3-4cb6-889f-4585f178476b_3/0_940	4	2	7	2	1	2		87785272-53ae-4b34-8537-d3904702eb7a_5/0_926	2	7	7	2	3	2
			a038403b-99bd-4cc1-8829-35bc27101902_9/0_900	3	7	2	7	5	1		93a41d8b-dee8-406b-abbc-d78c834c6251_6/0_941	2	2	7	2	1	2		7bb9b727-ec0d-4556-aaff-f211c842efa3_1/0_878	2	7	7	1	3	7		e7bb7ecb-55eb-4176-a1d6-4e91b8be43b6_5/0_884	1	3	5	2	1	2		20b0e551-bfce-4745-9166-f9268a712d80_9/0_913	4	2	7	2	1	2		e92127f7-2c33-4ab5-b155-ec6503ec1ac2_7/0_883	2	7	7	2	3	2
			72db0f4e-3496-405d-98b7-6ab60e87462c_4/0_888	2	7	2	5	4	7		33944b2d-61f7-45c6-933a-716dbe1fcfd6_6/0_679	2	3	7	2	4	7		87bb7845-b5a5-42a6-8051-262dc7114c9d_5/0_964	2	7	7	1	6	7		e12a43bc-757b-411b-8341-e58c5e447679_3/0_868	1	3	7	2	6	3		62c522db-c77a-4dd5-b105-a7de37cd2240_4/0_936	4	2	7	2	1	2		15a1bd70-d6bd-499b-b0e3-8ab69594eaea_3/0_944	2	7	7	2	3	7
			c9118eab-ae72-4644-bc6d-5ceda72d3346_8/0_891	1	7	5	1	6	1		4b71d653-ae09-47c2-b9f6-2ab9de3e1d50_3/0_887	2	7	1	5	5	5		aa3dd5eb-d3ec-4614-918a-d9a016679e2e_8/0_916	2	7	7	1	6	7		47912ec7-f03e-4b8c-bce6-b88d316954f3_6/0_856	1	5	1	1	4	5		8c540dbe-362b-4238-ae30-2dad9c7d96f6_4/0_946	4	2	7	2	1	5		4a052869-b944-4961-be96-1c956327ef9e_6/0_889	2	7	7	2	3	7
			d7da9fbe-86fe-4ce4-94b3-07661e40a0e1_3/0_878	2	2	7	3	3	7		b17670f7-42d3-4a23-ab6d-6ac634615128_27/0_318	2	7	7	5	3	1		d1dd348e-7ce5-486f-aab4-824f50780f64_13/0_907	2	7	7	1	6	7		35e30686-e63e-4216-af8d-7e13e4d64140_10/0_848	1	5	5	1	4	3		bcca44f4-9146-48d8-a184-b5d00790ab91_4/0_918	4	2	7	2	1	7		a8fd9f49-d9c5-4755-accf-0325c99da2e7_6/0_939	2	7	7	2	3	7
			90cd2120-99ac-49af-a311-a2e35e3fe579_3/0_883	5	7	5	3	5	5		742eacc5-2358-45cd-b6e8-fb0644618b15_6/0_2263	3	1	1	3	3	2		eebb2bab-b61b-47b2-bf18-8a394ce803c9_6/0_906	2	7	7	1	6	7		166fa041-d77a-4817-bcb6-11afde67f2cb_4/0_867	1	5	5	2	3	7		1e45e113-86b4-48ae-8144-91df18623505_4/0_910	4	2	7	2	6	2		02c114d3-bd42-4c65-9b3c-e680fe0a0e07_3/0_867	2	7	7	2	4	5
			15971ffe-83a9-458c-a6b6-d1a7a8b22025_3/0_882	4	7	3	5	3	3		6f7ccbb1-625d-42f2-a717-4d9ad3c71f0d_4/0_903	3	7	3	2	2	2		fb4b7f43-5b2e-4253-986b-c68d325df60e_7/0_909	2	7	7	1	6	7		9d952bf5-7f6d-4709-9cf3-d05f26282374_3/0_946	1	5	7	2	2	5		531f04bb-b036-414c-8e79-2f80c664cf0f_3/0_855	4	2	7	2	6	2		1b282728-fb95-42c0-801b-5b66ae998fe0_3/0_928	2	7	7	2	4	5
			88494217-ec92-4cc9-abda-fb3aa60edcd4_3/0_892	4	2	2	2	2	2		a6a1bfe2-355f-4f73-96ed-07cca4382b19_4/0_793	3	7	7	2	2	5		a2688340-7be6-44a8-a6b5-47475064928d_15/0_851	2	7	7	2	2	3		a4b0adb4-3388-4547-855a-740cbfe50bd8_3/0_892	1	7	1	3	2	7		1c2ff8fb-e04b-44bd-9bef-1d136b1f013a_4/0_921	4	2	7	2	6	7		7c2e4269-9cb2-4b92-a8b9-7dbee83b80e7_4/0_907	2	7	7	2	4	5
			40925bda-de6c-4067-9cec-86ba622f7b8d_3/0_885	1	1	1	1	1	3		b9d0cef9-1c8d-40b4-9e2d-bc58eb0d1423_3/0_932	4	1	7	1	1	2		87db39c5-13dd-402c-8626-7b6c3595dc10_5/0_885	2	7	7	2	2	5		1d176823-1257-49cf-b6dd-4de5036ee6b5_8/0_874	1	7	1	7	4	3		59de656f-0c25-434c-a7d6-b6ff55b4034d_8/0_919	4	2	7	2	6	7		bbaa9a07-523e-4a82-9d0b-841653b1c0f7_6/0_872	2	7	7	2	4	5
			e1f6cb83-7317-4d52-8b00-725acf00ebd4_4/0_846	6	7	5	2	4	7		160e08b3-ca22-403e-a60a-e657f6b17265_3/0_934	4	2	2	2	1	7		b3180efb-dfea-4f81-93e5-1f134c5f5676_3/0_906	2	7	7	2	2	7		745c7606-218a-496d-95a2-1e2f690dede4_6/0_866	1	7	2	1	5	1		c2d9a7dd-7de7-496c-bc9b-6d087bbfeef0_3/0_912	4	2	7	7	1	5		8e878f52-d9a8-4210-8ace-24b8b04b399b_4/0_909	2	7	7	2	4	7
			f3086afc-1191-4b3e-b741-c889ff84e516_8/0_886	6	5	1	7	4	2		31298132-c325-4b3f-8673-cd219c3c07de_11/0_650	4	2	2	3	2	7		611f56eb-faa5-4599-bc2e-6325d1f1e0a8_3/0_925	2	7	7	2	3	1		060f8e09-04a1-4eaa-a2ce-9fedbcbdffbd_7/0_932	1	7	2	5	6	3		2210fa50-bb74-41dc-9ecb-187465f8ae11_13/0_935	4	2	7	7	6	2		d9533031-3178-4560-bef9-603adc77e818_10/0_919	2	7	7	2	4	7
			1b8ebf07-75ff-4280-89f2-dea6a0ae15f1_6/0_731	3	3	1	5	6	1		5ad739ac-db02-4d03-bb83-da8445cadfc3_12/0_920	4	2	5	2	6	2		83146013-356a-4fc0-afeb-837bb36d7d0d_3/0_946	2	7	7	2	4	7		62f4b510-1d77-4bed-8ee2-bd77575ad94b_4/0_828	1	7	5	2	4	7		50af33be-80b4-4400-a7b7-b6ea96238a66_3/0_505	4	3	3	1	1	5		02d71d18-b967-4c60-ad74-b1a792bfc9e3_7/0_899	2	7	7	2	6	7
			1997e80f-7e37-4127-8e9b-4461a955e90a_4/0_873	4	5	7	1	2	7		0d3fbda9-8d70-40c6-9a5b-788515eafd0d_4/0_915	4	2	7	1	1	5		89727b0f-48e7-4e70-8261-43858b6746cf_6/0_927	2	7	7	2	4	7		46a7c261-971a-48ac-9931-951ad5656e8f_6/0_839	1	7	7	5	6	1		14044c0c-e9a0-4f9c-aea8-0e4da7dbf843_14/0_910	4	3	7	2	1	7		09edfcb4-6b23-4247-8b0c-1ad545b6a0af_3/0_944	2	7	7	2	6	7
			bea3c4eb-5850-43de-bb28-e0c867c72bd2_6/0_596	2	3	5	5	3	3		a29720bf-7372-46dd-9fce-999efcabdc52_7/0_940	4	2	7	1	6	7		997d097f-4c16-4fbc-9b4d-835873c14314_3/0_616	3	2	7	2	2	2		78cd6116-b4f4-4aa5-a4c0-f24849f8e653_4/0_902	1	7	7	5	6	1		da3a16fb-4da6-46d1-a729-31a2e49cb459_9/0_896	4	3	7	2	1	7		0c3f7b5f-b640-493c-840a-7a7c80ebe4ba_10/0_911	2	7	7	2	6	7
			57811f46-6be8-4fe2-a522-9f259479080d_6/0_923	3	5	5	7	5	5		f092dfec-1064-41b6-8fd4-92d5b52542a6_3/0_937	4	2	7	2	1	2		83db216f-1afa-42a6-9c6b-b06d7cfcfad1_9/0_905	3	2	7	2	2	5		0f3d5b04-e0b4-4801-91a4-7735ef3b384b_3/0_873	1	7	7	7	6	1		f44495ef-e463-40a5-b8e4-5046654282c4_8/0_931	4	3	7	2	6	2		476ad27c-8765-498f-98d0-b97caeb0dcba_7/0_907	2	7	7	2	6	7
			9aefdf79-acac-4b48-9faf-48604ccd6293_3/0_898	5	1	2	2	4	5		e2dac04a-327b-4cce-986b-3b412612ea3e_10/0_934	4	2	7	2	6	5		942dfccb-53fa-46d6-8779-3bbfc8849a74_4/0_881	3	7	7	2	2	7		910c1df8-008e-4d04-b68c-9302bb110777_3/0_982	2	2	2	2	2	2		dc896dc4-bdd9-46f2-8273-752ec3932699_5/0_938	4	3	7	2	6	5		6c255ecd-a8c9-4583-b00c-6932ff41f61b_7/0_920	2	7	7	2	6	7
			ff651ab8-ba29-4f43-a6d6-f34940472801_11/0_894	4	7	2	1	6	7		2a0c9481-2af7-45d7-8abc-409157414b86_4/0_938	4	2	7	7	1	7		5e29ee99-2106-46e0-ad23-97e01b0e380d_9/0_910	4	2	7	2	2	5		dd95468a-9b76-4fc1-a92b-c4f2e38066bd_4/0_877	2	2	2	2	2	2		ab5ddb0f-ab8b-4eb5-a637-06c337e4d429_3/0_908	4	3	7	7	1	3		73bc8885-f4c8-4f12-811b-c14496ed05f1_11/0_903	2	7	7	2	6	7
			c0081056-4cd3-4040-b09a-8aeda8f19eda_4/0_842	5	2	3	5	1	7		33247cc8-0ff1-4ff3-ba67-cd1feb620b66_7/0_902	4	2	7	7	1	7		a3757890-f26a-42e7-8009-49b5a19c7785_7/0_915	4	2	7	2	2	5		b9020f57-33e7-4bd6-aec4-ce37cc17f47b_4/0_911	2	2	7	2	6	5		59606c79-8493-44db-bb4f-90015b48fc87_6/0_883	4	5	2	1	6	7		8b7428f9-12e0-4d56-83f3-20545d723a0b_5/0_902	2	7	7	2	6	7
			b9869aa2-1643-4ee6-b5ed-a5feda90ed56_9/0_885	4	7	1	3	4	2		63d284e1-a158-4799-8728-bec9c9c01d6b_4/0_898	4	2	7	7	1	7		195cbd70-1362-4859-930b-7975ea0062ab_4/0_918	4	2	7	2	6	2		3f7d88a2-b169-4d62-a157-4ac1d3927a28_10/0_792	2	3	7	1	5	1		75923af3-58f3-462c-925a-e0d8075dd972_5/0_930	4	5	2	2	1	1		9ac2c95b-e925-46fa-991e-a0b161e3dfdc_11/0_915	2	7	7	2	6	7
			4b43c10b-c652-4afb-8eb8-c6064b7f1845_4/0_874	2	5	1	5	4	5		f0e00bb3-d250-4a93-ace0-03232337a39e_7/0_867	4	2	7	7	1	7		e405f7db-62ff-4a33-947d-aae71d89fe4b_14/0_577	4	3	7	2	2	2		a544d2d5-9c87-4113-bafc-8c831f821253_18/0_828	2	3	7	1	5	1		0ff751fa-515c-4b87-8dae-a40088b1a7f0_16/0_917	4	5	7	1	1	5		9bbaec52-be3e-4452-ab84-fabd6c56d25f_5/0_942	2	7	7	2	6	7
			d0522b73-9bb4-49a5-be13-908d20cc82a1_4/0_873	4	5	1	7	6	5		5e01700b-e6f0-42bc-94f6-d20079268cd6_6/0_913	4	3	7	2	1	5		559dac19-398b-44d6-916e-c84ad1167bbd_4/0_894	4	3	7	2	2	5		c7b423bd-b1eb-4356-8485-0ee32596e418_7/0_796	2	3	7	1	5	1		66d2b69f-6b65-4d78-b4ed-f8a6238e1048_4/0_938	4	5	7	1	1	5		a06063b1-caa5-40a8-89a3-6a586a309988_4/0_914	2	7	7	2	6	7
			0a754fd5-ad02-492a-a5e3-db1afb7c24d3_11/0_886	2	7	3	1	1	3		7649eace-45e8-47a5-b305-39ad992159e2_3/0_930	4	5	2	2	1	3		9f51d369-bf34-4536-a52a-4ae3c62ac850_6/0_824	4	7	5	2	3	3		790055ec-5e7e-46d5-91b8-942c51419dbf_4/0_803	2	7	1	2	2	2		2d6f0cf5-e283-432e-ad48-329662c6040e_6/0_890	4	5	7	1	1	7		acfc9aba-3966-47b6-bc7f-f11491233e59_11/0_947	2	7	7	2	6	7
			24a569ec-be8c-4ffb-9d6a-e8ac0e251d36_4/0_855	4	7	7	2	3	3		efe07f73-8f87-4364-9cc5-924bbd1f9b8d_9/0_895	4	5	7	1	1	1		a37377cd-a97d-4f2e-9ffc-5e3c8d545a98_11/0_907	4	7	7	1	2	7		04b31769-ce3b-4746-becd-5396f5463103_8/0_921	2	7	3	7	4	7		07786091-2dc9-4b6a-ba80-d37cf896d924_7/0_918	4	5	7	1	6	7		ca839400-ceac-4e99-9c0b-2cd74f4689af_4/0_918	2	7	7	2	6	7
			8633bcbe-dc04-4cea-ba13-603ba625065c_6/0_892	2	5	2	3	5	5		f18b7d64-d2f5-4ebb-8be1-a6049924a3d2_4/0_899	4	5	7	1	1	1		04a27292-3c97-424e-940f-736691523e97_15/0_907	4	7	7	1	3	2		f8bccbcb-1575-4ea4-ae29-aa93aab9310c_5/0_863	2	7	5	2	2	5		0b45b035-be52-4204-8674-0a7260158e9c_10/0_906	4	5	7	2	1	7		e7e86a7c-cfda-4c00-a8e2-305850646fc6_4/0_946	2	7	7	2	6	7
			b9a76e2a-621c-4534-8c02-5c1a67f78eaa_6/0_871	5	7	1	2	5	5		68bc6985-6008-4f9c-870a-5e9b6175554d_11/0_905	4	5	7	1	1	5		cf1883f4-3c9b-4a51-82af-fe6a098660be_4/0_753	4	7	7	1	3	2		2689cf9e-bbe3-400a-b06b-291c1345e71c_8/0_915	2	7	7	1	6	7		f04fcb45-c87f-4aa9-a03e-02542e6ecce9_5/0_938	4	5	7	2	1	7		25850b6a-7ab7-4592-ad7b-e549a2cf9d90_3/0_913	3	2	7	2	3	7
			6c659964-7dc7-44b3-94c6-4855d8879e62_3/0_901	1	1	7	7	6	7		e41c42d9-b0c7-4f58-89c6-5528a8b88679_10/0_913	4	5	7	1	1	7		3faa1690-de28-432b-81db-457b0b0881cd_5/0_880	4	7	7	1	3	7		4f553877-0fa6-41c5-abeb-c61749fbdfe4_4/0_902	2	7	7	2	2	1		db872885-3495-41c6-96d6-625fcee48b2a_7/0_895	4	5	7	2	3	7		c37b193b-2e6f-4e80-82f3-6ac3f8a3b6f5_7/0_942	3	2	7	2	4	1
			3c7fb3dd-068a-4925-9e4e-56415da566d6_3/0_891	2	1	7	1	4	7		15b0421e-6009-4a3d-8fe9-2d9681f245fd_5/0_895	4	5	7	1	6	7		a3092f98-2de0-4895-bf13-0483d877eb09_4/0_919	4	7	7	1	3	7		3278b623-55c4-468a-a591-984d935336af_3/0_838	2	7	7	2	6	5		477d1c7a-304f-4677-87b8-c43fb706b9f9_4/0_927	4	5	7	2	6	2		374e348e-e6e5-4e6f-a15b-109c4c7ba74f_4/0_913	3	2	7	2	6	7
			23365952-2d42-4505-933a-4493af42ca9a_3/0_894	2	2	2	2	2	2		3f34231f-b159-49d6-b3ad-c4fe0316525a_6/0_946	4	5	7	1	6	7		abd43cd3-8f86-40c2-9583-1f13e818941f_8/0_902	4	7	7	1	3	7		dac2d088-8f12-44ab-a62c-f02a937abb7c_3/0_899	2	7	7	3	5	2		722ce11e-440f-4213-a431-748f38bbb4b3_5/0_904	4	5	7	2	6	2		c2d9ee8b-8d82-4f7c-9090-a386740b49df_5/0_831	3	2	7	2	6	7
			fa2dfd7d-2e1f-44df-9aa0-44de5e799c9b_6/0_888	6	7	5	7	4	1		b25748f1-7fb0-4ce3-8759-4bbbbc368e7b_6/0_937	4	5	7	2	1	2		c61c7bf5-8c53-44a8-81fd-f7c0feec2e2c_5/0_946	4	7	7	1	3	7		06ef1775-fc5d-484d-82dc-10e40e06ebfa_3/0_879	2	7	7	3	6	1		61188ad0-32ad-425a-85b5-a2a738ee3953_7/0_902	4	5	7	7	1	3		bf845f6a-5ea7-4a46-ba58-3798a2c42813_12/0_895	3	7	5	7	6	7
			4e76241c-7abf-4ecf-988e-3c72fce652ea_7/0_883	4	7	1	5	1	7		3bbc2f75-a526-478e-8434-d609e6ab32a5_9/0_942	4	5	7	2	1	7		d66c8695-4083-4c6e-bc77-268a09adc291_3/0_903	4	7	7	1	3	7		1d39390a-330c-4914-b0bd-738e6af0b477_9/0_903	2	7	7	7	5	1		b312db5b-a42f-4a5d-a8e9-9e63ed2bc626_5/0_903	4	7	2	7	1	7		940ee964-e462-4399-9de0-2f532a2f17fe_6/0_951	4	2	2	2	2	1
			0bf21a7e-66dd-43dd-bab5-50675fd4dfbb_5/0_879	1	5	5	7	2	7		5cfeabd4-ceb4-43df-83e2-5021205f9916_4/0_941	4	5	7	2	1	7		dd2d52c8-1a25-41e3-a134-c87352092fbd_8/0_931	4	7	7	1	3	7		26f91494-0582-497f-8dea-50e22d7044aa_10/0_816	3	3	1	2	3	1		69e36d6f-6a80-4f0d-8a75-c01ff9676235_7/0_896	4	7	7	1	1	1		c55f199e-2b2d-4fe0-a681-a461a5cb8ffe_7/0_903	4	2	5	2	6	5
			8b7bbbcb-161f-4f02-a0e7-1832c2bb40a6_4/0_947	4	3	7	5	6	5		1cd9082c-8fa2-4c13-8e9b-f1543bc67b43_3/0_908	4	5	7	2	6	2		f651c421-75d6-4794-aba2-ddd397f247bd_4/0_938	4	7	7	1	3	7		cc81f0d9-f9f8-4704-9585-95e41dbc45e5_6/0_557	3	3	2	2	6	3		523a91f0-8768-44e0-8211-a143e519b986_5/0_899	4	7	7	1	1	2		2dcda947-0dd8-4c26-9bce-b3e14ec72521_8/0_946	4	2	7	2	2	2
			616651f0-3b08-42a4-ab0e-6634dbb33cbe_5/0_876	5	7	7	2	1	2		5ca19751-49a4-4598-b050-176f4329e5ad_8/0_904	4	5	7	5	1	7		f9205fd0-a5d2-4b31-a6e7-e8e4c2fdd7d5_3/0_930	4	7	7	1	3	7		c616e9cf-0bc8-4572-b84b-b54cc68ce762_3/0_893	3	3	2	3	3	3		737d5048-aab0-4287-bbf1-3f21ef75e531_7/0_938	4	7	7	1	1	2		43e0904d-35f7-4c57-9dd7-1d343fe75c1a_3/0_893	4	2	7	2	2	7
			7715f44b-bbdb-4b8e-8df1-d28f673a627b_6/0_825	3	5	1	2	4	5		166352bd-4952-4366-b3b2-c4830a2f5c39_13/0_889	4	7	1	2	1	5		fbcac804-f9f5-4dfd-90c2-3017eadfd3bd_4/0_894	4	7	7	1	3	7		fd91149b-f177-4771-81a3-e272431f00d6_3/0_938	3	5	3	7	4	1		91c844a0-9e8a-44c1-861d-cfc750b681f5_3/0_893	4	7	7	1	1	2		7969e76b-f86a-44ef-bcfe-a6ed4bfb486e_3/0_921	4	2	7	2	2	7
			0baa08d2-df83-4c64-bfe4-82c29a6d331e_7/0_619	2	3	1	2	3	1		db1cf414-d359-4cb0-83c5-419f146ce26f_5/0_868	4	7	5	7	6	1		ff724faa-4a14-4e7b-b85b-ba23b05e2712_3/0_955	4	7	7	1	3	7		41a12dc1-df47-457a-9db8-9bce0e14e128_5/0_882	3	5	7	2	6	1		95c319ca-1fe0-431f-bd82-d19348045507_5/0_931	4	7	7	1	1	2		a3519755-6f91-4433-8a37-718e0afcbc1b_4/0_873	4	2	7	2	2	7
			b633ebe5-9d05-489c-a96b-e0e2ac7a563d_7/0_893	2	2	2	2	2	2		0dba8e97-d362-441a-b45e-d764949f4ae8_3/0_911	4	7	7	1	1	1		2811a380-7fa2-4b61-90de-4fcac0e0d144_5/0_937	4	7	7	1	6	7		b0e979d5-6a44-4305-875a-a5fda820f5b1_4/0_870	3	5	7	2	6	1		d4472a07-dc3e-4b34-9ef9-d69dd9bdc8d5_5/0_965	4	7	7	1	1	2		419beb70-d914-42a1-b3aa-46b89023dbf9_10/0_952	4	2	7	2	4	2
			90df6c8b-76c0-4703-a8bf-87d2a36eec6f_9/0_893	6	7	3	3	5	7		5dfbc12b-b201-4416-bfbe-d321f9570401_3/0_913	4	7	7	1	1	1		a6f8b3c5-0515-44aa-9ea9-6d7f52813c38_3/0_958	4	7	7	1	6	7		81508414-392f-4ce5-9a89-6bc7bc47b1c9_3/0_897	3	7	1	5	2	7		0c009192-e532-4972-902a-5a9cbf063129_5/0_927	4	7	7	1	1	3		3dddf34f-ae91-4935-bff2-718c410e27c0_7/0_939	4	2	7	2	6	2
			44b16137-aceb-48e9-b6c4-caceaf6571bd_4/0_872	4	7	3	2	2	3		01e496bd-cb1f-43e3-b950-b2a83be59042_4/0_898	4	7	7	1	1	2		36991cd4-c52b-4236-b72b-a038b2af70db_6/0_894	4	7	7	2	1	5		b73bca8f-efcd-4ea9-95d4-1c16de2706b9_6/0_914	3	7	3	7	4	7		0370363f-0875-42ba-9c76-6ca441bd292f_4/0_909	4	7	7	1	1	5		1d1af042-0c81-4756-9b1b-9d3a186fd87d_5/0_932	4	2	7	2	6	7
			db95a884-8e17-42ee-841d-08f167be220d_10/0_855	6	1	3	7	5	3		2a38b9ea-33e6-41db-a543-f4481092222d_5/0_943	4	7	7	1	1	2		dee67890-e295-4766-a104-2166ef9ff27e_18/0_912	4	7	7	2	2	1		affa94f5-f229-4c3a-8dbb-dc44a2ad3d79_6/0_904	3	7	5	1	4	3		05cc5e75-77b5-40ea-8a2a-b159e08dd176_4/0_921	4	7	7	1	1	5		e356cc76-2151-43ae-ad1a-6c68e21b2bfc_5/0_882	4	2	7	2	6	7
			aee5e243-4b22-4c37-9850-c4dd2f106596_5/0_876	4	7	7	1	1	5		2f948bb4-d998-4104-8983-820ef352ef34_3/0_900	4	7	7	1	1	2		fbda49e8-2cc1-41e0-8f79-1e1644f03b20_3/0_915	4	7	7	2	2	1		1ba28e61-3bbe-48be-bfdb-3fc1977c5f27_9/0_924	3	7	5	7	2	1		25012e3e-9ec0-4b3e-a226-2c630c6ef192_11/0_901	4	7	7	1	1	5		6f8c5dd3-c98d-4036-b5c4-1d3f7e7f6538_4/0_879	4	5	7	1	6	5
			41ee6a3e-58ff-463b-8838-b4cfc4e71944_6/0_755	1	7	5	7	6	2		38aafca9-02ab-4c55-b274-9d7d33451fc8_7/0_1258	4	7	7	1	1	2		05a129a8-0d5e-456a-940a-59b98ad0a8ac_9/0_915	4	7	7	2	2	2		2c3bf9ee-b3f9-4246-9d93-59e5b8560956_2/0_766	3	7	7	2	1	5		61a6ad35-ba4c-466f-9f95-8dafa42b0a9b_7/0_885	4	7	7	1	1	5		183f2d8a-16d7-4d52-8074-4c0e0cf26c57_3/0_957	4	5	7	2	2	5
			13521732-4370-4265-bd7b-41d99092f607_3/0_876	6	7	1	5	4	2		5a227264-e76a-4d97-90e0-23823b4cef90_4/0_886	4	7	7	1	1	2		095e7655-4b4b-44c9-aa75-e78c7adfddf6_3/0_945	4	7	7	2	2	2		5f9ba076-360d-459d-9964-33403b270af3_3/0_787	3	7	7	2	6	7		7a9fd6d1-e546-4a80-b96a-d4dd67e56c3c_3/0_931	4	7	7	1	1	5		1f647327-843a-418c-af59-00dd3a2b8b34_4/0_936	4	5	7	2	2	7
			076d35db-7d62-4960-8d3c-fcf8a1bffe3a_3/0_878	4	7	1	7	4	3		5fe19a4b-079f-436b-9c41-ffec5317ed51_3/0_893	4	7	7	1	1	2		0af88e14-d8b4-4a9f-9a44-3961cf32d310_8/0_909	4	7	7	2	2	2		f52c59d6-1c93-41de-bedc-3a3ea5203ffc_4/0_858	4	1	3	1	6	2		823df480-aebc-4219-bda6-24ff4e6d5c5b_6/0_872	4	7	7	1	1	5		4178057c-b3a8-4ace-93ea-5a29338a366f_6/0_941	4	5	7	2	2	7
			88e2dfc5-ff73-4226-a7ce-6c0395308440_4/0_910	1	7	3	5	2	2		89434561-16bc-4dee-871d-00dbdd3d17d2_5/0_906	4	7	7	1	1	2		13f1208f-a7be-4f5d-aba8-77b2b371eb58_11/0_954	4	7	7	2	2	2		e662534b-af45-443a-919e-064458211fda_4/0_886	4	1	7	5	4	2		a4b20175-d403-4806-add7-f210c0af7a24_3/0_904	4	7	7	1	1	5		dc322c10-3da3-4a9e-83ee-fc276a96c452_3/0_937	4	5	7	2	2	7
			0ba33421-b510-410e-ac6a-37f459cfb8bb_8/0_874	6	7	1	5	3	7		df8c77f6-004b-4a17-a865-39e5b443ff11_7/0_913	4	7	7	1	1	2		14836636-3132-44c6-84cc-4bcb798759d4_4/0_877	4	7	7	2	2	2		10d3b7ae-6649-4433-bdb7-df4ddcaacdc1_3/0_942	4	2	2	7	2	1		b1650c6c-c4a3-40a6-9728-c4f11d36755d_3/0_909	4	7	7	1	1	5		46852896-d2a6-45bd-9332-98aff7b162f9_6/0_915	4	5	7	2	4	1
			c1d5fa60-e828-4c49-a9f3-e6507dfbe130_4/0_843	4	1	7	5	4	2		f97e4aa1-309a-45bc-aa03-a90b6d289508_5/0_905	4	7	7	1	1	2		1c2a8e32-e4af-4f4a-8de9-6c9e248e2d92_5/0_946	4	7	7	2	2	2		b1e17add-5ee4-4762-8462-0cd1de4b7203_4/0_908	4	2	7	2	6	2		b26afa55-0542-4983-97b9-8e9bd1c36ef4_5/0_850	4	7	7	1	1	5		48c791f5-7d5b-445f-bf40-797ddbd69fda_8/0_920	4	5	7	2	4	1
			2a4dfa1f-d009-49a3-926b-ff7195a03596_4/0_884	1	1	7	3	4	1		00a7648b-3fd2-4c26-81fb-740466d3228c_4/0_890	4	7	7	1	1	5		1d65b57e-7acc-4c82-98f0-13fc855e8cec_3/0_833	4	7	7	2	2	2		ec3ad97b-cbdd-45a3-81bf-c2a1c3aeb6dc_7/0_889	4	2	7	7	6	7		b359c37f-20f2-47ec-b0b9-2a75fabc6da6_5/0_911	4	7	7	1	1	5		8a4a08b8-ac2d-4c42-bd05-0927af02a8a6_8/0_912	4	5	7	2	4	1
			aa5ec359-334b-4d8f-ad7e-6875949c51bc_11/0_859	4	7	1	5	1	7		00b9d923-08dd-42c6-87c5-4977640dc115_8/0_896	4	7	7	1	1	5		1f8a8d80-ca05-445a-90f6-18029195bac7_11/0_932	4	7	7	2	2	2		5b4a3890-d7f5-45a7-97ad-70d7094fa2aa_7/0_902	4	3	1	1	6	1		b5d74fb8-8157-420e-8032-1f5f3c75c162_9/0_909	4	7	7	1	1	5		8e5b3671-c300-4d23-8361-a6c48c37de9a_5/0_940	4	5	7	2	4	1
			9f3c1e96-edf9-45dc-9114-e8fa39301ac0_4/0_815	4	7	7	7	6	1		1afb83ea-f3bf-4f64-ab72-013d6be695ca_12/0_939	4	7	7	1	1	5		2f504623-99a1-455a-b362-97b108b28d26_9/0_686	4	7	7	2	2	2		81ae933f-d331-49a7-a581-03021668fb4a_3/0_875	4	3	3	1	6	5		b7623df5-4456-4576-bdcf-3bde72765e92_8/0_931	4	7	7	1	1	5		c3cf8320-0703-4cfe-8a81-0481fbc9d3e7_11/0_914	4	5	7	2	4	1
			3b96c226-7d43-4fbc-a606-d9db883ca650_16/0_883	2	7	1	5	1	1		30e765a6-e125-4423-8bd3-42b4897f92d9_5/0_943	4	7	7	1	1	5		32fb61f4-792c-4363-ade1-07546f8e6a0f_6/0_946	4	7	7	2	2	2		d5e9a1cf-620a-4bbb-ae1c-55ed39a20d4e_6/0_873	4	3	5	7	1	7		cd1563d8-e1f4-4e93-bfa8-b1783279a90f_13/0_898	4	7	7	1	1	5		d409b3ac-d05e-43c8-81d7-0e148bc9225d_4/0_912	4	5	7	2	4	1
			c03b4585-9c05-4776-aa9e-a639ff9ea2b4_4/0_878	4	7	1	7	4	1		3359f8c3-46ff-4466-ad00-79713e0cbd97_9/0_909	4	7	7	1	1	5		341c83e2-726d-4e69-8130-045234f51294_6/0_930	4	7	7	2	2	2		cb975755-914c-45a1-a73c-ef3374002579_4/0_652	4	3	7	2	6	7		d993ebb8-5fa8-492e-bcc5-47a06f9b3757_5/0_959	4	7	7	1	1	5		d353de3e-1015-4c87-8ba3-ee7b196b6fd6_5/0_918	4	5	7	2	4	2
			4f35ad53-f473-41b7-b35f-c03bdbcdf41c_4/0_697	5	3	1	1	1	7		35a34fb9-4f30-4ae2-8d85-32a0565f5f83_3/0_936	4	7	7	1	1	5		437bfc93-6d9a-4886-9c6f-239ff5939f94_10/0_916	4	7	7	2	2	2		043e435d-fe03-4479-98b6-de0e14235497_5/0_903	4	5	7	1	1	5		db99c2e2-9e92-471d-a528-c6a28d6a76fe_4/0_909	4	7	7	1	1	5		a560dd03-5dbd-45ba-9ab5-d9075c3e8b09_6/0_912	4	5	7	2	4	7
			3a57952f-373c-49a1-9457-5960cc7a7216_4/0_878	1	7	5	7	6	7		6c3a719a-315b-4de7-bc84-0c2f6f458077_3/0_916	4	7	7	1	1	5		4d494703-a50d-41fa-bf0e-22efb8f2785c_4/0_941	4	7	7	2	2	2		9c4f1719-3b4a-4a51-bbb4-9a2349853867_10/0_942	4	5	7	1	6	1		e23238d3-a42d-4521-a831-d9f6b854feb9_6/0_903	4	7	7	1	1	5		1e5f404b-5760-411c-87f4-6ebdbc26d085_3/0_872	4	5	7	2	6	5
			64e5230b-d0d3-4d1e-a0d8-25cae83b1b6c_5/0_893	5	5	5	3	1	2		830e02ca-f615-4f53-bf96-fa9b3e91cdf1_3/0_940	4	7	7	1	1	5		53357ab4-1876-4975-bd94-bc9113030daf_6/0_944	4	7	7	2	2	2		271f710e-2a67-4ac3-b8b0-20b5c28c4301_7/0_937	4	5	7	1	6	2		e4a2af07-c1fe-45e4-be4b-6c2826ca049d_3/0_934	4	7	7	1	1	5		1d5421e4-02a8-4ccd-8fd6-b59a0c509679_8/0_903	4	5	7	2	6	7
			c9723929-b8e5-4357-b3e9-df038a1e691b_4/0_882	6	3	5	5	4	5		8e0f7102-cb3e-44c1-9430-5cb1c2aa7888_8/0_939	4	7	7	1	1	5		61974108-0cfc-4da9-807d-9f7071d29b3d_9/0_939	4	7	7	2	2	2		056ca6f9-652f-4c96-964d-79ea50ccd8eb_3/0_891	4	5	7	1	6	3		f49a2d67-a78c-4960-aa25-fa5a199c1469_8/0_945	4	7	7	1	1	5		7e2f9336-67ff-4b51-a773-1efea812e5ef_11/0_914	4	5	7	2	6	7
			776c5816-05e6-4dc7-b476-d05609a655d3_12/0_890	2	1	1	5	6	7		9e807ace-b00d-4e4d-a761-8268e4a18223_8/0_874	4	7	7	1	1	5		660627d8-c745-45f2-93e5-16b4bfdeea1b_9/0_896	4	7	7	2	2	2		4f140c45-e21c-45bd-a7b0-91c5aeb3fd53_3/0_916	4	5	7	1	6	3		f5cd771e-ed68-42ca-a471-1c7e7825fe2a_3/0_880	4	7	7	1	1	5		ee144d95-1a7e-43ac-9730-f495fe095ed2_11/0_938	4	5	7	2	6	7
			6105ef65-84b7-4f17-aca9-8320cf25d488_4/0_715	5	3	3	2	4	7		9ef9e686-c372-4f59-8959-e1db77eb2f2a_13/0_909	4	7	7	1	1	5		696e8f7e-79ee-4094-b4fd-9c1744f19d2b_5/0_934	4	7	7	2	2	2		af1d6efd-9766-4a82-8c75-186731533ae1_5/0_883	4	5	7	1	6	3		16c064af-7fda-4a7a-98fa-b041398c9de0_4/0_896	4	7	7	1	1	7		fc079cc9-8539-4719-ae26-226d9eb6ddad_6/0_902	4	7	5	1	3	7
			be379151-eef2-442a-8b71-f9ed68720dc4_5/0_880	4	5	5	3	2	5		c58e811f-9cdd-4984-80d0-28afe44a5538_5/0_918	4	7	7	1	1	5		720a5291-b2b7-4bfc-b69f-3f5328f78b20_9/0_891	4	7	7	2	2	2		32f3a3b9-2cfc-4d44-a82f-c93732444b57_6/0_944	4	5	7	1	6	5		1fc7f61e-293d-4e15-bcbf-ba60a406ede4_4/0_935	4	7	7	1	1	7		e053d566-776d-467d-8307-c2d5f6b1c9a2_3/0_897	4	7	5	2	3	3
			5a79c0aa-b60e-4d11-b1a4-ffd94e87a9df_13/0_886	2	7	7	7	2	3		c6ef0183-14e7-4746-ad18-a0019a73ad0c_3/0_910	4	7	7	1	1	5		7fb66320-967c-49ff-97ac-9f2a75666f61_12/0_935	4	7	7	2	2	2		58b78bca-5b9f-412d-ad94-6a505713410d_6/0_892	4	5	7	1	6	5		2c326c7e-ba91-4692-aed7-8e06ace210ae_5/0_900	4	7	7	1	1	7		f38f4bf9-965c-4b79-a731-bf4f42bdd460_18/0_943	4	7	5	2	3	5
			c3078361-5da0-426c-9941-74e1271967dc_7/0_877	2	7	3	7	2	7		cf94d0b0-2f53-40af-8790-f29dff58ac8e_9/0_934	4	7	7	1	1	5		85aeab8a-2fc4-4f20-a92c-19cf36954b0f_5/0_881	4	7	7	2	2	2		c5c0ff89-94eb-40b0-ab17-3516805efcb6_8/0_858	4	5	7	1	6	5		2f30c9e4-c45b-4404-a9c8-732d4f236a78_7/0_877	4	7	7	1	1	7		9d56e599-1872-44d2-a221-4ac5f5563165_3/0_945	4	7	5	2	4	7
			58911a25-2e69-4838-981e-980a0208d377_4/0_848	2	2	5	1	4	7		e04db4b2-343e-4e4a-9039-a6911531db78_5/0_902	4	7	7	1	1	5		8af7eee8-bbcd-4b2e-b8ca-d66a44f9a67c_5/0_913	4	7	7	2	2	2		54b6073a-ab81-4aa8-bd4f-7a0ad14305fc_12/0_912	4	5	7	2	6	7		42ee59ac-bc67-43b4-ac44-ecef4474f300_4/0_870	4	7	7	1	1	7		f5d83aaf-c099-4228-afa6-aa92507fb73d_5/0_946	4	7	5	2	4	7
			ccafb087-b72d-4ff2-88da-e4a16da0bd12_4/0_880	2	2	2	2	2	3		eaebae06-41bd-40b6-a160-37564a16ffef_5/0_880	4	7	7	1	1	5		95f7c987-99c5-4bcd-8c63-7d3bb71c5157_12/0_910	4	7	7	2	2	2		2e0b77cf-a0b3-4bf1-9792-9b886ef20504_3/0_871	4	7	1	1	1	1		5da907d6-a412-48bc-ba49-4e8207dbed9d_3/0_928	4	7	7	1	1	7		9d14c73b-ade4-4ada-bee5-5847fc3ee206_3/0_908	4	7	7	1	3	2
			48c44a68-f435-447b-9e0c-4c87011e813b_10/0_896	6	7	3	2	4	5		f4797cc2-6648-404e-9b8c-d832dbb34e75_6/0_942	4	7	7	1	1	5		9a99a335-b28f-4467-8990-1f307d647440_3/0_916	4	7	7	2	2	2		56304352-3f9f-4510-bb95-61b82e2f6349_2/0_864	4	7	1	2	2	3		6bd0fdcd-c529-4385-9543-f87b522ed9b4_11/0_923	4	7	7	1	1	7		c500a126-e3ee-4e68-a680-2902161940ea_7/0_942	4	7	7	1	3	2
			a6fb6ded-3836-464d-9564-c8086852f8a5_4/0_888	2	3	3	5	6	7		01806ee9-2aa9-43a1-bbd0-c59ef6984749_8/0_911	4	7	7	1	1	7		a2446003-18ad-443d-9efd-d486789bfca2_10/0_914	4	7	7	2	2	2		4b3ec817-131a-428a-ba9a-09721791f4a1_4/0_907	4	7	1	3	6	7		716e4955-35bb-4959-9c00-c3d835562882_5/0_905	4	7	7	1	1	7		c86f98a8-0839-4874-9d5f-fe9ac1094874_4/0_910	4	7	7	1	3	2
			6ac43ee7-c596-4147-b357-06ea17a02d1a_3/0_912	2	7	2	7	1	7		06a9ffe3-2847-4638-9383-2e1b0dbf90df_4/0_901	4	7	7	1	1	7		a2699a9c-d89d-49cb-9a1d-f19102e7341e_5/0_915	4	7	7	2	2	2		9425238a-1f78-4701-b513-015e291fa67b_3/0_884	4	7	1	5	4	3		7bf233c9-3fb5-4efd-9ce0-31f14a7e7b7b_5/0_912	4	7	7	1	1	7		051518f1-0ffc-4c31-966a-2375eed049e8_6/0_872	4	7	7	1	3	5
			fd12c5ce-11c7-46ac-bf3c-a43a8c5e6883_4/0_866	2	3	7	2	6	3		12058396-1604-4473-a71f-3528d8ef37e3_11/0_914	4	7	7	1	1	7		abb5d1b4-605f-4af6-9aa2-872badc75474_8/0_922	4	7	7	2	2	2		8cfeab90-b7bc-4614-ae60-4df1ba7458af_7/0_970	4	7	2	2	6	7		81c7a24f-aba3-40e0-9c67-3881c4a0ecca_4/0_906	4	7	7	1	1	7		3d1e64a1-c030-45b3-a431-e2503334f934_3/0_906	4	7	7	1	3	5
			685f9bb5-ff4e-4c6e-baa8-2af2d5fb4e36_4/0_884	4	7	1	7	4	5		126370f0-ac3d-4634-8979-cca8aad0573b_7/0_931	4	7	7	1	1	7		b5aa4cbc-9d1f-423d-a351-c115b1e0bf73_3/0_938	4	7	7	2	2	2		5deea737-d40f-4d2a-ad6a-44ee567f60df_3/0_862	4	7	2	3	1	7		83c2cd67-173e-4367-a181-31dd4767fbb3_8/0_909	4	7	7	1	1	7		74b8fee7-c1d6-4346-a280-2a9058b09f18_7/0_868	4	7	7	1	3	5
			981b18f0-2c81-4f21-a507-bde36d69f90b_5/0_880	1	1	1	3	3	7		2201e814-f867-487f-bea0-52be548c167a_6/0_893	4	7	7	1	1	7		bcf79690-91eb-4a02-98a4-84a74bb6cc5e_6/0_875	4	7	7	2	2	2		a4e22254-9956-4989-89ad-47e1e7746c68_4/0_915	4	7	2	7	6	7		9166e33c-f766-4c6e-908b-05374c91ca9d_9/0_927	4	7	7	1	1	7		9f295aa6-8177-4508-825b-2f3c1db08fbb_3/0_852	4	7	7	1	3	5
			11259d8e-18b8-492e-ab77-0696a0bb3376_10/0_792	1	1	7	7	5	2		39f70c38-0b82-4929-b7a4-97c8226e200b_3/0_892	4	7	7	1	1	7		c0f6f658-831a-4286-83f7-8e9c42d9c1ab_4/0_945	4	7	7	2	2	2		c3046734-ea6d-45f4-83e0-9cc051cc6959_7/0_863	4	7	5	3	5	1		93623220-96c7-4e7a-bef6-c46318c886fe_9/0_904	4	7	7	1	1	7		0c3127c0-05aa-47dd-9e3c-105042ccd2b8_5/0_926	4	7	7	1	3	7
			3b300464-7b98-4bc4-b2ce-a4352ecf2f6b_3/0_870	3	3	1	5	3	1		42f5af4f-a063-49f8-bf61-c5391ecd558f_3/0_906	4	7	7	1	1	7		ce694f96-a6b5-46d6-a638-04a3be3805de_13/0_911	4	7	7	2	2	2		de1c4ac8-d4d6-4239-9cb0-bdf2dbd59af7_4/0_929	4	7	5	7	1	7		9864fbe3-e70f-4ee8-b22f-9d872c9d3566_4/0_891	4	7	7	1	1	7		4b02ed77-b29e-4b45-872c-069607800669_6/0_953	4	7	7	1	3	7
			77fd6d72-6388-4c09-8efd-e451b0c17501_11/0_877	2	2	2	2	2	2		4379a6a7-ffe4-4b88-a185-7f4fa5118ab9_5/0_885	4	7	7	1	1	7		db85d3e9-f6e1-49ef-97c4-9cfb648c4066_11/0_948	4	7	7	2	2	2		188ad7f9-5886-409a-96bf-68f6502a0562_4/0_837	4	7	7	1	1	3		996f5bc4-8718-4857-bae9-8970e09b260f_9/0_891	4	7	7	1	1	7		55abcfbb-b1d3-42fb-8dc5-e78c20a08390_5/0_949	4	7	7	1	3	7
			4493ea22-89ac-479d-a1ac-8cd324a6d2a3_3/0_797	5	3	7	7	6	7		4c900762-58cd-4637-bcaf-365f8a03a36c_4/0_939	4	7	7	1	1	7		ded6125d-d02a-4cfc-afd3-9f3166c9d17f_4/0_906	4	7	7	2	2	2		f9247c01-c2c2-4d7d-9844-0dbd3cbf7148_3/0_887	4	7	7	1	3	5		99ac772b-b920-4df7-863f-8db332a4722b_3/0_893	4	7	7	1	1	7		7dd14154-a571-43f4-8c18-acb92292dd56_5/0_913	4	7	7	1	3	7
			53529c0d-7081-4bbe-93f2-02051c1e3685_6/0_896	6	3	2	3	4	1		5f8e40bb-6eea-4509-8715-9f7e5fabb0fa_3/0_909	4	7	7	1	1	7		e879d04c-92e3-4dc7-87d3-cde1cc4fc338_5/0_932	4	7	7	2	2	2		1b4058e9-bcd5-4358-935b-7ad833f35d9e_6/0_917	4	7	7	1	6	2		ac865e56-4e88-4477-a5e2-e4f9a97ec9a8_5/0_932	4	7	7	1	1	7		9ec770f6-09f6-4c76-8e33-98c3e05a2e3c_13/0_912	4	7	7	1	3	7
			67a3e3a6-c2cc-4b5f-bdec-58118b7e2f8f_9/0_880	3	3	1	2	4	2		6984cdce-7909-4028-8233-b5f593158a17_7/0_942	4	7	7	1	1	7		eb709786-d19b-4e94-ac20-991db29acf5c_7/0_912	4	7	7	2	2	2		40331380-264e-48be-bf79-83bec4384177_4/0_898	4	7	7	1	6	2		ae6a2b07-9dae-45f3-bc8d-e06d5f49fc0b_4/0_890	4	7	7	1	1	7		d15cfa31-bbb4-4f1a-aa42-1e811ec27d1d_11/0_904	4	7	7	1	3	7
			ace43e98-4fc9-4e6f-bb45-d5901b02f63d_3/0_895	5	7	3	2	5	5		69ec6345-b2db-4bad-85e3-385b084b70a1_6/0_917	4	7	7	1	1	7		ecbe3ccb-7718-462e-bbd5-07dd27d3f552_4/0_878	4	7	7	2	2	2		581c3997-21d5-45a9-ad4f-83021f1cd755_4/0_954	4	7	7	1	6	2		ae7796a2-e3da-4cea-aefa-422af8fea144_9/0_926	4	7	7	1	1	7		ea44feea-bfe6-4878-a308-06c899db4bef_3/0_870	4	7	7	1	6	2
			37b91f03-8ada-4635-8a89-f05addbc0607_3/0_873	5	3	1	5	5	1		6cbee494-47e2-40d6-ad16-d7474e7273bb_7/0_892	4	7	7	1	1	7		f6325c63-a1cf-4fa7-92a1-270945c04fbd_3/0_894	4	7	7	2	2	2		d22c0328-158e-491e-a77d-10a19b48e003_15/0_916	4	7	7	1	6	2		afc12edc-8330-4190-ac38-7104a42b7939_7/0_907	4	7	7	1	1	7		019ff32a-4619-4bb3-96a6-d913ff894da8_6/0_855	4	7	7	1	6	5
			e74433dc-b27d-4d8b-a7d7-90a137258a73_4/0_890	5	5	3	2	6	5		9d142882-8325-433a-bead-1d97a7ff997b_15/0_909	4	7	7	1	1	7		f69ff3d8-e831-4e42-bfa3-c240bf0cac38_10/0_948	4	7	7	2	2	2		dad78895-699a-49c9-b36d-fc240a3450e9_3/0_916	4	7	7	1	6	2		b21a99b1-c9ae-4e50-a32d-7ac9a40b6af7_3/0_904	4	7	7	1	1	7		0df75aba-0ebe-44d4-b4b2-3f0ab90a4ffd_4/0_886	4	7	7	1	6	5
			b9fe81bd-31d9-4e79-9227-2109ea7440c2_3/0_889	5	7	3	5	2	1		a8be882a-9030-4a9f-9eeb-ee5db0827e6e_5/0_865	4	7	7	1	1	7		1ca036c6-9402-4830-ae74-07d8bf710d22_9/0_942	4	7	7	2	2	3		c17e82dc-eced-4709-88f1-d7eeee2c41a3_6/0_933	4	7	7	1	6	3		c4004ed8-bcff-4cd3-b964-68c59a86651b_11/0_913	4	7	7	1	1	7		3d95e7a0-2982-4d8c-ad11-a0226fe77330_4/0_929	4	7	7	1	6	5
			195fe5fd-3293-4820-be8f-4cc751cb96a0_4/0_841	3	3	1	3	3	5		bdef3f96-8c36-4773-b352-13bf22ed2850_9/0_932	4	7	7	1	1	7		328503c3-344f-4e35-8e40-2bd90950c18e_4/0_931	4	7	7	2	2	3		0b9ba0da-48a3-43c8-adc4-97500668e354_4/0_942	4	7	7	1	6	5		c670ac38-ec1e-4955-be04-4c091c1810d7_5/0_943	4	7	7	1	1	7		1a013055-6c2a-4b94-97fa-4f78fec8ec2f_5/0_939	4	7	7	1	6	7
			7cdaab5e-473a-441c-a7fa-1031e43c233d_3/0_882	4	7	1	7	4	5		c2fa5cc0-5d9b-4917-a83d-6e118628d2c2_6/0_911	4	7	7	1	1	7		32a797bd-37bb-4101-bc03-d02ef569300f_6/0_933	4	7	7	2	2	3		1e446f30-b78d-4c4c-a748-c2bea9f871a4_8/0_940	4	7	7	1	6	5		cf866131-a9b9-4329-a49e-8d3824f7741d_7/0_902	4	7	7	1	1	7		73ab7556-e55e-40e9-9098-4c10649c7ec0_3/0_1354	4	7	7	1	6	7
			48c37946-f4e6-46f8-ba45-6fba91102de2_4/0_884	1	5	5	2	5	2		cf1d62e7-3ae6-4022-aece-af6575d7f882_5/0_864	4	7	7	1	1	7		6f2d7ac8-7f51-43e3-99f5-e422a3f4e254_5/0_947	4	7	7	2	2	3		66623255-6998-4977-a125-0ad9a50a0715_4/0_926	4	7	7	1	6	5		deca3f3d-3016-481f-871e-2749edfd991f_11/0_955	4	7	7	1	1	7		681cbe1a-f3d0-4788-8047-fe6217f2938a_5/0_890	4	7	7	2	1	5
			f7978de5-5c95-4bf3-aecc-e18ab9274959_8/0_777	2	7	1	5	3	7		d91ca4ef-d647-4df1-975d-64d32e59c9a8_6/0_899	4	7	7	1	1	7		78583058-c678-45d8-b63b-7aa7774bec6c_4/0_910	4	7	7	2	2	3		84ed7d2d-f50b-4541-8349-67883f9c3f74_6/0_882	4	7	7	1	6	5		f841ac10-3f1a-4276-9869-505f82597fd7_17/0_950	4	7	7	1	1	7		0c046ee4-588e-4506-97f7-98faa1b433ec_3/0_919	4	7	7	2	2	1
			61c4aaf2-afb2-483d-85f2-f0b9a312702e_5/0_895	1	7	3	3	5	2		f2c4be06-5432-4066-b79d-ef96cb295fc0_12/0_943	4	7	7	1	1	7		7a222cf7-fb6d-40a0-9429-7c806b981a9a_7/0_915	4	7	7	2	2	3		962f490a-1e89-4fa4-be5b-cc3b6e9cf5dc_5/0_930	4	7	7	1	6	5		faa5fcf2-8b1d-4d9b-abd1-699b9d3b862e_7/0_935	4	7	7	1	1	7		1315dcbf-56ef-4d74-83fe-2d93e743648d_3/0_906	4	7	7	2	2	1
			3c9835b2-d9eb-4e03-9e01-bd525688a358_6/0_882	6	5	5	1	3	1		629cfc42-102d-459d-8f03-6a280dbc1789_9/0_931	4	7	7	1	3	5		7b84f37d-19f8-44b8-ae0b-451e214009d3_5/0_903	4	7	7	2	2	3		9b14700f-5308-458b-a766-b5fe56a3185d_6/0_941	4	7	7	1	6	5		4ddadc79-04fd-4ed0-bdd3-cc41db554ef9_8/0_939	4	7	7	1	6	1		34fc4b4e-8555-4c9e-81c0-1c663977658b_3/0_940	4	7	7	2	2	1
			2d8a7014-80b6-482f-b4b9-2f14db499853_8/0_894	4	7	7	3	5	3		0a516b94-f8da-463d-a6b2-00f9bf7a2f74_2/0_855	4	7	7	1	6	2		bd2e540d-ddbb-41a5-a7de-72d5f3a79b69_3/0_918	4	7	7	2	2	3		c046f2d9-c707-4530-8eb7-c76140841710_9/0_939	4	7	7	1	6	5		7595c388-02f8-430a-824c-17173eab60ac_4/0_594	4	7	7	1	6	1		370aa2c5-7096-47dd-b575-726ea474c3b7_12/0_939	4	7	7	2	2	1
			742b6139-cd30-469d-a435-a4330eeb676f_7/0_880	3	7	7	7	4	1		2ae20de8-53d3-42a8-b334-631da97c0e92_3/0_853	4	7	7	1	6	2		cbcccf28-7d9b-4065-a128-d01901f71082_5/0_876	4	7	7	2	2	3		c0b1fcd0-3748-414c-aad5-5530ff9ff947_5/0_922	4	7	7	1	6	5		61df43e3-f0e5-4e27-9fc4-dd46111b01bc_10/0_929	4	7	7	1	6	2		372192ac-ae09-4cbf-8a16-5069e184ba66_4/0_927	4	7	7	2	2	1
			fd4c9c6e-b403-40f6-84e5-f7648fc0ac2b_6/0_891	2	7	7	1	2	3		2dda7ed0-13e2-4d64-98f9-ca59bad3e51a_8/0_900	4	7	7	1	6	2		e1367ee6-132f-46c7-9456-e37ff1514968_6/0_898	4	7	7	2	2	3		dadc9409-ba19-47d6-bfc2-05057f682276_8/0_911	4	7	7	1	6	5		84fcc3dd-953e-4fc5-8d0e-13b6481d0f5c_6/0_911	4	7	7	1	6	2		3df67d79-c6d0-47ab-bc03-5b209b013812_4/0_942	4	7	7	2	2	1
			c12ad329-69d5-46e1-8297-ec4760cc0071_8/0_869	4	2	7	7	1	7		5e3e002f-77d4-4225-a8f8-4519192d24cd_7/0_909	4	7	7	1	6	2		0a5a7fbb-2556-4c2e-bfc3-57e66684d531_8/0_914	4	7	7	2	2	5		f3c48bcc-948c-44db-910f-4a26941cba9c_4/0_915	4	7	7	1	6	5		864c3e09-9ff5-476f-b4ea-dc6764a495c4_11/0_936	4	7	7	1	6	2		73378ed7-c618-40ba-aca4-93fd0cf9959c_3/0_921	4	7	7	2	2	1
			d82a8b71-963c-4167-9d95-aed281da7b37_7/0_768	1	7	1	7	2	7		8d0c8cc9-9ac5-47e2-8034-254fc12e28ca_3/0_855	4	7	7	1	6	2		0da08277-cc80-4f18-b61a-4d2dfe58a9bc_13/0_913	4	7	7	2	2	5		f76e6371-1e7a-4d99-a800-968aa8cdacb1_8/0_943	4	7	7	1	6	5		8cfad6ca-b734-4128-93cc-bb329b885d34_6/0_915	4	7	7	1	6	2		756c8928-bd3e-439a-9f2c-435b73427fed_6/0_943	4	7	7	2	2	1
			91d5452c-245d-41b1-97f9-de128a46448a_4/0_871	6	1	1	2	5	1		be202c47-a247-4434-b52f-618c5e18952b_8/0_942	4	7	7	1	6	2		191c266b-e85d-4c08-95a5-20ff32bc93b0_4/0_937	4	7	7	2	2	5		feab69a3-124f-43bb-8a81-e7199604935f_4/0_930	4	7	7	1	6	5		9647facc-12a4-4986-9e63-779a4436e113_3/0_892	4	7	7	1	6	2		8c6fca71-049d-413a-a4f7-690714818874_4/0_911	4	7	7	2	2	1
			a0c9d27f-e5e7-488f-ada7-409a869dc54f_7/0_792	3	3	2	2	4	3		c6e8f4fb-499c-4355-ae72-8eef9e8723be_12/0_949	4	7	7	1	6	2		1d37f3c2-705d-4455-bdf6-73e93255c24c_12/0_942	4	7	7	2	2	5		0bc3ae50-0d97-485d-81a7-c53da11defcb_4/0_945	4	7	7	1	6	7		ab05f5af-12a8-4111-b933-b76132c5bbee_7/0_929	4	7	7	1	6	2		ed686711-0102-4727-9eab-d9a9e03aa92d_4/0_865	4	7	7	2	2	1
			e3e1f65c-2d55-4659-8f0b-4cb90742066d_4/0_885	1	7	3	5	4	1		e0ed3b96-d326-4f38-ab7c-fe63d95301b5_8/0_956	4	7	7	1	6	2		1ff92e1c-fef4-4adc-b13d-3d58e4247fa8_5/0_880	4	7	7	2	2	5		0ff6daaa-a01d-490d-8317-5a666f4ecb74_9/0_934	4	7	7	1	6	7		b60c9e25-9fe9-420c-9076-27e21c6ff17e_4/0_926	4	7	7	1	6	2		026d107b-1e32-4e11-a13d-04300e680ccc_12/0_897	4	7	7	2	2	2
			b3a8e5f1-dbdb-4060-8431-d54c343c7e5a_8/0_948	6	7	2	7	4	5		f47928c3-1d35-4f9d-ae95-ce37463d64af_8/0_942	4	7	7	1	6	2		217fe96c-b75d-4151-9d33-06c2d766ae2e_5/0_896	4	7	7	2	2	5		13fffd9c-2ddf-4a85-bdf7-6b58637032fe_6/0_908	4	7	7	1	6	7		bb3d79bc-292b-43c4-839f-2d78486e0005_4/0_935	4	7	7	1	6	2		09891893-175c-4419-8bfc-52a2c857566c_13/0_947	4	7	7	2	2	2
			db428856-c5ba-416b-b786-0fe83d9519ee_6/0_891	5	5	3	7	5	1		ab333d67-b0d8-4b9b-9d96-8a16ba4e6caa_5/0_902	4	7	7	1	6	3		2938e7bd-891b-49b8-bfa5-032fdb6bc845_3/0_954	4	7	7	2	2	5		144af746-0dcb-4cd8-ae6b-d87e65a95ea4_18/0_961	4	7	7	1	6	7		d9a4b933-5c48-4a14-b59c-78c9f1a13f07_3/0_921	4	7	7	1	6	2		0b71b8ce-e966-4f9a-b77b-7afe17f86c0c_8/0_909	4	7	7	2	2	2
			7ce0e10a-e3d0-45e8-b570-66b5041ab6a7_6/0_578	5	3	2	2	2	2		17064df1-f049-4aba-a697-8d25ac03cd2c_12/0_915	4	7	7	1	6	5		33739ff9-3953-4286-aa67-467c858427be_3/0_940	4	7	7	2	2	5		14af19aa-3ec3-4f1f-ae6e-800138f0945a_13/0_946	4	7	7	1	6	7		da65d834-87d7-4698-88dd-15749db79e6b_3/0_914	4	7	7	1	6	2		2d9d60dc-fc80-423a-9e04-e3779a28e492_13/0_910	4	7	7	2	2	2
			5d63b55f-0d81-40fa-9eba-2a2a8af68296_7/0_894	1	2	7	2	6	1		2065fd4a-a55d-4d35-ac18-a4c56778e6e7_2/0_829	4	7	7	1	6	5		4bf31562-41e8-4fe9-a7ef-adaae21bb37d_3/0_952	4	7	7	2	2	5		20549984-79e1-4e63-a48e-806d5986b929_6/0_940	4	7	7	1	6	7		daedf992-2151-4982-a59a-00817d4ba41d_3/0_946	4	7	7	1	6	2		37668118-3e50-4c84-9dea-6d82eb601034_2/0_899	4	7	7	2	2	2
			381e0745-1068-4254-b57d-16b49bd61e00_5/0_886	2	3	1	2	6	7		2fb0b4f6-2998-424e-9a95-3cf62948e212_5/0_878	4	7	7	1	6	5		54973388-ee9d-4594-9b51-20f34d6eecce_3/0_912	4	7	7	2	2	5		276f0da5-0ad7-4770-a9aa-ae35e950241f_5/0_912	4	7	7	1	6	7		e372c9a2-e321-40f4-be1e-5afe1622c269_8/0_917	4	7	7	1	6	2		3f37d199-1442-4715-acd1-3390d57a3e50_5/0_914	4	7	7	2	2	2
			e1a99c4e-6f45-4e04-94a5-89df215a0adc_8/0_880	1	7	3	7	4	3		7a69539c-a12c-4c48-8352-1b4bdabc504f_12/0_939	4	7	7	1	6	5		66454ffe-2c92-4a5f-b06a-8861eac1fee3_5/0_899	4	7	7	2	2	5		277d4186-73e3-48e1-b9bf-5186290e81d8_12/0_888	4	7	7	1	6	7		7358936b-ed8c-4634-b0d2-54ee816010cb_3/0_900	4	7	7	1	6	3		43c318a6-8744-407f-b180-8b636f2d9dd1_9/0_915	4	7	7	2	2	2
			e485fe1b-1c97-4832-88b8-168c79bce127_8/0_887	4	5	5	1	5	3		8b4e6cdb-70bb-4398-9969-e44f9a8e780d_3/0_925	4	7	7	1	6	5		6e3c613a-a958-4907-a730-8b172fe4d9c0_7/0_957	4	7	7	2	2	5		2aaf2f80-7e35-428a-a539-fc31aae24bf7_14/0_955	4	7	7	1	6	7		86a49d08-e4c2-49e3-9f14-7bc8a313cf12_4/0_929	4	7	7	1	6	3		5bbaa5ad-45e2-4b81-a410-636ef856c0a8_8/0_950	4	7	7	2	2	2
			bd7e3ca4-2cb2-4116-afde-58c470b117f9_7/0_581	5	3	5	1	2	7		90b3e144-94aa-4fcd-a831-c87bd97b219d_3/0_916	4	7	7	1	6	5		7213337e-a589-4b0f-ae36-d3e6962f1b0a_7/0_949	4	7	7	2	2	5		36c87805-37fc-4b8c-a8bc-62b0e7a08ac7_16/0_941	4	7	7	1	6	7		14a7a4d1-6ee2-43ae-b71b-9d1da1977850_6/0_929	4	7	7	1	6	5		6dfa5799-5e17-4d67-ae71-e9c109b4b80e_4/0_949	4	7	7	2	2	2
			f9244908-45c4-42c4-bca2-763e5e2c178a_8/0_869	4	3	1	3	1	1		a488c973-0afb-42f5-ad61-a312e986d520_6/0_904	4	7	7	1	6	5		7cfb852c-2f39-4780-b0d3-d153852516a7_3/0_911	4	7	7	2	2	5		56519058-2466-46e8-b778-edae845f1af8_9/0_911	4	7	7	1	6	7		5587468a-d1e3-4857-b992-8c6de2d0b873_11/0_916	4	7	7	1	6	5		6f41d976-d8d0-49eb-b18f-42b7839c7d75_8/0_938	4	7	7	2	2	2
			7a2e3e2e-0e48-41da-ac1e-d5a465284b8f_3/0_899	5	2	3	7	2	3		adeef1fc-9a21-4af5-9364-0a062acb0b81_2/0_928	4	7	7	1	6	5		8fdcf53e-6c26-4d44-b745-acd82c75bc6a_11/0_941	4	7	7	2	2	5		648d7be4-083d-43f2-a8e6-606f42b4d64c_6/0_933	4	7	7	1	6	7		57495927-b6b2-4342-9163-1c9bf51eee5f_6/0_925	4	7	7	1	6	5		7186abdc-0932-4fd4-bc60-d34227f40dee_6/0_931	4	7	7	2	2	2
			48580799-9837-4d05-b3ec-83663e03c807_5/0_646	1	3	2	7	4	2		d8802f75-254d-4657-bab1-b52a5693faea_14/0_949	4	7	7	1	6	5		95bfd202-fd52-466c-9183-f692a7ca4eb0_13/0_913	4	7	7	2	2	5		69dced29-6f11-4298-b358-c487c5fa60e2_5/0_912	4	7	7	1	6	7		5ce6cbd8-c39d-4bff-b1a3-42ee2b816cf2_3/0_935	4	7	7	1	6	5		7ce8204b-0d8d-482e-882e-b5c672fc264f_5/0_951	4	7	7	2	2	2
			af6fafc4-c850-41fa-ba3b-6544a5923cf0_8/0_842	4	3	2	2	4	2		e21cf3d6-79e5-47b9-a2af-fc574700e250_3/0_920	4	7	7	1	6	5		ac68f625-2361-4f95-b328-e88c3fc0d286_15/0_955	4	7	7	2	2	5		6b95c017-4f9c-42cd-96f6-46dc8c81ab3f_4/0_940	4	7	7	1	6	7		5fda4523-4035-4cf1-b55d-990c2a8f8765_7/0_953	4	7	7	1	6	5		85ed1dd9-2e34-4d12-930c-8b34cb7f628b_10/0_946	4	7	7	2	2	2
			bf64b0ab-25f6-4dbb-a959-b44214c321a9_6/0_903	3	7	1	5	2	2		e6d1a6cb-0e39-472c-8b07-97949a62d476_7/0_922	4	7	7	1	6	5		b54fddf6-32fb-4137-9cf8-c4d528086b79_5/0_902	4	7	7	2	2	5		6c92d7fb-f32f-4b17-973a-529793b778c8_13/0_947	4	7	7	1	6	7		60e2a7ef-7271-43dc-9085-ec2f72cf2d21_9/0_962	4	7	7	1	6	5		8b2ed529-7a4c-4b8d-9f3f-e484986f08dc_3/0_917	4	7	7	2	2	2
			82e288b3-ff8a-4ab0-b115-3cc747088fa3_5/0_881	4	7	2	7	5	7		08675785-423c-4d42-be33-a0fbaf609486_9/0_908	4	7	7	1	6	7		b912faf9-8800-433c-880b-7338b87db709_8/0_938	4	7	7	2	2	5		7502fb9c-dc97-43c7-8d3c-8264f7bd6f33_4/0_894	4	7	7	1	6	7		8182110c-d9c7-4b66-ba1d-3a9eebee493e_7/0_909	4	7	7	1	6	5		9563a549-3e65-43c6-89cf-020e8d0d4fcb_6/0_863	4	7	7	2	2	2
			edcf4d8e-fa98-4ab8-b875-97f600b3153f_8/0_886	6	7	7	7	6	1		1739e214-9c60-4290-8e36-e79b29e16bdb_13/0_951	4	7	7	1	6	7		cfbff02c-ede5-473a-8e4f-438c9441e8d4_5/0_904	4	7	7	2	2	5		78fe5ab8-c537-42b9-a551-f56ae000bf42_5/0_758	4	7	7	1	6	7		844783ca-811e-4918-a217-0977a985c44b_4/0_948	4	7	7	1	6	5		9dfec019-d330-4096-85ef-84c5b841ca0b_5/0_938	4	7	7	2	2	2
			37420e6a-ff5a-4bb7-907e-0536b0085b62_8/0_933	2	2	2	2	2	2		1d16bb6a-5f26-4cca-92b5-eaafb6b41cf9_6/0_902	4	7	7	1	6	7		f0a3d6c5-beea-4e82-b275-58133d26aa94_6/0_939	4	7	7	2	2	5		81be4de2-3ae4-40e1-a771-f4aca858847a_4/0_943	4	7	7	1	6	7		88d668e3-1fc7-46ed-b96b-432724dd24e8_5/0_890	4	7	7	1	6	5		a38fa985-9db2-4867-b799-84db10b66458_5/0_898	4	7	7	2	2	2
			0c682bd4-8def-4b8d-ba2f-9c70cc294d31_3/0_867	1	3	5	1	1	2		1f519735-9d63-4a4a-a7d4-168bab44062d_5/0_829	4	7	7	1	6	7		f10e3397-3fd8-4b00-8df1-6c59f373386b_4/0_938	4	7	7	2	2	5		92a1e009-91af-4192-a955-dd45c8f0bd6b_4/0_940	4	7	7	1	6	7		b60fa465-49bf-4ee6-9218-017f1ccaeaca_3/0_934	4	7	7	1	6	5		a8334c78-9f7d-4651-815a-78c360e34407_3/0_936	4	7	7	2	2	2
			e611e3fc-8df4-4a5d-ac6c-a0ca0d95abc3_6/0_584	1	3	3	7	2	3		25a7ba89-6583-4e97-81a5-a87e06f4d48a_6/0_890	4	7	7	1	6	7		f272c302-c6c2-458a-9fe3-95d393cf9ad1_3/0_937	4	7	7	2	2	5		9417c40b-9b16-44b2-a45a-8025d9345fd1_7/0_911	4	7	7	1	6	7		cfdc2eb7-940d-4934-b213-7708585e8ed3_5/0_908	4	7	7	1	6	5		af4a12ec-26f3-4f2e-bfd6-a2f5da79ac6d_3/0_902	4	7	7	2	2	2
			64d10589-3247-4408-b713-a34d91a4561e_4/0_881	3	7	1	3	4	7		28911ef1-0bec-4c6a-ad86-0671945bf04f_5/0_918	4	7	7	1	6	7		fb2cf246-ba70-4985-9251-f9398b73ce21_6/0_955	4	7	7	2	2	5		a19faf1d-8108-41cd-b2a2-ab179958bd02_3/0_911	4	7	7	1	6	7		dce7862c-d808-45cd-905a-fce85cd167de_12/0_897	4	7	7	1	6	5		be4d540c-67a0-42e8-9b15-75d0eabc770c_8/0_915	4	7	7	2	2	2
			6f4b424f-a356-4ee2-a8a6-1581bbb30c40_4/0_829	6	2	2	3	4	1		2e3ff041-6396-473e-8f0e-4dbaa85dbcd7_8/0_944	4	7	7	1	6	7		0fff6489-ff55-489e-acca-a6f153e52f59_7/0_941	4	7	7	2	2	7		a6ea1ccd-03a9-4c43-9e10-6e1975354435_6/0_959	4	7	7	1	6	7		05b74e80-6ad5-49ed-96e4-96fa240cd344_3/0_912	4	7	7	1	6	7		c16b44c0-7a75-43a2-b964-c7f2891bb96c_3/0_933	4	7	7	2	2	2
			e511fba3-55b9-4d42-9d03-17e4ad0b1f18_8/0_884	4	1	3	2	4	2		392f3714-db60-4712-8def-cb431e9c952c_6/0_902	4	7	7	1	6	7		1328cbb2-cb70-48ce-ab7c-24ef865627e8_1/0_843	4	7	7	2	2	7		a9738400-b92c-4307-a3ca-497cd76ebe8c_10/0_939	4	7	7	1	6	7		0c42460c-dfb4-41b6-9f95-1dafbf89ae26_1/0_920	4	7	7	1	6	7		c6a2f0a0-95ea-42c2-8b28-5aeb0964519d_4/0_941	4	7	7	2	2	2
			05c7f0a9-4167-4e52-b990-d7f73d25817c_4/0_1047	5	7	3	3	6	2		46796f69-acb2-4afa-bc0e-9366d74eebf4_12/0_944	4	7	7	1	6	7		1379ef50-1c2d-4375-80a6-2254ba20be94_4/0_895	4	7	7	2	2	7		b8ba9b4f-e2d7-44b3-be24-18aa5c88481b_5/0_938	4	7	7	1	6	7		0d76b739-6fea-4814-a7b8-0ebb8a1cd64c_6/0_942	4	7	7	1	6	7		c7267946-9e46-4271-a16f-b600ad0e24d5_6/0_919	4	7	7	2	2	2
			9a8f6642-ce6d-465d-b5c4-a998a57c28e7_7/0_778	4	7	3	2	2	1		4f75eee1-4709-4af5-b14e-076cf92b8721_6/0_915	4	7	7	1	6	7		14908df1-3233-4632-af03-b09d493eec5d_3/0_948	4	7	7	2	2	7		c6a315bf-a5ce-4402-943e-6e2a699f07c1_10/0_965	4	7	7	1	6	7		11381b75-0b81-4877-a8e3-c48319fa7db3_5/0_888	4	7	7	1	6	7		c9b39a45-694a-4821-8d0a-8229c26c15df_6/0_939	4	7	7	2	2	2
			e53baf6b-62f5-4aa0-8913-6fa038dc175e_6/0_720	1	3	3	7	4	1		5644e7a0-f03f-4b1e-9964-22a55d940be1_4/0_899	4	7	7	1	6	7		1bb90b7c-9202-47e8-949d-d6add2a368dc_11/0_940	4	7	7	2	2	7		ccdc7a42-8c8d-489e-a8bc-c5b7ba93ebe8_6/0_942	4	7	7	1	6	7		15567a35-ad24-4085-8833-c5738ef39854_9/0_906	4	7	7	1	6	7		d566df07-7401-4734-bf43-48d336968610_9/0_915	4	7	7	2	2	2
			c868b282-f338-4239-b1b8-381bcde1023b_7/0_886	6	7	5	7	4	2		6196b1a9-7b51-4d9e-8c3f-2e2c7e98496f_6/0_941	4	7	7	1	6	7		1cf3957a-0a26-4161-9671-615384b2d132_5/0_907	4	7	7	2	2	7		d6df9dff-1a88-4412-8cce-564e826a95e0_7/0_903	4	7	7	1	6	7		16dbf5f1-c23a-4145-b236-666acd87ff48_5/0_943	4	7	7	1	6	7		dfb41d72-9108-4758-aed2-545ea8162962_3/0_910	4	7	7	2	2	2
			3c147e8c-37c8-41cc-88cb-1edc8b0261e4_4/0_859	1	7	2	2	2	2		63abce07-7b6b-4a91-9e23-224b32b24662_10/0_938	4	7	7	1	6	7		23d378fb-1872-458d-a364-f6e90fb3ba47_6/0_904	4	7	7	2	2	7		d82a85f4-dd7f-466c-8457-d5c779c9968e_10/0_940	4	7	7	1	6	7		2ad1ce58-dfae-48e7-9810-a50bac891544_11/0_933	4	7	7	1	6	7		e422983a-9e77-4138-8fd0-3edba1d9186a_12/0_935	4	7	7	2	2	2
			131b26b4-a344-4aa2-8a3b-23a585420196_6/0_690	5	3	2	3	6	5		670845f1-7df8-46b4-ac7d-3f9e3dd87521_5/0_893	4	7	7	1	6	7		26dae16e-fb78-4502-9a0d-0996127b9dd6_3/0_928	4	7	7	2	2	7		d8e73083-e5ed-4a05-9e17-f11fb94c1413_5/0_905	4	7	7	1	6	7		2ae818a3-46de-4647-ba1f-c3dc027820af_11/0_937	4	7	7	1	6	7		e5da06ba-f8a2-41d6-9046-027256c3f86d_3/0_934	4	7	7	2	2	2
			e446b439-1d38-495d-9047-fdaa1e4a44f5_6/0_892	1	2	2	5	4	7		670e1d59-9aa8-4ae4-84cb-dd30af914cd1_9/0_945	4	7	7	1	6	7		2fd6740a-93b8-4e08-9949-8d0aac31d80b_3/0_895	4	7	7	2	2	7		ec7fe443-a121-46f0-96e3-a7ae5a5c285e_11/0_905	4	7	7	1	6	7		2c43542d-1acd-4790-b4bd-bfb6b29abaa3_12/0_917	4	7	7	1	6	7		eaade7a0-39b3-4c12-8b84-7c22e98b7157_3/0_943	4	7	7	2	2	2
			15103f7c-3da1-432f-af4e-c3b0e2da2632_3/0_631	3	3	3	3	5	1		6af51da2-aab8-49b6-a31c-41b067e09cb0_5/0_931	4	7	7	1	6	7		32332e15-cfdd-48a8-bceb-b77e6e413062_13/0_904	4	7	7	2	2	7		fbe40fc0-aaf7-4796-ae4c-054ce1c4fc98_6/0_915	4	7	7	1	6	7		2f70cb14-c405-4b74-8287-cfaa4d9db0b9_9/0_945	4	7	7	1	6	7		ef1852fe-0623-4a19-ae3b-8b250947b6d4_3/0_936	4	7	7	2	2	2
			5fe1f033-785c-4148-99b2-404989bf4de4_6/0_886	6	7	5	7	4	1		7265f933-6754-43d8-bff8-224d3d86b5a8_5/0_958	4	7	7	1	6	7		3f323b88-2843-49c8-8152-a0529bf1b263_8/0_942	4	7	7	2	2	7		fd586598-6b67-4950-b4ea-024ccd7d8c74_14/0_944	4	7	7	1	6	7		36cb3fed-bda7-461d-a0b7-62f742327dd5_6/0_917	4	7	7	1	6	7		f719adaf-98af-4d19-957a-7e119a0d58a2_3/0_893	4	7	7	2	2	2
			b5571872-b95c-4d37-b5de-886f12b1afbb_3/0_894	3	3	2	5	6	5		7500b86f-34f9-48d3-81a7-a1d540bec759_6/0_941	4	7	7	1	6	7		3f9c1803-b1c1-4066-9ee1-3e5a9a59a34f_3/0_908	4	7	7	2	2	7		1c65fa59-cab6-464a-85f9-642371cd78a9_5/0_838	4	7	7	2	1	2		3d4a71dc-d9ec-4770-8c95-3421f6110055_13/0_942	4	7	7	1	6	7		f740aef8-8cbf-45a5-a6e5-ab7b21ecae23_5/0_939	4	7	7	2	2	2
			3cbe9a3c-d1cf-4d4c-ac6b-718fc70a353a_4/0_881	4	7	1	2	6	2		7c75548c-7fa0-483d-9da7-7d33efd3607a_10/0_930	4	7	7	1	6	7		4066b3bf-ca2e-4bb5-8530-7cc016d2aca6_5/0_891	4	7	7	2	2	7		a0f9e4eb-addc-4100-b2a6-730936f53957_7/0_915	4	7	7	2	1	5		424373a8-d2f9-4e97-badf-7b70593f7c77_10/0_914	4	7	7	1	6	7		fa0966f7-2aa2-4942-bc8a-a10302dbe8a8_6/0_901	4	7	7	2	2	2
			850bc102-133d-431d-8bba-fcaf0fbcd79b_12/0_588	1	3	2	7	2	5		7d68fd10-c0ce-49a7-bfb4-1b1a93bab397_3/0_900	4	7	7	1	6	7		42099b9c-22ba-40e1-b796-49031a048053_4/0_941	4	7	7	2	2	7		44ec6c0b-e78f-4736-9a90-42160844be91_3/0_907	4	7	7	2	1	7		4349774d-8ca2-44d0-9555-7f8a97cd37e8_3/0_963	4	7	7	1	6	7		b0c8ae68-fbcf-4ce5-af54-35dcd1f2438c_5/0_944	4	7	7	2	2	3
			f8329de9-7f5e-4de0-a200-033ed5b22b0b_8/0_869	5	1	1	1	5	7		85d03ada-0885-4ade-a002-61fe5f450646_3/0_875	4	7	7	1	6	7		4afc9eaa-af4e-4c81-8261-7f43ae9b80ba_16/0_916	4	7	7	2	2	7		5c41dc3b-bdd6-4508-9757-32f2f157f12b_4/0_894	4	7	7	2	1	7		4e5b5151-2201-464d-8997-cba2b3bc5171_3/0_899	4	7	7	1	6	7		d073feac-12da-407e-baec-0ac831ed2ec5_9/0_901	4	7	7	2	2	3
			b7f82beb-d726-4dfe-be47-138ac061f181_5/0_882	3	1	5	7	4	1		8f001264-16ca-4230-b187-8aa9ffcb06ce_14/0_945	4	7	7	1	6	7		4e856d46-148c-4af0-abda-32c49be8645a_4/0_891	4	7	7	2	2	7		8031b12c-08f1-462f-a022-cb59820b0814_4/0_927	4	7	7	2	1	7		4f042465-dbae-4cba-a258-1dd7c858b22d_5/0_938	4	7	7	1	6	7		efd22327-dd70-43f1-806a-82a49e271d4c_8/0_942	4	7	7	2	2	3
			18a27b6a-7710-4713-ac06-924e7adf80d0_6/0_889	6	7	5	7	4	2		978c1b38-32a2-473c-99c1-b1e7c6062b1d_11/0_898	4	7	7	1	6	7		5479af17-5fd6-429d-b58f-30410cca08e3_5/0_948	4	7	7	2	2	7		9fe518e2-5c15-425d-986f-76154596bbf0_3/0_893	4	7	7	2	1	7		5a1c60d5-9038-42ed-92a9-9e34148eb37e_6/0_886	4	7	7	1	6	7		fc040469-2f76-4e0c-aa91-07e0bcd97b1e_3/0_929	4	7	7	2	2	3
			dcbf3ed3-9dc7-4f25-a2d9-20381707cf46_8/0_757	4	1	1	5	4	7		9c4e81f3-b885-4018-9814-12c676712a8c_7/0_945	4	7	7	1	6	7		55efa137-10d5-47d7-94dc-b45101a0f51c_3/0_919	4	7	7	2	2	7		e582f925-3096-44d8-ba22-7a040f12d365_4/0_914	4	7	7	2	1	7		5c67edc0-b536-4d49-be5f-24cdacd2fb40_4/0_911	4	7	7	1	6	7		021de7f7-efb8-4ee1-948c-339e0cfa1dc0_5/0_877	4	7	7	2	2	5
			5348ac43-9de0-4736-b0d0-005596970671_3/0_880	1	7	5	3	2	7		a5da6ba1-c172-4697-9bbe-98314dc3b8fa_4/0_893	4	7	7	1	6	7		6094e320-911a-4991-868b-197c5ee12914_4/0_914	4	7	7	2	2	7		222ef88c-0eee-4a43-a8c4-d7820764e954_3/0_864	4	7	7	2	2	2		5d8a59d8-9653-49ed-bd04-b0c23e191028_5/0_920	4	7	7	1	6	7		05ed8067-a943-4a4c-aa13-8c86f16568a6_1/0_893	4	7	7	2	2	5
			cb3b400d-be64-44ac-8a30-7663b0b626fd_3/0_880	6	7	7	2	2	5		b2c8ed1b-6929-4741-9e08-51fe03bd8c75_6/0_916	4	7	7	1	6	7		6bc7d3ff-18a2-4d89-aed3-a0be47e3dc5d_3/0_889	4	7	7	2	2	7		3d484033-8854-46e0-a932-3041b58b9a1d_3/0_888	4	7	7	2	2	2		5db0b78c-b521-4589-9eb4-83a62d3a8237_4/0_912	4	7	7	1	6	7		0a2b3bc0-6bd5-4402-90f4-e65d407f3903_3/0_940	4	7	7	2	2	5
			202d06f7-17d1-41b6-a5f8-e5086528c129_6/0_864	4	7	5	5	3	5		b7fbde7e-c3ed-41f2-ba9d-849e7934ba81_3/0_909	4	7	7	1	6	7		71cad809-564f-4e7f-9a85-9a5f29a878f7_3/0_944	4	7	7	2	2	7		74e2cfb7-8fb1-4e01-80fe-41b80e836f2f_3/0_915	4	7	7	2	2	2		68570206-305e-4aed-915e-619bb9ab6939_5/0_912	4	7	7	1	6	7		161065d6-1311-4963-b653-d3e0a8c2f899_3/0_898	4	7	7	2	2	5
			7de29ae3-6ba4-411d-8399-37f33e43a583_4/0_677	1	3	2	1	5	5		b8534fd6-6fda-4dac-9f4f-b42cb0b2d2f0_3/0_944	4	7	7	1	6	7		73c0512b-3434-4893-8e0f-d453051ed5c2_11/0_944	4	7	7	2	2	7		9c20ee76-8f07-4e18-a56d-2802ff513f2e_3/0_884	4	7	7	2	2	2		6986b963-d545-4333-a144-70e99ededcb4_5/0_897	4	7	7	1	6	7		273de6ac-26c4-487e-946b-90e5798c28cf_6/0_864	4	7	7	2	2	5
			e6d8e3e7-174b-4b4d-a303-f061e221caf9_6/0_893	4	2	7	5	4	1		b8e9517f-c650-4d30-9ff8-06ac60299eb7_6/0_933	4	7	7	1	6	7		7601b282-a94d-42d4-9dcf-a7b47e488d54_9/0_932	4	7	7	2	2	7		ab85363e-91c3-43ea-9479-4ec166b49678_3/0_899	4	7	7	2	2	2		7b88c01f-f393-41f6-82bc-fa48b7f42fb6_8/0_948	4	7	7	1	6	7		2cbef4a2-2983-4949-a1d4-a68e0f62beb9_3/0_930	4	7	7	2	2	5
			c0a33ce5-1aa4-4789-adae-23785b107732_17/0_890	6	7	3	1	4	7		be30fcb5-cea2-4ef1-bc25-2409385ebc52_3/0_955	4	7	7	1	6	7		7b6656e3-44fb-4275-8071-ed1974ad6b6a_10/0_932	4	7	7	2	2	7		0702b998-de2e-4cdc-8867-8662c5dee9e6_3/0_912	4	7	7	2	2	5		88dbc1bc-2a28-40e7-916a-fc88cb522a54_5/0_916	4	7	7	1	6	7		3ca686fb-d438-4771-a7e5-b8d96eeb83ae_3/0_892	4	7	7	2	2	5
			bfecc04b-7142-4045-a551-22d99e56fc83_16/0_891	1	7	7	5	4	2		c20fd5e8-1065-4849-84d6-28b3271cef0c_10/0_896	4	7	7	1	6	7		7b949632-5f71-4801-9ab6-39a616df07f8_4/0_937	4	7	7	2	2	7		63f5204d-7507-4414-9943-fbee55a69e2f_6/0_919	4	7	7	2	2	5		88e4dd63-c4a3-43cc-9077-4d9c651d521c_4/0_917	4	7	7	1	6	7		48ed8c69-4d85-40a9-8379-dff931971fff_5/0_881	4	7	7	2	2	5
			f11730ba-d638-4bee-84d3-f23f186a43c8_5/0_711	4	3	1	3	4	7		c6e38249-f0f0-43d3-b2ec-0d3ca0904402_3/0_949	4	7	7	1	6	7		83ff4310-d744-4d7c-a9da-e5a32ce2246b_5/0_912	4	7	7	2	2	7		7854b71b-ecbb-4576-887a-84a8ce648deb_3/0_900	4	7	7	2	2	5		8a147efb-8e3c-4e51-8203-2ac2a880242f_12/0_907	4	7	7	1	6	7		4b471784-2664-4e63-9927-5336d85bc1c2_5/0_905	4	7	7	2	2	5
			31db804b-1cd6-4d4b-b145-fa7785e9a25a_7/0_891	3	7	2	7	5	2		caac758c-ce0c-4a5a-be24-cdb2dff9736c_7/0_915	4	7	7	1	6	7		88149026-b36b-4edd-b89d-d04ab0d8fb1f_6/0_896	4	7	7	2	2	7		bb49be01-3237-4061-8589-36c044d2ab40_3/0_917	4	7	7	2	2	5		8e848163-acf7-4b3a-9271-def9198c8aa0_3/0_884	4	7	7	1	6	7		4fab7b55-7ecc-41a1-8d52-8e2405efffc5_4/0_905	4	7	7	2	2	5
			ad5043ef-6a5c-430d-a02a-57c0396094e6_6/0_886	5	7	5	5	4	7		d7546e33-3369-4aad-b42a-eda9e2d7f663_4/0_935	4	7	7	1	6	7		8fdbb637-c135-4d51-8a95-218144780438_4/0_872	4	7	7	2	2	7		f0e91d52-369f-458a-804a-a489144f04ca_3/0_912	4	7	7	2	2	5		9a013942-61d6-4d4d-95cd-d96faa642641_9/0_914	4	7	7	1	6	7		51a9bb18-0339-4d84-b0f8-6d4d4d3adc45_6/0_941	4	7	7	2	2	5
			1ca6044d-66f2-4364-b178-73541553fcc9_5/0_882	4	7	1	7	4	1		d77b58f7-6d97-4296-9416-77ed1c05ae03_4/0_922	4	7	7	1	6	7		965ed2dd-ff6a-4b20-8b92-bc4e79469c25_4/0_905	4	7	7	2	2	7		4a1c034f-759f-41c0-81d1-ca3bb15e186d_7/0_909	4	7	7	2	2	7		9dfd73ee-ce63-4edf-bc72-84b45c036d03_13/0_948	4	7	7	1	6	7		61599f63-606e-4182-9a1c-3c908cf5df89_9/0_908	4	7	7	2	2	5
			bdba9234-e46e-422f-a5d0-902a4c4c83d3_4/0_881	4	7	1	7	5	7		e500de32-d5c2-4cab-8123-55aa9d862be6_9/0_889	4	7	7	1	6	7		9a6c1e9b-cb3e-47e8-8625-67259a7cfed6_3/0_905	4	7	7	2	2	7		586df527-eb7e-47c8-8749-c45dad8863b3_4/0_926	4	7	7	2	2	7		a8f4b82a-4f2f-4825-b949-2970356fe91f_9/0_950	4	7	7	1	6	7		6d928baf-70ab-42b3-8813-ac815577f722_4/0_920	4	7	7	2	2	5
			8354ce3d-fd42-473f-9502-534d2ee82c5b_7/0_881	3	7	2	3	4	2		e7cb0e70-ccf9-4219-a73a-526bd39daab0_3/0_951	4	7	7	1	6	7		9d7a0d7e-0dd0-44ed-9b8d-aec1b9fd6765_3/0_942	4	7	7	2	2	7		c6430c4c-953f-4664-b1e3-5e9b2d7eb5e7_4/0_889	4	7	7	2	2	7		ab507f29-618a-470a-9895-b8e52bcb75f5_8/0_911	4	7	7	1	6	7		6db48cb6-ce7b-4068-80ff-360a50a61528_3/0_914	4	7	7	2	2	5
			cba66a34-6dfb-4df7-8a29-ad4f2ae7cb0a_4/0_850	4	7	7	3	4	1		ec640c75-f6f3-4362-a5c8-6e0da823b561_3/0_919	4	7	7	1	6	7		9e7b10a9-b0f4-43dc-a5cb-48c735aa9290_3/0_939	4	7	7	2	2	7		57c57323-7139-4e90-b421-ec475eeb54c4_3/0_925	4	7	7	2	3	5		adcf3f0d-0a6e-48ce-acaf-b426565de9d3_3/0_930	4	7	7	1	6	7		6de40106-a70f-4353-89f1-83e7f3b0afe4_4/0_899	4	7	7	2	2	5
			a8b67d38-97ef-4807-bd64-306ef987f422_6/0_596	5	3	1	5	5	5		fb5201fc-d929-415a-a742-92f1c292bd00_9/0_912	4	7	7	1	6	7		9f92899a-0715-4087-95ef-623c30428518_9/0_888	4	7	7	2	2	7		f4e8a5fc-0801-4936-8604-1d4c112a9a5a_3/0_890	4	7	7	2	4	7		b62d8034-7878-46d5-9184-746f8ce3cffc_11/0_908	4	7	7	1	6	7		748eef95-6345-4f81-869e-c26c9ed26b4a_3/0_946	4	7	7	2	2	5
			c4d1b5a8-01b5-424f-8780-4f4066820afb_4/0_881	4	7	1	7	4	7		31eeb0de-4fb3-4d54-be25-e24a9fa6d590_4/0_931	4	7	7	2	1	1		a3b9116c-7f60-45e9-9a72-a889118cff02_3/0_930	4	7	7	2	2	7		39477f8d-833e-40c1-ab41-9f829a071fb8_6/0_914	4	7	7	2	6	1		b66b8c0e-82e8-46e1-8f01-7a8aa6e51192_3/0_935	4	7	7	1	6	7		82825d19-2330-43fc-a69c-2535f5b44767_5/0_860	4	7	7	2	2	5
			b9bbd622-4b74-41f3-987c-ee8c159efa4b_3/0_876	3	1	1	7	6	7		46ada9a2-6aaf-44f0-a437-413f5b97e460_8/0_943	4	7	7	2	1	1		a4f49c39-d87c-4495-9cb2-8fd624078e34_6/0_907	4	7	7	2	2	7		8c996892-702c-456c-9a0e-f85f92a7018b_3/0_863	4	7	7	2	6	1		c0981536-639f-484c-91bb-13dd87b80bc5_11/0_912	4	7	7	1	6	7		8415c9fe-379a-48f8-961a-14f005577c88_5/0_910	4	7	7	2	2	5
			cc01f635-13b6-4a32-b508-e4e8715499c2_4/0_886	4	7	7	2	4	5		767cba25-55a6-44f1-845a-7bb682aad78a_3/0_923	4	7	7	2	1	1		a59aa94e-5aec-4bc2-a5d6-8a898efaeb05_6/0_894	4	7	7	2	2	7		9fa73d36-6a79-476c-9f01-7d3d590fefed_4/0_925	4	7	7	2	6	1		c1411c5e-edc9-41f8-a3aa-bb6d7bc309fb_17/0_964	4	7	7	1	6	7		869a0e15-b066-4a27-b7f8-dbb0127b1554_5/0_785	4	7	7	2	2	5
			22455857-2747-443e-8f8a-1572ef2d3ebb_5/0_896	6	3	3	3	4	1		b0b1e754-d45b-4d7c-91c9-2f8871d3aa2e_17/0_940	4	7	7	2	1	1		b0e36433-d595-418c-be14-312242b1d560_8/0_939	4	7	7	2	2	7		a7e6764d-e7ac-4e24-a8e1-6f71f593f7b9_5/0_928	4	7	7	2	6	1		c55f0d71-9a0e-4c87-9444-686c7f97ec53_14/0_934	4	7	7	1	6	7		88744f9c-123c-4f05-a2ed-d54a26e6cc71_7/0_943	4	7	7	2	2	5
			9cc10172-4041-4b7f-aa72-5a1b8e7944c7_8/0_864	1	1	3	7	6	1		d9193dab-ff94-4076-b1fa-f1673d131e9d_4/0_903	4	7	7	2	1	1		b1e08217-2b48-4619-a256-ebd9376df72e_2/0_861	4	7	7	2	2	7		026b53ec-3b14-4e7f-a11d-a84604df2ebb_3/0_917	4	7	7	2	6	2		c835a711-d2a2-4468-b2ca-907b404dbae3_10/0_903	4	7	7	1	6	7		954b7c2b-28e8-4a88-b02d-39fcb39cbc2e_5/0_922	4	7	7	2	2	5
			755c6492-54c7-4112-bf39-6ec3d167a82d_5/0_880	1	7	1	7	6	5		25d8dc04-d35f-4e2c-8edc-6226e23b8ab6_10/0_488	4	7	7	2	1	2		b8a65316-d276-4607-a193-dbc95037bbf1_3/0_947	4	7	7	2	2	7		03d32ce9-d2c9-4998-8986-251bd857f7cd_7/0_914	4	7	7	2	6	2		c97508d7-6c1b-4a87-aabc-a0bdd96a5031_3/0_928	4	7	7	1	6	7		b37f2552-4680-429e-b272-622d396411f9_4/0_934	4	7	7	2	2	5
			4e160e2d-d5f6-46d8-8d74-f0d7e5bfc6d3_9/0_839	2	1	3	7	4	2		2bb6bd63-6b5b-4ffc-a346-7aaea298e64a_6/0_906	4	7	7	2	1	2		c836876d-cc57-4c0f-a9cb-55c3f9d7a4a6_8/0_909	4	7	7	2	2	7		04377d67-138c-4501-83b3-d184d6b24a75_3/0_918	4	7	7	2	6	2		d3b751d7-61cf-49fc-8909-c4d47f4a873a_8/0_911	4	7	7	1	6	7		b77623d4-4e74-4edc-9277-7b935e4709f7_5/0_931	4	7	7	2	2	5
			efec1b87-7467-4922-9195-c79c94845895_4/0_871	6	7	1	2	4	1		35fd7d41-95d1-4876-b82d-b5b2185f05af_3/0_888	4	7	7	2	1	2		c868ce03-9be1-4063-96d1-b2760c41e144_15/0_917	4	7	7	2	2	7		087df1a3-e2ae-4e7b-ae1b-c114df3e3a56_9/0_900	4	7	7	2	6	2		d50dbcdd-8128-4e95-8c24-ecf59ac475d6_8/0_931	4	7	7	1	6	7		b9fcaaac-4d9c-4c93-94ad-25876311b164_3/0_931	4	7	7	2	2	5
			2e341d11-db86-4295-a8b6-e03a89c7f8e8_3/0_898	2	2	2	7	4	7		4e386def-43df-4a8d-8f59-0ac13f2ed589_3/0_900	4	7	7	2	1	2		cb220f86-0ccf-45a5-b00c-787907af9372_3/0_913	4	7	7	2	2	7		0bfc4473-6490-43f1-9b92-dc5f1668737a_15/0_935	4	7	7	2	6	2		e298adae-71c6-4b05-8f18-d8acc3566ed0_15/0_944	4	7	7	1	6	7		c70d877c-fe5e-42c9-805f-9d532bdbe84f_3/0_927	4	7	7	2	2	5
			bd0ef0b4-8ca0-4029-b919-bd80fa8906a7_7/0_893	6	2	5	7	4	7		66108972-e564-43cd-9e6f-b0946d28a37c_5/0_910	4	7	7	2	1	2		d3f47a86-d6c5-48c7-aaee-4a6536a8ed73_3/0_893	4	7	7	2	2	7		0c8147da-2749-4778-b3b7-7bbd9d75b600_3/0_909	4	7	7	2	6	2		e629a9e6-d985-4518-a0e5-986058da4843_8/0_919	4	7	7	1	6	7		df90461d-dc49-4d36-9181-9c730f0a0866_6/0_943	4	7	7	2	2	5
			072073d5-ead0-4639-a3f5-61ab6bc97780_7/0_900	4	2	3	7	2	2		6a069184-de11-4d00-b87d-55bc2b89a60f_3/0_922	4	7	7	2	1	2		e894fafe-b762-4b29-8b2e-aa2ef1380ceb_5/0_935	4	7	7	2	2	7		0d3fea8a-1c2b-484d-b69c-f31c3f06b01b_2/0_1136	4	7	7	2	6	2		eb29114d-bfdf-46c6-bc04-077b9201666e_6/0_906	4	7	7	1	6	7		ea0d8384-4172-4c64-9f24-e86d1735fc79_8/0_914	4	7	7	2	2	5
			9ddaf198-69c5-4538-a6a6-8d78f45d6644_8/0_888	1	1	1	7	6	1		75edd214-50cb-4f51-9bd9-73bdbd0e35a4_7/0_899	4	7	7	2	1	2		e97b642b-25b5-45e1-bfa4-179da6872578_6/0_939	4	7	7	2	2	7		0fdc6b78-c11d-4c00-ba44-3dac50ee0e2c_10/0_865	4	7	7	2	6	2		eea50f77-4bab-4b27-b4af-443cda45dd58_4/0_885	4	7	7	1	6	7		ed22024b-521e-47fc-9d1e-75f71b50d742_5/0_935	4	7	7	2	2	5
			1f039add-eb46-47d3-b716-bad2f2ff86c6_8/0_871	6	7	3	3	5	7		7d63280b-2d7f-4a7f-8cdf-22e64331d6b3_13/0_929	4	7	7	2	1	2		ebfe54b0-3944-42df-a111-f571920c12d7_3/0_946	4	7	7	2	2	7		146308e2-1261-42b5-87d1-f2a682a2fc32_5/0_936	4	7	7	2	6	2		f2dd75b0-1598-49e9-84b5-1ea611fe7a12_14/0_896	4	7	7	1	6	7		ef371d96-bf30-43a1-aa4e-49130881344d_6/0_925	4	7	7	2	2	5
			4eda73e0-0d83-4e33-a919-83f79e69a570_8/0_888	1	5	3	1	6	7		7fae7042-6203-4947-9c34-76109d3c5cfc_4/0_895	4	7	7	2	1	2		fa721c8e-32d4-47b2-9fa0-61ee109b50cf_4/0_945	4	7	7	2	2	7		149c5b30-a908-4862-965b-cc3d0daed9e2_7/0_920	4	7	7	2	6	2		f918c640-2102-4ec5-a0e1-8bf79a15f89c_4/0_936	4	7	7	1	6	7		f1c173d4-2380-4dfc-bd44-a1698d8d7c2a_4/0_962	4	7	7	2	2	5
			d51a36c9-3533-46d6-8603-745861c2101f_4/0_887	5	2	7	7	5	7		82ef36cf-968c-4847-a921-6711b1a24a1b_7/0_927	4	7	7	2	1	2		fb559d2e-8c33-4e69-89ba-a5971f0a4672_3/0_903	4	7	7	2	2	7		1a90cb90-a962-40ed-97e7-2981b4e198e1_4/0_938	4	7	7	2	6	2		fd23420e-34c5-45d1-9907-0e317ba2c1f3_9/0_910	4	7	7	1	6	7		f47b92da-0f6a-47ba-8613-9d79ef5fd5a5_5/0_902	4	7	7	2	2	5
			5122f395-edef-4d32-9d1a-f20ac9e0668c_3/0_882	6	7	7	2	4	3		86f7eb2b-03e6-44f8-9c15-4ad488001213_4/0_904	4	7	7	2	1	2		ff2d90ea-116c-48a9-813e-816b317d94f9_5/0_914	4	7	7	2	2	7		1c88adf7-bd86-4ae9-93c8-005cec141404_13/0_918	4	7	7	2	6	2		fdfc54ba-79be-40c5-9668-cca562197cd6_10/0_965	4	7	7	1	6	7		f48acdc7-3334-4596-baf2-c951d8326cb5_4/0_904	4	7	7	2	2	5
			34ce0e9c-137a-4e42-b93c-2137e1dc928f_7/0_579	4	3	7	5	6	7		a066dd80-1f91-47cf-9e10-c976faf2c89a_14/0_902	4	7	7	2	1	2		0e33f905-5dda-4c5d-8da5-cf9f3cae34c4_3/0_944	4	7	7	2	3	2		24b0ed76-581d-477a-a8f1-437762406206_7/0_942	4	7	7	2	6	2		feac01fc-553c-466e-aa8b-da7f30365a09_9/0_900	4	7	7	1	6	7		f8a265a4-ffda-4941-bbeb-7cf2f9bca8da_5/0_923	4	7	7	2	2	5
			00302805-5e4b-4ee0-a649-f583ad3cbdb6_3/0_885	5	1	7	2	6	5		a8cb1e05-1fb4-42b7-af65-87eaad5690a7_8/0_951	4	7	7	2	1	2		2e6b9ec5-8bd1-4421-85f0-1289b39611f4_6/0_912	4	7	7	2	3	2		29c31404-b6e0-4b33-96dc-949884d48045_3/0_885	4	7	7	2	6	2		083d6e95-eb83-4109-a18f-c1e719b926bb_4/0_941	4	7	7	2	1	2		fb841970-2368-4a98-9bb6-d1539d303a01_6/0_908	4	7	7	2	2	5
			cbd23a32-ac19-41f6-9cef-2fb010ff1c64_5/0_888	1	5	5	1	4	1		b290d7ec-be90-4e28-8271-395d853679df_3/0_906	4	7	7	2	1	2		e40c49ad-bffa-4a18-8d77-4ee3bc6cabf6_9/0_802	4	7	7	2	3	2		2aaf007b-9705-4dea-ac28-116dd5f44c39_3/0_917	4	7	7	2	6	2		2a2fb0c3-d1df-4fad-9870-c0a511a08bff_6/0_943	4	7	7	2	1	2		0729ad39-a18b-4955-baa3-304ce15e5ac0_4/0_933	4	7	7	2	2	7
			c827fcd9-46b2-4d37-bdec-b26c30d41ae2_5/0_898	6	7	3	5	2	3		b41fd268-1db9-494e-84dc-1e21955dbac8_14/0_941	4	7	7	2	1	2		e488d34d-cb25-47e1-9de0-70faa2c13798_5/0_936	4	7	7	2	3	2		2c250b72-4f34-449a-9370-30c6b6026321_15/0_949	4	7	7	2	6	2		643faf18-2bb9-4444-90d4-b76f567168f8_3/0_907	4	7	7	2	1	2		09124260-cb40-4cfb-8df0-f6a0adf949ae_9/0_917	4	7	7	2	2	7
			7c357a82-aac8-4908-b926-4edb599b56ec_11/0_865	2	5	7	5	1	7		ba4acb91-f7a9-4a87-a8a3-889cacf10668_3/0_930	4	7	7	2	1	2		ee76bdaf-4a44-4158-928b-a474917538ce_5/0_699	4	7	7	2	3	2		2c30dea1-0ed8-4985-8ea0-0566aecfe705_6/0_938	4	7	7	2	6	2		66cdef75-6382-472e-86d2-1bda075108db_3/0_896	4	7	7	2	1	2		12a71007-adfa-4a6e-9dd2-c0502bb9a498_4/0_947	4	7	7	2	2	7
			279aba83-83ba-404e-b5d0-d8ef633638bd_3/0_875	6	7	1	5	2	5		ca079509-3357-4a56-901c-3e0f7b034147_10/0_911	4	7	7	2	1	2		f405be1f-17db-482e-8738-89f5dfbf9de6_9/0_893	4	7	7	2	3	2		2cb31914-5374-4962-93b8-5c26eb86641a_11/0_918	4	7	7	2	6	2		7a65f1d6-a5ff-4c33-a361-91a3948c4edb_4/0_928	4	7	7	2	1	2		153fe98e-7db4-40dd-9a31-eee5302032dc_6/0_898	4	7	7	2	2	7
			bae44420-adfd-4d12-857e-da9af11496bf_11/0_892	1	5	5	3	4	5		dd107b35-b3ad-402d-aef0-49d0b637af4a_3/0_926	4	7	7	2	1	2		8460f7c2-31cd-4294-aaaa-3715415687f0_7/0_903	4	7	7	2	3	5		2fd7d63f-febd-4277-9763-413b2cffb4ea_5/0_925	4	7	7	2	6	2		7e17e56c-097d-40cb-8acd-d5a080cbdca8_12/0_937	4	7	7	2	1	2		183c1caf-4f42-443f-bcc4-d156cbdbbaa3_5/0_935	4	7	7	2	2	7
			b7b17081-a7cb-4d84-8a30-39b3a0a14ea3_5/0_943	2	2	2	2	2	2		e3d33936-e88d-48c3-8109-eb8ebf9b8422_6/0_932	4	7	7	2	1	2		d5e0fdb4-05fc-47fb-801d-c602fc3708c9_5/0_939	4	7	7	2	3	7		30dea378-f9d7-4be9-a4dd-3639da2a03f1_4/0_911	4	7	7	2	6	2		b596ef70-94d9-4336-b55a-16acdb0d305d_6/0_924	4	7	7	2	1	2		18bc30cc-c3e9-4ccb-9186-15184345d23a_16/0_940	4	7	7	2	2	7
			25de8b7e-9b94-4abb-90fd-48ddf8196eb2_4/0_881	1	1	2	3	2	1		e4d80be7-ceab-499d-b30b-55f344aa653d_3/0_905	4	7	7	2	1	2		097827ea-59b8-4ffa-8ddf-ec0649ac02f6_9/0_910	4	7	7	2	4	2		34f1d7f8-a5ba-4940-b117-03b58120c85f_3/0_906	4	7	7	2	6	2		bdd828ad-87c1-40a0-8830-65a28b9b647d_8/0_896	4	7	7	2	1	2		190f0719-2d74-4e3f-93e5-0fe86db76350_3/0_895	4	7	7	2	2	7
			2766eb99-92c1-4eaa-b015-863cd2764e18_5/0_884	2	5	5	1	4	7		ecafda37-91f9-4253-92bd-045df7337cee_4/0_909	4	7	7	2	1	2		0eb0c919-045f-4020-9c04-9ba7c0c28653_8/0_952	4	7	7	2	4	2		352fb717-3cae-4cd9-9766-257e0d7f2d2a_4/0_912	4	7	7	2	6	2		c2a5b7e0-2d93-437d-97bd-ce1342dcb3b7_3/0_909	4	7	7	2	1	2		1b1f3fe4-9863-4ad7-862e-9f583de499ee_6/0_943	4	7	7	2	2	7
			d3029824-f714-40cb-9bb6-67eec1f8c5cf_4/0_674	1	3	3	7	1	3		eee57501-cc42-4269-b650-93cead2ce566_3/0_842	4	7	7	2	1	2		156e9116-d3c7-4a82-a372-d12c5fd29127_4/0_917	4	7	7	2	4	2		3542fd2c-64e6-496e-b7c7-ae44373a0f6d_8/0_912	4	7	7	2	6	2		c43ce8da-ec96-4655-93af-248119ca5e29_4/0_868	4	7	7	2	1	2		1db3f6e0-7470-4d93-9302-20c4c13839ce_6/0_836	4	7	7	2	2	7
			b24f268b-4e0c-4423-9e6b-a7a181abf5d8_5/0_884	4	2	5	7	6	2		f10dcd46-a6db-44c3-8428-f3f8f4d03272_26/0_443	4	7	7	2	1	2		6eac60f1-0302-4430-9c69-88f6d779da30_3/0_919	4	7	7	2	4	2		39821968-1526-4b2f-a821-1394b2bab141_19/0_912	4	7	7	2	6	2		e06b55bb-a0c8-4487-a1f9-5e13752b455c_4/0_887	4	7	7	2	1	2		23813557-cb87-483c-adcf-25e332c6e904_5/0_949	4	7	7	2	2	7
			ed6f12dc-0739-4c0a-9a9d-9e4cd6a45c67_5/0_874	6	7	1	3	4	7		f75e3d37-82c6-4ac6-ab5b-bdfb77b12fd8_4/0_882	4	7	7	2	1	2		7867b201-37ca-4259-b607-824da558f87e_3/0_940	4	7	7	2	4	2		39ea93b1-9a88-4a19-8dd9-e0f52e37d651_4/0_903	4	7	7	2	6	2		fc1d000d-1004-45df-9fd5-32d4bacb2ff2_8/0_901	4	7	7	2	1	2		246835c0-8644-4414-ab78-7c1571c72498_5/0_938	4	7	7	2	2	7
			618e74f8-a900-4e99-ad84-0a72743f78a5_10/0_650	5	3	3	3	6	2		faab78e1-fff9-4687-8ccd-4dffa48ad837_6/0_897	4	7	7	2	1	2		80194aab-9c3b-4f1c-a0f3-f97d15459add_10/0_914	4	7	7	2	4	2		3a65d795-8df9-42d8-abe5-ae8e779e26cb_10/0_921	4	7	7	2	6	2		29b35a6c-a02e-4d3f-bc2a-c93b531d21be_4/0_901	4	7	7	2	1	3		2a3b57b8-7afa-478b-b08e-958120d6f66d_3/0_924	4	7	7	2	2	7
			c2b89361-d0d0-4e0e-b4e7-6fc97a23b705_3/0_864	4	3	1	7	4	2		8e359a23-d530-4a85-8b08-9c3f5876382d_10/0_926	4	7	7	2	1	3		80c52684-fed3-4afe-a056-3cb8174e7867_4/0_912	4	7	7	2	4	2		3db2bf18-f72e-4429-943a-a9a72d03ef88_3/0_916	4	7	7	2	6	2		47371431-8ff5-4df2-a14f-e2e4362c8a92_3/0_890	4	7	7	2	1	3		2e147e56-5d9b-413a-97c6-762319137ac5_7/0_900	4	7	7	2	2	7
			78bbb234-a341-4ffc-b98c-d400b671e533_3/0_888	4	1	2	2	1	7		f1404ee3-8df2-4fbc-b0f2-b7b4aa1daf34_4/0_938	4	7	7	2	1	3		89b799cd-536a-4fbc-a2cf-30da0911b4ff_11/0_958	4	7	7	2	4	2		3dfed70b-f0cf-4946-ac66-76ebc467e269_3/0_905	4	7	7	2	6	2		a4341e70-f452-4948-998a-86d2d6f4f417_6/0_892	4	7	7	2	1	3		3480c541-9837-46c1-b96b-92e47a8fe772_4/0_917	4	7	7	2	2	7
			77e16738-60ca-409b-be62-b7df02d98930_3/0_829	6	3	7	1	4	3		0073a7f2-71d4-47ee-8b77-1caf17f4be37_5/0_902	4	7	7	2	1	5		8e36fc79-5ad3-48c1-9d05-dd8c0ca722c4_26/0_933	4	7	7	2	4	2		41a478b5-d31d-4f08-917d-817441c998ca_9/0_929	4	7	7	2	6	2		f86d45bf-ac92-4d47-92f3-201e16b126e4_6/0_940	4	7	7	2	1	3		368c28ca-6dc4-4139-bae3-332d6d6a4621_3/0_893	4	7	7	2	2	7
			1fa95659-769f-4a28-ad1a-ac4d27050e43_4/0_588	1	3	2	7	4	1		01d8ff88-1bc2-4d6b-b06c-028b344e92f1_3/0_935	4	7	7	2	1	5		950f4b53-72c9-42fb-b03c-ae341b249420_9/0_909	4	7	7	2	4	2		41ba0cc0-c6de-48bf-958b-ca0355c3c048_3/0_945	4	7	7	2	6	2		01fddefb-6453-4c68-aa4b-68969bd7d243_5/0_869	4	7	7	2	1	5		3723368b-48aa-4a0f-aa36-da4f8e377e08_7/0_914	4	7	7	2	2	7
			9f995079-e603-4c38-97f2-8800cf48025e_4/0_890	5	7	5	3	2	7		07ca5a12-fcce-4e50-b74c-cc0bb0397707_5/0_962	4	7	7	2	1	5		c08ca8c4-4994-4c2b-b6ce-727444241413_11/0_920	4	7	7	2	4	2		43316fe0-1c67-46e4-923a-674cbe00e6f7_5/0_929	4	7	7	2	6	2		190ca0d6-48b0-4dd5-8f71-53a60c5fe473_6/0_892	4	7	7	2	1	5		3cb5e67e-bbd9-416a-82fd-26ac66ce15eb_3/0_917	4	7	7	2	2	7
			84590cc3-46c4-4dbd-b6f4-31b403e4d644_8/0_889	2	5	5	5	6	7		097edb2a-bbe4-41ad-b659-055736c57f06_4/0_911	4	7	7	2	1	5		c2885959-ce92-4268-aabc-0c8de8ec44c5_3/0_933	4	7	7	2	4	2		4806626c-0051-4fc4-ac2e-64d1c8d2d385_9/0_950	4	7	7	2	6	2		2bfc7cee-38de-40ac-ba20-ab8db84960cf_9/0_936	4	7	7	2	1	5		43a8b451-21d0-44d0-aafd-0636f9555e31_3/0_933	4	7	7	2	2	7
			e7ac2c10-4283-4d8d-9aff-1e431eb17241_9/0_891	1	1	1	2	6	3		1187768e-e82c-4309-b10f-2b50e3404401_7/0_898	4	7	7	2	1	5		caade5f3-de0b-4baa-94ab-6882d3cf51ea_5/0_914	4	7	7	2	4	2		49e99ca5-0dde-4fe0-9a10-c76a663be15f_9/0_938	4	7	7	2	6	2		32e94b45-574d-4ead-bcac-390256f6214e_5/0_941	4	7	7	2	1	5		45d39d17-7ec7-47f5-9874-cc62c87435f1_3/0_943	4	7	7	2	2	7
			608ce6f9-5a55-48d6-95cf-ee5ff12d28ef_6/0_570	1	3	1	7	6	2		13d4d658-37f4-491b-9111-79c0e8217132_4/0_897	4	7	7	2	1	5		385206b6-717c-4939-b4e8-59d66d64b7e5_4/0_938	4	7	7	2	4	5		4b502f6f-2172-4827-b705-95d6c7d9965a_4/0_947	4	7	7	2	6	2		435f9e3d-71f9-4a1e-a537-df396ef2ed55_3/0_940	4	7	7	2	1	5		55eeaaf0-eee6-4687-a261-909bcb3d05d6_6/0_936	4	7	7	2	2	7
			b9292c78-ff14-4917-926c-9e5c56c56179_2/0_586	1	1	5	7	3	1		140a07e5-49e7-4f85-9e7b-9e205c2cf3f1_4/0_861	4	7	7	2	1	5		645189e1-0aae-495d-a5f0-d6ce1ea630a3_12/0_936	4	7	7	2	4	5		4ee5f7b9-ea65-464f-9951-9521c3e7bd00_7/0_916	4	7	7	2	6	2		5556030f-75d1-4b27-acd3-985b452822b2_3/0_919	4	7	7	2	1	5		5931f059-16e9-47b4-b943-74da27b0841d_6/0_903	4	7	7	2	2	7
			a49e598d-f67c-4373-9746-9267dae56492_5/0_883	1	1	1	5	5	2		19f8c790-f26b-4e6c-ab69-957abe679ec7_6/0_936	4	7	7	2	1	5		89a677d4-f7a9-4db2-933a-23d7542c8f08_4/0_910	4	7	7	2	4	5		4f114343-0d45-46b9-b10a-8b400b09ba7f_6/0_947	4	7	7	2	6	2		5dba54ac-c3b6-4a2e-adc6-dd9b1eeeab6c_13/0_905	4	7	7	2	1	5		632923ac-99d5-4296-80ea-4a5579cea752_4/0_895	4	7	7	2	2	7
			f3935db7-7a5b-4288-bd42-e403fc8fcc7a_4/0_883	5	7	5	5	2	2		22ba8279-40e9-4a90-b9eb-c7d69f409939_10/0_933	4	7	7	2	1	5		b17fbca2-7c6e-4219-b3f8-fc10a3141981_9/0_911	4	7	7	2	4	5		50bbca12-84e8-4e3a-b557-654088bb2bc4_12/0_946	4	7	7	2	6	2		727a6299-5329-4a58-b1aa-1e9923dea207_6/0_924	4	7	7	2	1	5		63417853-5ce3-4bc4-8d96-832bf3073f5b_4/0_900	4	7	7	2	2	7
			09eb4785-d7f1-4bcd-80d4-62d3e904c4c2_10/0_885	6	7	1	5	3	5		26e4bff5-1bb9-4e4b-bd6a-cda209a46b85_5/0_947	4	7	7	2	1	5		b9563fba-4399-49ed-bb04-c9f3883cf24d_10/0_940	4	7	7	2	4	5		5237db3a-e659-4ba5-8b8c-0391c09bfb9e_6/0_943	4	7	7	2	6	2		78ba5685-2c95-4380-9e27-7db207e6f5e6_5/0_927	4	7	7	2	1	5		65c90f88-f79e-4317-996e-df8be49f118a_6/0_918	4	7	7	2	2	7
			f0092f69-8611-4aad-a297-128d75c02a5a_10/0_892	1	7	3	1	4	7		2cf8605f-1910-446c-9b4f-49c20911f995_5/0_938	4	7	7	2	1	5		0a6361bd-717a-4e6c-a3f1-44232ca93504_10/0_944	4	7	7	2	4	7		55dba6e7-b95b-43e1-8788-36b911716c5b_17/0_940	4	7	7	2	6	2		7a302d2a-c2e3-4b5a-838a-307cc45280f8_7/0_943	4	7	7	2	1	5		694141ae-9cf5-4b87-af45-cc49ae81e2ad_8/0_955	4	7	7	2	2	7
			ff2e3b2c-bd58-4a3d-b182-2d7f9084e03f_4/0_881	1	1	7	7	6	5		31c70da7-fdd3-4dc6-a772-32f8dccd8ede_18/0_903	4	7	7	2	1	5		295cff02-cbb7-4dc4-b211-b99b6d3190a2_13/0_939	4	7	7	2	4	7		58700548-fa84-452b-b9f3-a62939bbbaff_14/0_910	4	7	7	2	6	2		7cad028d-0560-4f4d-bde7-74fd91d75fd8_3/0_920	4	7	7	2	1	5		69f45000-9f9c-461f-b80c-93fdfcc8148e_12/0_917	4	7	7	2	2	7
			5f243f12-3830-4c09-966c-73ae7f586141_5/0_881	1	7	5	7	4	7		38dbddbd-f54e-4e85-8cff-480a9d8001d8_3/0_910	4	7	7	2	1	5		346f7fb9-44f8-40ee-a00a-258e98516b6f_9/0_945	4	7	7	2	4	7		58af4603-1259-4cbb-931f-90d3033f0296_5/0_942	4	7	7	2	6	2		80d31881-6dd6-4ec0-aa9e-b8964ab22ee0_4/0_917	4	7	7	2	1	5		7c56ce8f-e9bb-4a20-b3f6-23a1c2ec5679_10/0_953	4	7	7	2	2	7
			4e0dde62-be34-4115-af55-4722c57c3238_3/0_891	5	7	7	5	4	1		3d81b322-3b37-4899-a8ff-57b4497fd38a_3/0_904	4	7	7	2	1	5		440362fe-ae26-4f71-8545-11fc66027dfe_3/0_892	4	7	7	2	4	7		5acb7803-8074-461b-b601-f73d1870678a_4/0_915	4	7	7	2	6	2		85f076b1-dfdb-47f4-a8e3-3f55f9188a7f_4/0_906	4	7	7	2	1	5		7d64a6c6-9800-41e4-9640-74defe50cc20_5/0_919	4	7	7	2	2	7
			22036748-ef0f-4cfd-843c-e20350ea1ab1_11/0_586	5	3	7	2	1	7		431c7723-8037-4041-8a92-28c33cde6369_4/0_933	4	7	7	2	1	5		48b272a4-e6b9-4aaa-8c05-dda69929cecb_3/0_881	4	7	7	2	4	7		5dd2491d-bbe0-47d7-9249-8d8d652840ff_5/0_948	4	7	7	2	6	2		8913ce1a-4dd6-449d-9833-9bd19626e45f_4/0_899	4	7	7	2	1	5		7ee0fc9e-52a0-4882-b077-67ce6f97261c_3/0_913	4	7	7	2	2	7
			fbdd6ab9-8bc1-48a3-b692-12f3fd1d3b0e_10/0_883	2	3	3	5	5	1		4605e07e-2f23-4167-8114-8b7033f312fa_7/0_929	4	7	7	2	1	5		59b22174-55b7-4b76-85ce-b318703e0696_4/0_944	4	7	7	2	4	7		60fd7bbd-b1ba-4279-bcef-161531ffe7ce_7/0_940	4	7	7	2	6	2		96ffae64-58e0-462d-ae23-9b0876938c2f_8/0_940	4	7	7	2	1	5		829a724e-8343-4c70-9ac2-66765faa9bd5_4/0_929	4	7	7	2	2	7
			913b0659-00eb-492f-8038-30649b344706_10/0_751	5	7	7	5	2	7		5084a2f2-d058-49c7-888f-78155c28e551_11/0_948	4	7	7	2	1	5		68277562-0fea-4ad2-bc0c-bb58fcdc5310_5/0_920	4	7	7	2	4	7		631ce702-93ed-40fd-bfde-11741a176e0e_3/0_910	4	7	7	2	6	2		b5bcd38e-d0ce-40db-8e85-6a99a23eae96_5/0_900	4	7	7	2	1	5		8951bcf4-824b-48b4-a421-2f0c5f38a990_4/0_915	4	7	7	2	2	7
			f959d3d8-7f08-4df1-bb44-d6b261f7e0ad_4/0_891	2	2	2	2	2	2		513ecdaf-f09e-4887-a62e-c9f3bff33ebf_6/0_850	4	7	7	2	1	5		6998f52d-7979-42fe-babe-7e5bdbab893f_5/0_906	4	7	7	2	4	7		650771f4-9270-45ad-ae9e-abc2ce7bf6d5_11/0_920	4	7	7	2	6	2		d9093cb0-81af-4c3b-9e48-d9420a6a9d18_5/0_938	4	7	7	2	1	5		8d558728-ffa8-4e80-8b3c-8a2b53644cd5_6/0_924	4	7	7	2	2	7
			501ff4cb-f3c7-413c-adac-2f4f9c9cbfab_8/0_842	2	3	7	7	1	3		53fab2ea-dd84-435d-a7de-f31383a47a23_3/0_937	4	7	7	2	1	5		8ede5d1a-f041-476d-ae67-3db675050100_5/0_945	4	7	7	2	4	7		68ba8f9a-086c-4fa4-bb3f-7b212d8cb0ea_10/0_906	4	7	7	2	6	2		e7ca7012-77f1-4b32-b5ae-6e06c69ef845_7/0_891	4	7	7	2	1	5		8d95327d-79c5-47bb-81ea-9ae4e67b3286_5/0_902	4	7	7	2	2	7
			1fbfbc45-ea19-4dcd-8ea4-23d3984a5356_10/0_679	5	3	5	1	6	2		5a9733b9-62a3-47b3-ac67-39a8a5d47591_4/0_931	4	7	7	2	1	5		9c886af4-9af3-4389-89b7-aab4b8ba8264_13/0_943	4	7	7	2	4	7		6eb655b5-ffc3-4155-ae9a-5e8298553be2_7/0_922	4	7	7	2	6	2		fca78e04-a698-4de2-aa2d-6fcc7d19f879_4/0_906	4	7	7	2	1	5		91d9d3e3-543b-4ff8-af15-8e4a2c9a8c73_6/0_927	4	7	7	2	2	7
			ea7ce61d-bfe5-4490-a48b-c88bd52ac8f2_7/0_489	1	3	2	7	1	7		8ba38ff2-031e-4916-8913-c1e3e20eda8f_5/0_940	4	7	7	2	1	5		a80f436a-5003-424c-baaa-a99684b7d267_3/0_883	4	7	7	2	4	7		732b4b74-d2a8-4afe-a124-642aed1800e2_3/0_946	4	7	7	2	6	2		0502c9b2-ecc7-4892-b0c7-f3d722ec8df5_8/0_893	4	7	7	2	1	7		9273bcd3-7ca7-4487-89b9-40ff6293c322_2/0_799	4	7	7	2	2	7
			fd165070-1aa3-4b04-919e-04c7c6b1d995_7/0_879	1	3	1	7	6	1		8fd0ef1c-83fa-4ba7-b0e9-93ad1ad7e6df_12/0_939	4	7	7	2	1	5		ac9fbf78-80c5-4aff-90f2-c1470ddf3fd5_8/0_906	4	7	7	2	4	7		734cdc97-17b0-4874-a2d7-9f06ea958f84_6/0_892	4	7	7	2	6	2		0716d5f0-2a4e-4f72-a90a-b41b79e36d20_8/0_943	4	7	7	2	1	7		933f4e9b-a7ed-4663-9c41-a57d1c5a351a_6/0_903	4	7	7	2	2	7
			70666a8d-1db2-4197-a704-630da51c53e8_5/0_870	3	7	1	7	1	5		a0ce0d39-1618-4e6d-9df4-07410489b9c9_4/0_951	4	7	7	2	1	5		b4a636af-0eac-4007-8d74-64c07cf01699_7/0_938	4	7	7	2	4	7		73b6a770-6819-4f6f-a7af-baa67415fbeb_10/0_950	4	7	7	2	6	2		13dea0dc-7e72-482f-b691-57874f48a453_4/0_908	4	7	7	2	1	7		9dcace42-7ecc-482d-ab95-875b88004df6_3/0_951	4	7	7	2	2	7
			ecb5f40c-ec3d-449e-8f7c-60dedf6425c8_4/0_803	3	2	1	5	2	7		a0f2b655-db47-4b44-adcd-4ca16afc39fb_10/0_939	4	7	7	2	1	5		87fa0a46-f93a-456d-8cce-4f6030efdd36_3/0_903	4	7	7	2	6	2		755fe056-edf4-4120-89d5-3e9e21431f95_3/0_938	4	7	7	2	6	2		14ed8e1e-c3b1-408d-a7ff-cde52f68d927_3/0_890	4	7	7	2	1	7		9eaa473a-868c-4baf-9881-ea725226f009_6/0_921	4	7	7	2	2	7
			47094ce2-8095-434c-ac8f-62a624f66271_4/0_887	6	3	5	7	1	5		a5fe19df-017e-4032-9304-f95c0458a2b7_4/0_905	4	7	7	2	1	5		d32ddc7b-3913-442c-9b4e-23bdbd4ca113_3/0_867	4	7	7	2	6	7		76829bdf-ea29-4442-85a9-2d563ee3beaf_3/0_851	4	7	7	2	6	2		1e6112d9-51e3-46d4-b64b-c13f597169ae_8/0_810	4	7	7	2	1	7		9fcb0b9f-2b2c-42b1-8aef-6ac30a47f910_7/0_939	4	7	7	2	2	7
			89da5cf3-e3c0-4844-813c-3db4635ff69c_3/0_879	4	7	7	7	4	7		b51e3483-4ced-4123-b515-8322f0f3c717_8/0_932	4	7	7	2	1	5		46440c61-adb8-49fa-bb6e-e78d2d157adf_9/0_939	5	2	2	2	2	2		77240436-627d-46a0-806d-44f8121377e0_5/0_947	4	7	7	2	6	2		2e8b3b23-9e88-4e85-99be-7ee66bb36670_3/0_938	4	7	7	2	1	7		a06f94a0-6de4-42b2-b52f-2909082a6ff2_7/0_942	4	7	7	2	2	7
			9d06df3e-d0b0-42e3-b08e-879663dd095c_21/0_878	1	7	1	7	4	3		b8c2ef08-ac2c-48bf-bc46-dcaea5251c16_7/0_903	4	7	7	2	1	5		a5469295-c292-45cc-be1e-0099397c9aa7_4/0_732	5	2	2	2	2	2		772bd5fc-53f5-43a4-80db-c74633f7e841_10/0_908	4	7	7	2	6	2		3623f345-086e-40ec-9c08-3d658375dd13_8/0_908	4	7	7	2	1	7		a480d3b8-0b2b-47bd-a9d4-e4c13b638b36_5/0_906	4	7	7	2	2	7
			43974150-b449-47b1-a78a-0e2071d6cd11_3/0_895	2	1	5	3	4	1		bbeca1b4-fec2-4746-95d8-dca823ab1fd8_7/0_919	4	7	7	2	1	5		504c6352-bf68-4718-8f6b-1fc0f3a808a6_7/0_908	5	2	7	1	3	7		78c16aba-929e-4420-85ff-41de5ab42a21_3/0_950	4	7	7	2	6	2		372e10f0-4337-41e3-a5b2-8300af844e42_3/0_913	4	7	7	2	1	7		ad625157-c9ee-41a6-840c-5c0eefba69d1_3/0_928	4	7	7	2	2	7
			ab582978-eb4c-4729-8103-3eef6574a6de_6/0_769	5	2	5	5	4	2		bd80562c-8c32-4432-b38c-c28ff61bb286_4/0_944	4	7	7	2	1	5		3c7fe80a-6b00-48f0-9136-2d8716f7d663_4/0_947	5	2	7	2	2	2		7944db0d-1269-44d7-a866-bf1da5a8e2c5_3/0_893	4	7	7	2	6	2		3ab9d281-d69d-4331-9d77-605851e9a2ec_3/0_651	4	7	7	2	1	7		b14ad42f-ae42-4a9a-be7c-545ed1b77311_4/0_928	4	7	7	2	2	7
			738e2c3d-0372-45c5-ab96-2c8fd67cd7f1_4/0_881	5	7	1	2	1	1		c5866df4-f476-4434-9bf0-63493efe7269_7/0_904	4	7	7	2	1	5		255b95d1-7020-4563-83f0-86c3abfc873f_3/0_926	5	2	7	2	2	5		7fd698db-b3f3-4dce-a68e-fe695fabc37b_3/0_929	4	7	7	2	6	2		49cf7d3f-7290-4e57-968a-39c70e382ed1_12/0_932	4	7	7	2	1	7		b73463d1-67f8-428f-8469-3064a9bb4654_4/0_883	4	7	7	2	2	7
			ed1deef3-8b23-4c63-b1f8-da0837558d25_5/0_911	4	7	3	7	5	3		cf4cfacd-74ec-4e09-8144-df818f3906c2_9/0_916	4	7	7	2	1	5		5053987e-dc13-44e9-9047-106a313cfb45_8/0_908	5	2	7	2	2	5		84f65ec4-31c0-4940-baf9-890dac8298e4_4/0_918	4	7	7	2	6	2		5134d138-7076-45e8-96a2-e2ed7faf67ba_3/0_890	4	7	7	2	1	7		ba246170-9c11-474b-b2d0-c7a7fa5d0995_4/0_904	4	7	7	2	2	7
			55f5831b-4868-4233-abf0-d645b57a4ca6_10/0_587	1	3	5	7	2	7		e4019ce4-e5bb-4c65-9753-386ff080b268_11/0_912	4	7	7	2	1	5		a2954f54-5e61-45f0-8301-54d9701c4f36_3/0_906	5	2	7	2	2	5		88b6cf83-82a9-4c6f-a0c2-f01d26871686_3/0_896	4	7	7	2	6	2		5b505849-b7bd-44f8-9601-38019b40af8b_3/0_944	4	7	7	2	1	7		baf6f297-6df7-422c-91ec-26e7bd6cb8c2_5/0_894	4	7	7	2	2	7
			bbd2ef67-280f-40d7-ba48-4a88957eb1e9_3/0_882	1	7	1	3	5	2		ec87164c-f757-4cc7-91f8-529a564b0848_5/0_929	4	7	7	2	1	5		d8836c40-4593-4051-ab76-ccadb6448879_3/0_936	5	2	7	2	2	5		8a19b61b-a76a-40ba-a29f-deaca50ec572_7/0_911	4	7	7	2	6	2		5db383d7-4273-4f67-b662-ceb1eb0a0ed1_4/0_909	4	7	7	2	1	7		bc2e48e9-9fc0-4218-a4b6-64bf8f286fb1_3/0_941	4	7	7	2	2	7
			3c69464d-f882-4adc-902a-79991c16303f_4/0_710	4	3	1	1	4	5		ecf44d52-5451-4d78-bf16-d8e51a0eacd7_8/0_911	4	7	7	2	1	5		0ccc679a-4a1f-40fd-92d1-25f8cc381019_8/0_946	5	2	7	2	2	7		8bbcc981-491c-4f8f-b427-e6d4dc954968_6/0_943	4	7	7	2	6	2		6ce7c4c7-8515-4703-89f7-6c6306b70b39_4/0_898	4	7	7	2	1	7		bf32ccc6-64ca-44df-951f-170e9fb80dee_10/0_947	4	7	7	2	2	7
			c1a13098-1788-43a6-8c90-f49df07cfe95_15/0_900	6	7	3	2	4	3		ef9ae2a5-8d6b-4ec9-9926-d568175a8e81_5/0_869	4	7	7	2	1	5		4c5cf7de-7eee-451a-a12b-3e338ceeb8ae_3/0_936	5	2	7	2	2	7		92663d6f-26b0-4031-a19e-9dde450a0491_6/0_942	4	7	7	2	6	2		6e2bb35a-ccd3-4df1-b116-33fe3ee12676_11/0_902	4	7	7	2	1	7		bf8161cc-f748-4f9e-87d3-cd597c02e3d6_3/0_923	4	7	7	2	2	7
			7e30f7ec-6694-496d-b423-6e6929c89423_5/0_861	1	7	1	1	1	2		f42b2b47-9a70-4ae5-9939-3c80840da066_5/0_902	4	7	7	2	1	5		5c81ee5c-93d1-4004-979a-1ef25b5662c6_7/0_893	5	2	7	2	2	7		929d3094-aebf-4ba2-9335-152e82d16ea3_6/0_943	4	7	7	2	6	2		72e98393-b9c2-474c-b687-267c69fc161a_8/0_898	4	7	7	2	1	7		c12fc43a-4c5e-4049-84cd-f5516c349b8f_3/0_905	4	7	7	2	2	7
			28e45188-cff6-4e6a-a617-3f45bd4203ae_5/0_881	2	2	2	2	2	2		04cc5c7f-53f3-4671-bed9-0bc6b6b0aa2e_6/0_930	4	7	7	2	1	7		a0384f6a-8c60-4afe-8ccd-d601b9b0ac2c_7/0_939	5	2	7	2	2	7		9320252f-f524-455c-8616-98b1d90ab30e_2/0_854	4	7	7	2	6	2		75b9043a-eecd-445b-a065-50d30ea8221e_6/0_930	4	7	7	2	1	7		c5dd4bc9-d1fa-4c14-a628-b12a98df2534_9/0_907	4	7	7	2	2	7
			13c069b4-bea9-425b-9499-e6d59f7df537_4/0_884	5	5	1	7	6	1		0c2548ee-19a1-471f-aa46-fa17a5fa03b8_3/0_905	4	7	7	2	1	7		a4ddd70f-3d9b-4937-b44f-c2de9f865c0f_4/0_915	5	2	7	2	2	7		939f7fbe-b13d-4e5e-8638-11a8ebf1c568_14/0_905	4	7	7	2	6	2		781cc32a-b2bd-4623-b222-c7bf1eacb158_3/0_844	4	7	7	2	1	7		cdde0085-6bf7-4156-91aa-355d9c31a0c2_3/0_939	4	7	7	2	2	7
			90ab4755-63f6-4bd7-a39e-aedd590aa330_3/0_890	2	2	2	2	5	5		167ef021-806b-494b-bbfe-d10189dcd4c7_6/0_931	4	7	7	2	1	7		2fa050f3-051f-414d-8c6e-d76a6eb4ba14_10/0_934	5	2	7	2	3	2		94a2d0aa-8339-46b2-bed8-3d725c52238d_8/0_939	4	7	7	2	6	2		981aa71b-5c6d-4424-a62e-1e9dfe8e659d_6/0_906	4	7	7	2	1	7		cecd6399-f928-4c83-9935-3cbd95715763_3/0_922	4	7	7	2	2	7
			5feffb21-9015-4a23-a476-645298ba9b65_3/0_901	4	2	3	2	3	1		1a90faea-0799-40f7-baca-68a3f4511f9e_10/0_880	4	7	7	2	1	7		60eeacd5-75ba-4148-a76d-cf6ea3968cfb_7/0_916	5	2	7	2	4	2		951282d7-cb06-4431-8e02-343fcff03a4d_4/0_958	4	7	7	2	6	2		a06ae47c-160f-4c99-b479-c069d80de190_4/0_852	4	7	7	2	1	7		d4c0471e-6ced-46ae-b83f-a524c2c19aaf_7/0_927	4	7	7	2	2	7
			bb89d492-04ed-414f-aab9-201a86193dac_5/0_884	3	5	7	3	5	3		1fe47898-73a8-41b7-95fb-30b3593f7662_10/0_911	4	7	7	2	1	7		526fedb1-768f-4222-99d9-7d49d5d989aa_8/0_915	5	2	7	2	4	7		99115be4-e0ee-4a4b-9065-e9fe5840061e_14/0_910	4	7	7	2	6	2		b0c82ea8-acdd-4de1-8934-b7c147429d02_4/0_942	4	7	7	2	1	7		d655ab61-37a5-4e01-a852-f5a25aeea7c7_3/0_876	4	7	7	2	2	7
			5e9a2814-137f-4d9f-97b3-4f0d7a2b0110_6/0_892	1	1	3	7	6	3		208ddd34-c818-4025-bb9b-010b44a7001b_7/0_898	4	7	7	2	1	7		de3f7a95-b2e3-446f-9225-ddbd6798259e_3/0_536	5	2	7	2	4	7		99f81e57-dd3b-4b21-b64b-ee54d34dec62_7/0_911	4	7	7	2	6	2		bbc337b8-249d-4db8-b507-3b7959ba44a8_3/0_938	4	7	7	2	1	7		d7bac365-5c2d-4ebf-ba25-3026e4f9b628_3/0_936	4	7	7	2	2	7
			d701c811-0d74-48c3-8c45-2d615c1835af_3/0_841	3	5	2	2	4	1		20dd7ff7-417d-4575-8980-60b3a0f5cb2c_9/0_939	4	7	7	2	1	7		eefdca49-d783-45bc-9f59-69f2dcfc48ff_5/0_945	5	2	7	2	4	7		9b5f96a0-b931-4911-8489-ba44b4083a3c_9/0_918	4	7	7	2	6	2		bcb371b8-ffbb-4ede-afb4-fcd185e10017_7/0_907	4	7	7	2	1	7		d7d2123c-dec2-4020-b297-1846aa638770_3/0_920	4	7	7	2	2	7
			1545de88-4925-437c-94aa-ec7b732c6277_5/0_892	4	5	5	5	4	5		21f0ea97-a009-4400-a583-41ec2f6bffae_9/0_938	4	7	7	2	1	7		fd91b390-4062-4d3a-80e0-0b29449cc1ff_8/0_901	5	2	7	2	5	5		9eb43181-e36d-447a-b58b-98c60670f093_5/0_907	4	7	7	2	6	2		c0bfa98c-f665-4ebd-a2fc-f4e0bcbc3572_4/0_1302	4	7	7	2	1	7		d805f379-bbff-4f7d-b5c1-f04aad23fb47_5/0_946	4	7	7	2	2	7
			4b9b161b-4330-4d2f-bf12-5310b1f61b41_7/0_893	1	1	3	3	3	1		25adefc8-8787-49b0-9ed0-5958ec9a23d9_3/0_932	4	7	7	2	1	7		00500596-cf9c-4ee9-9fbd-7c0f796eaf2a_5/0_884	5	3	7	2	2	2		9f6d8e8a-6090-454b-be97-4bbb476c000d_4/0_981	4	7	7	2	6	2		d701f27a-2345-47d1-8db5-a4694179cc5d_4/0_915	4	7	7	2	1	7		d982b723-ae12-426a-90a7-62726d321407_1/0_819	4	7	7	2	2	7
			547fe6bf-433c-44e7-a62c-fae8e975c555_13/0_887	1	7	5	3	4	2		2806bc9e-7acd-4bcd-bb77-ac15c496bea0_12/0_902	4	7	7	2	1	7		fc451fed-909d-49fb-a61e-ae7651360390_14/0_570	5	3	7	2	2	5		a12d6565-dc7f-4aed-96b7-f6c1852c0216_4/0_866	4	7	7	2	6	2		e00b40b8-cd22-4784-839c-3679fdc9bc4f_7/0_897	4	7	7	2	1	7		db110ae2-1716-4d99-94bb-e2a24df95bf4_4/0_897	4	7	7	2	2	7
			73f9d8b2-59b1-44c6-abd6-083103f8fe5a_7/0_890	1	1	3	3	1	3		2a650990-7e8e-4636-96ef-5677c7ab244a_6/0_903	4	7	7	2	1	7		5bd92280-2fd1-4c2a-ad9e-dfe13f286b34_7/0_905	5	5	7	2	4	7		a4b1b7d1-de44-4ba1-810d-708898674576_11/0_913	4	7	7	2	6	2		f5643129-8373-44bc-8da1-a115ff338b43_9/0_919	4	7	7	2	1	7		dd62fda0-93e2-4dab-9dc4-ae58929c974d_10/0_903	4	7	7	2	2	7
			b01fcd12-46ff-471b-b1a1-48c9d165842d_5/0_697	2	3	3	3	3	3		2cae5a54-e5d8-4308-b970-05358ff03e86_4/0_922	4	7	7	2	1	7		3cb53acc-024a-4e3a-bc7d-0b29938a8e73_12/0_953	5	7	1	1	2	7		a654919d-fda0-4c39-8163-c3bdc59fd4ca_9/0_943	4	7	7	2	6	2		f6a13516-c4ec-4258-83a7-ab2a9c0ad9c4_3/0_934	4	7	7	2	1	7		dd9993a4-1160-4763-99f2-faee4f4d64b7_11/0_945	4	7	7	2	2	7
			969c90b8-22cc-471c-8e16-0354aedaaaa5_3/0_881	5	5	1	2	1	3		2e7e8333-9add-45db-9054-3ad7f654ad55_3/0_933	4	7	7	2	1	7		6f520718-bc35-4af9-9713-29a79b8eb7bc_17/0_950	5	7	2	2	2	5		a6bd4812-efb8-4857-8924-e0aaaafd7ef1_9/0_881	4	7	7	2	6	2		f7bbacfa-5f2a-49cc-b827-795d896f21fb_5/0_945	4	7	7	2	4	7		e903b4df-4056-4a7e-bc79-7ecbdd96b8ef_3/0_874	4	7	7	2	2	7
			f0a63c0a-f970-477f-bac6-f05146705bb5_8/0_888	1	7	1	1	2	3		3504ad3a-26ba-4afa-96ef-d829cbe4f9ca_4/0_905	4	7	7	2	1	7		d9705bbf-6aa5-4ad8-a146-b3ee61d829e0_5/0_945	5	7	3	2	2	7		a6cdfdce-d865-40d5-874a-cdd3661ceef0_5/0_939	4	7	7	2	6	2		0013aba6-60fd-40c4-9b11-91edc0177d17_4/0_944	4	7	7	2	6	2		ea6bedf9-7272-47e9-bc2a-a2b0ec48ff4e_5/0_916	4	7	7	2	2	7
			ae224dc8-bc3d-4a8d-940f-e6ab0d43c90a_3/0_861	6	7	1	2	2	2		353f36fe-e634-4e43-bc1e-3d4bffc0c0ca_7/0_941	4	7	7	2	1	7		f6133fa9-9d7c-44a8-9718-2977f02105c5_6/0_920	5	7	5	1	3	2		aac777a0-d943-473a-a5de-1085e16765bf_7/0_912	4	7	7	2	6	2		056d9d7c-88e9-44da-823e-16f42eed1cf1_6/0_888	4	7	7	2	6	2		f2f629fb-2927-4ee3-8a6a-65876a08ae9d_4/0_910	4	7	7	2	2	7
			849f41a8-38e2-43fd-a921-1a5e2e49123e_5/0_939	6	7	1	1	4	7		3555de48-b789-4701-8cb6-c27380a6f8bf_5/0_893	4	7	7	2	1	7		a2fb0454-cfda-4e57-9525-d4d2491ca37b_7/0_903	5	7	5	2	2	2		ae16e16d-bb54-4766-b5cc-07dbf8f97d98_9/0_930	4	7	7	2	6	2		0d294912-0969-4ebc-8519-b4e90e345243_5/0_903	4	7	7	2	6	2		f3957aa4-a5e2-4502-a1a5-d705bb50061e_3/0_895	4	7	7	2	2	7
			e5980ba3-353f-4e7e-afd2-53256be51bd4_5/0_883	6	2	5	2	6	5		364d6de0-ae8b-4443-8334-2b8f311a8937_6/0_919	4	7	7	2	1	7		b6770c1d-4460-457b-ab71-40e95c1f72e6_5/0_933	5	7	5	2	2	2		aeadf5bd-c8be-4e42-bacf-477591155bb7_3/0_930	4	7	7	2	6	2		0fe39f96-ab91-49a9-9348-01dc8d3b3b1d_6/0_928	4	7	7	2	6	2		f3c3cfcb-8e81-4772-b323-10cf2eaf8856_14/0_934	4	7	7	2	2	7
			fea06bbd-dbb8-49c3-8780-9ee3e7c3286e_9/0_884	4	7	7	2	3	5		3936a70c-b0b5-4c51-b104-3d42e66b768e_10/0_910	4	7	7	2	1	7		c2e814cd-2818-45d4-86c5-d837f3d84631_4/0_859	5	7	5	2	2	2		af38effa-d7bc-457e-bcb4-85e774eca544_8/0_908	4	7	7	2	6	2		0ff80f6e-431e-4b5a-ba23-34f4e140251d_5/0_916	4	7	7	2	6	2		43b2541b-773b-44d0-98c9-5468b9df30db_8/0_927	4	7	7	2	3	2
			bdd7260e-03e6-4cb3-8ede-efc179706487_4/0_893	2	7	3	7	1	7		3b86c33e-140e-45d2-aab0-53caacfbbd4b_5/0_885	4	7	7	2	1	7		1ad4b699-65b7-4a8a-a5e0-fcf9c76690fd_4/0_876	5	7	5	2	2	5		b53d5247-2ee4-48c7-a4f2-c6a6333f01f7_5/0_918	4	7	7	2	6	2		188ad231-5f11-4991-9a56-1e53284567e7_4/0_911	4	7	7	2	6	2		6f114a2b-fa6c-4791-9c2d-c2549f9c37a9_5/0_928	4	7	7	2	3	2
			cde5e044-0647-487e-ac7e-e46096d190d0_2/0_879	1	2	1	3	4	7		4850e616-338a-4cc3-a084-68708ef43eb7_3/0_940	4	7	7	2	1	7		4726004b-0570-40e9-a737-b5e812389a00_4/0_935	5	7	5	2	2	7		b730a05d-38a2-4fd0-84e2-4b353cc07f21_3/0_886	4	7	7	2	6	2		20410eb6-2f71-4fed-8279-9992afce40d7_5/0_902	4	7	7	2	6	2		49a97511-2956-4095-b28c-8e9c6b10671a_4/0_938	4	7	7	2	3	3
			d9f8e921-6bd2-459d-be45-038112110b0e_3/0_755	1	1	1	7	3	7		4880e7c5-bff3-4cbc-a9fe-7e0f27d8cf74_3/0_938	4	7	7	2	1	7		8c10bb28-f1ba-49a8-adfc-ab26af57f6be_5/0_856	5	7	5	2	2	7		b88a12b4-fadb-4b26-9cab-aa45f3ea6f9f_5/0_908	4	7	7	2	6	2		3a079627-171b-45d7-9189-13f6ceae1c94_3/0_930	4	7	7	2	6	2		b4917cda-e47a-4737-bacf-dc0ca6546b0a_4/0_938	4	7	7	2	3	3
			f3ec6887-9cfb-4e1b-92ce-8534f3daecf8_3/0_882	3	7	5	7	3	1		4bae8f47-32e9-4758-90cb-79d461d30317_4/0_868	4	7	7	2	1	7		c5b623a0-0a76-4e15-b917-cb29eeb3f24b_8/0_937	5	7	5	2	2	7		b8999358-792f-49eb-843e-1b4544c46b32_16/0_935	4	7	7	2	6	2		3b7bba97-3705-4e66-946d-97a95907f39b_9/0_914	4	7	7	2	6	2		176b7186-998c-4ab5-8e47-97327bc2e7cd_16/0_952	4	7	7	2	3	5
			1f26fd6a-8463-429b-9273-3946e3df15ff_8/0_889	1	1	3	3	2	7		4f397c85-7ea9-4d63-b050-c9e1916e986f_9/0_897	4	7	7	2	1	7		62ec56ce-25fd-4642-946f-b78f3bff4d51_6/0_938	5	7	5	2	3	2		bae9e84e-29ae-4b22-a783-19f70983f08f_4/0_942	4	7	7	2	6	2		59c3fb35-3a41-4800-850a-ffaaf5257889_1/0_590	4	7	7	2	6	2		29d04b8a-9938-469b-8de8-40ea1644423c_3/0_943	4	7	7	2	3	5
			fa8fc926-ff26-4578-bcbc-1fcbce9f6abb_4/0_876	5	7	1	5	4	7		51debf9b-d3d4-4147-8a4e-bc75a9cb1858_12/0_957	4	7	7	2	1	7		8e35835f-c733-43c1-bf57-e67e2c8f3e64_5/0_912	5	7	5	2	3	2		bb787eea-1e2d-4d83-bdec-0c5e68288383_5/0_932	4	7	7	2	6	2		5d0770c9-c9f1-47f6-a779-8ef0c52102dc_5/0_893	4	7	7	2	6	2		3c895902-08c7-47d7-ac4f-c4efaf3890c9_3/0_947	4	7	7	2	3	5
			e277b61e-7793-4c6a-ad2f-fd4758c018a2_6/0_887	2	2	2	2	2	2		52d62e4b-ecf5-443b-998a-e6607cc11cd6_4/0_903	4	7	7	2	1	7		ccf64008-3bc9-4386-88c9-dd72ab5ebf5a_4/0_889	5	7	5	2	3	2		bdc2a479-075d-46ca-a4aa-36dafea980c4_5/0_908	4	7	7	2	6	2		669d7aa7-3275-4b33-a1b7-772610c38d4a_11/0_840	4	7	7	2	6	2		44f216ec-aeff-4446-b70a-9753eea2203d_8/0_929	4	7	7	2	3	5
			aa490240-e8a0-4443-a602-6bedda293549_3/0_885	4	3	5	7	4	7		545bf2d0-b632-47c9-8b59-5bcbb7979e78_5/0_934	4	7	7	2	1	7		17c858cf-2c7d-41fa-8676-1d776b43e59f_7/0_866	5	7	5	2	3	3		c3fda101-d1b3-40fa-9d00-4a3bbc622ea8_11/0_950	4	7	7	2	6	2		95382f4e-85ce-414c-b28d-1e754bdb7ca0_3/0_939	4	7	7	2	6	2		741a64b4-0a95-4898-a663-90e6177f49ba_15/0_952	4	7	7	2	3	5
			7ac5b3a6-84a2-4d65-9954-64c284f1f1fd_3/0_883	3	7	5	7	1	2		5d16f022-5281-4ed0-89c9-f58082259d3a_11/0_942	4	7	7	2	1	7		2cb3dcd1-f7e8-4ad5-b68e-3c7912f5aab1_5/0_935	5	7	5	2	3	3		c518c0a4-5fb9-4c1b-a061-b2496bea8e2a_9/0_901	4	7	7	2	6	2		970efdc7-e4bf-4469-b9f3-a0bef95c655b_15/0_914	4	7	7	2	6	2		79121469-579f-4cd2-8940-e2c303718670_8/0_945	4	7	7	2	3	5
			3223f07c-150f-4660-b3bd-118d5f422160_5/0_899	5	1	2	5	2	2		60be16e2-b4d0-4fdf-8863-88b6f03581b5_19/0_944	4	7	7	2	1	7		50342030-5057-403d-a23f-bfdd110179e1_6/0_882	5	7	5	2	3	3		c5416da3-4200-4665-94af-6f26f32a2010_9/0_936	4	7	7	2	6	2		995aff67-b87d-4aac-aa4e-2e89e61b616e_12/0_905	4	7	7	2	6	2		9883ef93-f227-46de-ad92-5c0c145ae080_7/0_906	4	7	7	2	3	5
			f407bbcc-e8f2-4b6f-8412-07339cf299fc_3/0_885	3	7	7	1	4	1		6bf3c546-6579-4c5f-8514-574d10919135_3/0_876	4	7	7	2	1	7		6d82dab4-96a3-4c23-8aae-ac2d8ffced32_5/0_903	5	7	5	2	3	3		c618d1ce-ba3a-434c-9f1a-92d62f5b173a_3/0_910	4	7	7	2	6	2		acd3ee92-7520-47f9-b5e2-9043126457b5_3/0_920	4	7	7	2	6	2		9bfdd0a7-896e-4f32-95b0-6412f2396f78_4/0_872	4	7	7	2	3	5
			4ff50bc4-d5c4-49c0-9555-fbafbc465b86_7/0_882	2	7	2	5	3	5		72b7077f-5766-480b-aaf2-d8b699ac2212_10/0_906	4	7	7	2	1	7		80f3fc82-7856-43c8-bde4-2a74dad20324_3/0_918	5	7	5	2	3	3		c7b21c91-a119-4ad5-86f8-07cdbb48dffd_9/0_929	4	7	7	2	6	2		ad7f34d2-c9be-4706-a4a5-cbb4329508db_7/0_913	4	7	7	2	6	2		e98af460-468c-43ed-9e0c-8495deeaf45c_9/0_928	4	7	7	2	3	5
			ce6771e9-a1ec-4e8b-9fe9-380c13ec6332_3/0_782	5	7	5	5	1	5		760066fb-a737-43aa-a6b0-0ebf05b70145_5/0_945	4	7	7	2	1	7		8c7a5137-8332-4470-bc99-2e7cc2c865f6_6/0_906	5	7	5	2	3	3		cfcca3d4-70f7-476b-8358-3aa970291d9d_8/0_912	4	7	7	2	6	2		b4bd9fd2-146d-4635-bbbe-fc426fc1f111_12/0_913	4	7	7	2	6	2		0362a621-6d54-4b51-a20f-c5d501e72df5_3/0_929	4	7	7	2	3	7
			95c12a46-71d1-4256-a3ee-fb89206ce702_5/0_587	3	3	1	3	1	3		79d2c4fd-2b49-4a39-ae4b-6470adf7b6b7_4/0_929	4	7	7	2	1	7		b347b692-d459-45cf-bc12-5a4ba654c3bd_12/0_895	5	7	5	2	3	3		d24a6cfc-c249-416e-8a8e-38aac820f02c_8/0_914	4	7	7	2	6	2		b7ab1ac5-178e-4186-b5ca-cb50eb9de0bd_5/0_908	4	7	7	2	6	2		038b3830-9ece-48f5-8227-6eee56c2edeb_13/0_934	4	7	7	2	3	7
			52023ca0-9296-4dfa-a0cf-784d7ffcccbc_12/0_900	4	7	3	7	2	1		79d983d7-87b9-436a-bfad-1e360fd9b5b0_5/0_893	4	7	7	2	1	7		cfe86326-4876-4437-baf4-23c971deeb98_3/0_907	5	7	5	2	3	3		d7601f61-cb58-4d2b-a306-fee899a36af3_4/0_915	4	7	7	2	6	2		cbbf35c0-60bc-4b85-8855-79c225b57651_8/0_946	4	7	7	2	6	2		56ed3b70-aac7-4ff2-a48c-e07f995fda2d_3/0_898	4	7	7	2	3	7
			75b1e6b3-c2fe-4fe5-a148-17e649bc58e5_9/0_942	1	7	5	7	6	7		7a583aa0-a0ff-4e87-9829-b44440d22054_6/0_880	4	7	7	2	1	7		d42a5a98-9ec9-4485-87e1-6167058f414d_3/0_936	5	7	5	2	3	3		da611647-20ec-4f53-9fe1-a160ffd627af_5/0_919	4	7	7	2	6	2		cd7a87d8-6090-4414-a3db-8ab018927d85_4/0_955	4	7	7	2	6	2		6a86c98e-af88-4f73-8769-518d9f83f39c_4/0_935	4	7	7	2	3	7
			2371b109-e600-41df-9a6c-f2ca4ef74e1a_15/0_876	1	7	1	5	2	3		7b879e7d-33c1-405f-82c0-53bd17900550_5/0_885	4	7	7	2	1	7		fd1f32c1-ed8a-46ea-b373-6081e30aa19a_6/0_889	5	7	5	2	3	3		dbc548e6-2414-4207-a221-c9d12ac62281_9/0_941	4	7	7	2	6	2		d6473d40-e143-4399-a334-bb2e7afabbde_3/0_938	4	7	7	2	6	2		7fdd6e94-2563-4431-adfa-0a282e529143_11/0_943	4	7	7	2	3	7
			2633dc5d-73e8-4c89-9302-8384074e9500_7/0_845	6	7	5	7	3	5		869cae5b-397d-4407-840c-ebf1080076ff_18/0_941	4	7	7	2	1	7		22cc361d-cd37-45e7-a59d-2bcd04bbcd04_7/0_909	5	7	5	2	3	5		dbd4eee8-d7bf-4336-bc27-bca5e0157bfc_6/0_921	4	7	7	2	6	2		d7a7fb4b-8206-4c54-8b35-cda90e03e204_12/0_938	4	7	7	2	6	2		8b52190e-a2ae-407e-ada9-4825adb1d795_3/0_946	4	7	7	2	3	7
			6933683a-36e7-465e-96ba-b930e74d33a9_3/0_877	2	7	5	7	2	7		8c187dd7-6e3a-471a-9c51-6c78ee115270_6/0_897	4	7	7	2	1	7		3c0637b5-8682-451c-ade5-ae134ae5b467_8/0_908	5	7	5	2	3	5		dfc0a41a-36b3-4e3e-8d80-3e72232c5092_8/0_911	4	7	7	2	6	2		d954d077-2f88-4d2b-aced-818feb282392_10/0_889	4	7	7	2	6	2		ab046d98-b0ba-460d-8116-c5efc9b6fa85_3/0_932	4	7	7	2	3	7
			703caa47-4cbc-4fb6-ba37-3548da8ed986_3/0_884	1	7	1	7	4	1		91812462-522c-4380-8c44-4bbf567e4b90_3/0_912	4	7	7	2	1	7		47d2f983-a927-437a-a9a3-02b8bbdc2470_6/0_921	5	7	5	2	3	5		e1820cc2-4608-4b5d-af38-1864421ea2b7_3/0_923	4	7	7	2	6	2		e2930499-e0ea-41a0-99b8-a926b6d78d45_6/0_938	4	7	7	2	6	2		c35aabfd-e1ba-44b8-9a1d-525858056e55_8/0_903	4	7	7	2	3	7
			f463f3d0-7062-4a44-a8e2-4a7adde89262_4/0_959	2	7	5	5	3	7		96767317-739b-4838-8cf7-005e24a00f77_3/0_902	4	7	7	2	1	7		4be38d74-69f2-4217-9eac-3f9a956da26e_6/0_911	5	7	5	2	3	5		e41397a5-f8db-430d-b0a9-df5f998a78f7_10/0_897	4	7	7	2	6	2		ef5bc0ff-b4d3-4238-b5aa-6f0fa306028e_4/0_907	4	7	7	2	6	2		dbd59eb5-365e-461e-ae87-be110ee802e2_6/0_902	4	7	7	2	3	7
			cbc4cd25-6a2e-4030-8bab-5a58ea78dd4c_7/0_879	5	7	3	2	5	3		97be840f-2ace-4f1c-8976-b1127e228ac2_23/0_927	4	7	7	2	1	7		716e92d9-2705-4c1f-a61b-d6e00f02d3b0_4/0_895	5	7	5	2	3	5		e4482219-b77e-4e3a-88cb-b2e7eab898b7_4/0_908	4	7	7	2	6	2		fabbf871-9e49-4a3d-8ab3-8b0f23b59249_10/0_938	4	7	7	2	6	2		2f9873f7-a09e-4528-833a-38dfdda5c600_5/0_924	4	7	7	2	4	5
			e31feb58-5bbe-440e-8b13-27cf930eb384_8/0_885	6	1	1	7	6	2		98568f88-5769-460b-818d-a34255de8cf7_3/0_913	4	7	7	2	1	7		97e6bc53-aad3-4cfd-915f-8d0d95d18653_5/0_919	5	7	5	2	3	5		e8df622a-eea1-4912-947a-45bbc6eaab29_3/0_870	4	7	7	2	6	2		46dd83bb-d7cf-43de-8d9c-570ea2dbfd20_3/0_911	4	7	7	2	6	3		3df93e4f-0426-4db6-805d-8e23c409c638_7/0_899	4	7	7	2	4	5
			ce76433c-de3b-4430-a6f2-7ec3e361bde4_3/0_891	4	1	7	7	2	5		9f0e84a7-7087-4d6b-8239-5c8ef3378cc1_3/0_906	4	7	7	2	1	7		d1fba367-803c-43e2-b558-e74cc20f34e4_14/0_939	5	7	5	2	3	5		ead9696a-3d8a-4b01-b572-a1decaaa86ac_8/0_944	4	7	7	2	6	2		848bd548-5da6-4f69-b21b-18574a1978ee_6/0_906	4	7	7	2	6	3		41cbaa2b-c2e2-4656-aa56-7dfb3ada68ba_6/0_910	4	7	7	2	4	5
			56bcdbc2-a7c5-449a-b4ff-898be79c237d_4/0_856	1	7	1	1	4	3		a11f8dd3-7030-4f3c-81fa-20b9922d133c_6/0_907	4	7	7	2	1	7		e8d31bed-9de2-458f-a753-7849a86cdf50_5/0_917	5	7	5	2	3	5		eb9c33db-ee4b-47b8-9df9-f934ec73ef13_5/0_913	4	7	7	2	6	2		a8ad135f-0a55-4a1c-a6ce-500bab275d54_6/0_893	4	7	7	2	6	3		4c8e8b73-49b3-47d7-8c42-ae167c261008_4/0_939	4	7	7	2	4	5
			cc0dfdf3-aba4-419e-92e3-ac3c7d8afaa2_3/0_903	2	2	2	2	2	2		a2e22c03-27b7-40fc-ad8a-7afd892ad3d9_5/0_888	4	7	7	2	1	7		ecf4d007-51b8-41ee-8007-f1f8498dc3f5_10/0_872	5	7	5	2	3	5		f0e60610-06e2-42eb-b914-c19e2b1bdac2_5/0_893	4	7	7	2	6	2		e41aa93a-5e5d-425d-b099-fee2e9e9a24d_4/0_896	4	7	7	2	6	3		8da29581-b992-4db4-9227-f883cf3f3ea4_3/0_912	4	7	7	2	4	5
			8788f846-aeae-451f-aa5c-9bd143d7ed7c_8/0_891	3	7	7	7	3	5		a8587b44-3102-453f-99a2-4c6ebeed51e6_10/0_949	4	7	7	2	1	7		31426a21-d9de-41dc-8720-0a5f402869c0_3/0_937	5	7	5	2	3	7		f34bda77-0f16-426f-8821-61dbf8ff7f29_6/0_941	4	7	7	2	6	2		108c521f-1c7f-464f-8d10-8fddee3d8d6f_3/0_936	4	7	7	2	6	5		e727825b-96d6-4c39-90b9-ccc974ded8d3_4/0_916	4	7	7	2	4	5
			4333aadd-5268-433a-bbe9-3fc3179d5df1_11/0_886	4	5	5	1	5	5		a88cf5e8-a318-4ea2-8ec4-6c5e21ee65c5_6/0_913	4	7	7	2	1	7		9520308c-d65c-42c1-be90-f51f2d37666e_10/0_899	5	7	5	2	4	2		f4c12479-d94d-4e66-9682-215fa8154dd3_3/0_934	4	7	7	2	6	2		2b0ecfb3-b1f7-4c00-ae29-a0be5faa853e_11/0_946	4	7	7	2	6	5		ff769d10-082d-45e7-a763-24eab1e7a4d8_5/0_930	4	7	7	2	4	5
			03cf5185-225b-4f53-9cad-8556b3f855f4_6/0_875	1	3	2	7	6	1		b448c271-b261-4a6a-b439-325e99558ec5_5/0_915	4	7	7	2	1	7		27168e63-7654-4a7e-8d50-8895da111a32_8/0_940	5	7	5	2	4	5		f763c198-4182-45b9-89cf-754b75388bb1_6/0_950	4	7	7	2	6	2		3404ace2-8ddf-46dd-8c16-569dd09df59a_10/0_918	4	7	7	2	6	5		01c26d68-3c7f-4d40-8e05-ff389959624c_5/0_936	4	7	7	2	4	7
			c00c7309-aeb8-44dc-b98f-00200f30e876_8/0_885	5	1	1	1	6	7		b5b205f6-7666-4cd7-8bfb-ccabbb86e6d9_8/0_913	4	7	7	2	1	7		5f685e51-0995-4513-a23a-3a326a9450f6_6/0_941	5	7	5	2	4	5		fa4848ca-23f1-4e98-bd51-dc8958805a3c_7/0_914	4	7	7	2	6	2		49ce0291-8680-48e1-8d1f-d27569cb2ee1_7/0_910	4	7	7	2	6	5		01fcdce1-eb75-4e6f-b687-1ee2ef451396_6/0_916	4	7	7	2	4	7
			216e3854-4a10-47be-a70e-7a10c476783d_4/0_886	5	7	7	5	2	5		ba8ee952-1e55-47af-8b1d-6417ea2db503_10/0_937	4	7	7	2	1	7		67def845-9272-439f-9faa-f9f926fe3b42_6/0_910	5	7	5	2	4	5		fb3520ba-d9c1-4c08-a59d-148ed6cef69a_7/0_845	4	7	7	2	6	2		4a67438a-86f0-4e7c-8aa2-d76d09475ad8_3/0_936	4	7	7	2	6	5		0e3a9c97-6059-42bf-b55b-5929366bed71_7/0_913	4	7	7	2	4	7
			ec3ced19-7d9b-4f03-9b9e-ef8eac8cb9bc_4/0_868	1	7	5	7	6	7		c53809d7-0c9a-4d4e-adab-71950cf116b5_3/0_926	4	7	7	2	1	7		c9ba9a20-5c6f-4d9a-8322-ddb99672b471_4/0_900	5	7	5	2	4	7		fcd481d1-f055-47f7-857e-eeea978c3665_6/0_911	4	7	7	2	6	2		4ba9459a-8ba1-4fb2-8f7d-16f65a1424ea_11/0_927	4	7	7	2	6	5		368e4dfd-274a-45f3-8708-26139bf11411_15/0_922	4	7	7	2	4	7
			9517d128-bfa1-42b9-8830-3e0347d8740d_3/0_885	3	5	7	5	6	7		cdbac215-8ba4-4850-9bfc-499ed3270740_4/0_906	4	7	7	2	1	7		5b7b696f-7eab-4eaa-bf6e-f3d7fc1a4388_14/0_942	5	7	7	1	2	2		ff4955df-792c-43e9-8dd8-1161915000e4_13/0_910	4	7	7	2	6	2		4c6450e7-6557-4363-8a80-fd3821b256c7_5/0_911	4	7	7	2	6	5		3a797245-eda1-4ec1-b662-0322e154fcab_3/0_937	4	7	7	2	4	7
			39881c79-d2e5-4e25-9b05-1aabf2e9bcbe_3/0_873	1	7	3	2	2	2		d055780f-528b-48d1-9e5f-d8450837d8dd_7/0_944	4	7	7	2	1	7		05c0c531-0b15-485c-a2d0-3cf17639489b_9/0_936	5	7	7	1	2	5		2234f27f-bb0d-4665-9e3f-f6a6444f20c8_5/0_877	4	7	7	2	6	3		531b276e-5c64-450f-ad13-bf0ed2388753_8/0_914	4	7	7	2	6	5		8acfde00-2d40-42d0-94d2-71dbe015984b_5/0_949	4	7	7	2	4	7
			4cc00562-33de-4dcd-a649-eaac58b9bfbe_8/0_890	1	5	3	3	6	2		d0a25293-1669-47fe-a906-79f23b1f5e45_9/0_798	4	7	7	2	1	7		b640345f-7ebd-452e-8808-9e0aab8a1457_12/0_913	5	7	7	1	2	5		40aded8b-845f-412c-833e-fc27f46d5e2e_9/0_953	4	7	7	2	6	3		639812ec-8023-4ef9-a73c-a63fd814bdac_3/0_910	4	7	7	2	6	5		ad6a53ec-f758-447c-83d7-94b27923962d_3/0_903	4	7	7	2	4	7
			c603fce7-cc3f-45f6-934e-bd9ece4d0a28_11/0_889	5	7	5	5	3	2		d47e29a8-b68d-44ee-93b9-8ad52769db64_6/0_907	4	7	7	2	1	7		08d7c1f7-2d1a-4584-8179-75ca967c27be_10/0_882	5	7	7	1	2	7		5a402dd4-902c-47f8-bd49-8f4524870abf_11/0_943	4	7	7	2	6	3		642a4a85-648a-4bda-b757-43217438b90b_8/0_907	4	7	7	2	6	5		ba1f89a6-a980-40bb-a925-3edddb0178f5_4/0_944	4	7	7	2	4	7
			efd1aa26-a31c-4482-8711-559059b4617b_5/0_875	4	7	1	7	6	7		d9256793-0be5-4031-ac64-33880391acac_6/0_947	4	7	7	2	1	7		bd3b69bf-d6a6-4569-85d3-3aae0ba2cde3_5/0_929	5	7	7	1	2	7		614392c8-5566-437c-a942-d8eba9a22b68_5/0_820	4	7	7	2	6	3		6ad5b70e-e4f6-4549-99d0-125de866baaa_5/0_915	4	7	7	2	6	5		bc0e1dc2-cb6c-4a05-a231-99ae554d0cd1_3/0_946	4	7	7	2	4	7
			f7c0f11d-cee8-4b2b-892c-a691fa4b94f5_10/0_868	3	7	1	5	2	5		dd6f4c06-8454-4dc8-a606-d0e4be5c79f4_4/0_929	4	7	7	2	1	7		056c3b9f-4196-4cbf-b6ec-3f1d38d6aa34_7/0_896	5	7	7	1	3	2		6a96ed2f-b1a0-4b3e-81da-9644e3facc97_5/0_933	4	7	7	2	6	3		7c8486af-2fec-407c-a657-c94ca7a8ca46_8/0_950	4	7	7	2	6	5		be26460c-abb9-4ce0-a9b7-ca7a4764d320_6/0_910	4	7	7	2	4	7
			922d96b7-ef43-48db-a85b-1deff3ce388c_7/0_895	1	7	3	7	6	1		de3a9fce-4496-4292-a800-9e0cee33f24e_4/0_942	4	7	7	2	1	7		18d2c2b9-7597-4cc3-a6fa-9adf8ff5cb0d_5/0_950	5	7	7	1	3	2		acc1c8b0-a213-4b6d-a8d3-83c6cc4e8152_11/0_924	4	7	7	2	6	3		7e04222e-0b12-4c00-b5ed-4a9e29bc0b4c_10/0_911	4	7	7	2	6	5		c721c5cb-cf56-4370-9f06-64c985491705_9/0_905	4	7	7	2	4	7
			82776a2a-c3a1-4307-b0e8-8a62dbd36623_6/0_833	3	7	7	5	6	7		dfe4c1f6-258a-490b-9cae-480e7d2e4a39_3/0_927	4	7	7	2	1	7		2c5f257f-0850-4432-acbd-acf9c8593c45_3/0_908	5	7	7	1	3	2		ebd2dad0-6e37-4ddd-97d0-84ec59e6c304_5/0_912	4	7	7	2	6	3		93f95691-c467-45e6-bd73-74950ea0cca6_4/0_924	4	7	7	2	6	5		cf3a2069-f09f-4edb-b901-6c36d3329b81_3/0_913	4	7	7	2	4	7
			4107e099-7502-4888-abd5-7e0a067399d7_3/0_881	1	7	5	5	5	7		e06479ce-28ab-4092-9eeb-7bbdfdce2d70_11/0_941	4	7	7	2	1	7		2db12b4a-7352-40e4-8bb2-50ad963f09e2_3/0_943	5	7	7	1	3	2		0091abc9-95a0-42dc-b451-0c5f5cd90831_5/0_948	4	7	7	2	6	5		96805048-da2d-4638-85a1-466533d25d8f_6/0_946	4	7	7	2	6	5		cf5b84f1-d836-42a2-b170-398cdbbfd9f3_3/0_904	4	7	7	2	4	7
			776d39e9-a916-40eb-aec6-46769aa18cf1_9/0_905	4	2	1	2	4	5		e0708e4e-a33c-4dbc-a1ab-c36c8a735c81_9/0_933	4	7	7	2	1	7		7ce3b9c8-b11d-4ac2-a65d-e5284b4c5a7b_8/0_905	5	7	7	1	3	2		01470cfd-328a-44b3-99ba-49085d3d8db6_3/0_928	4	7	7	2	6	5		9eedd3ec-29c3-4597-a411-ead483e9b3a4_5/0_935	4	7	7	2	6	5		d7627957-a26b-4e41-a29c-42fbdba3344b_5/0_942	4	7	7	2	4	7
			7eb3a428-d0a7-4aa7-b157-9dee3d16829d_3/0_883	3	1	7	7	6	7		e6d745ff-fc17-4890-8155-5e8c838f67d5_7/0_911	4	7	7	2	1	7		89a54c0e-a9e8-4f72-b02e-16e2cb5c75b4_4/0_938	5	7	7	1	3	2		047cfa8f-2133-4c55-a36f-01880a6b0c37_4/0_916	4	7	7	2	6	5		a11dd3ae-f02a-4f12-b5a9-5e423787bda4_8/0_917	4	7	7	2	6	5		d8f23ae3-fdfa-4b76-816e-3ad32b4589ed_8/0_945	4	7	7	2	4	7
			f1d8d98c-a8fa-4a54-8255-408df380cc33_3/0_954	2	2	2	2	2	2		e97b3079-72d3-40e0-983c-f2ac03d7cd89_4/0_920	4	7	7	2	1	7		8a74b360-79e9-4934-9529-fc413b22b276_5/0_956	5	7	7	1	3	2		048a1368-b4e6-44e3-af4f-4ba47e3e6f45_3/0_950	4	7	7	2	6	5		ad7a0fa1-c1a5-4774-97d2-36c307de8a0f_8/0_930	4	7	7	2	6	5		124d80dd-cbfd-4825-8c0a-445f863ec2af_3/0_916	4	7	7	2	6	2
			719926c1-f38e-4526-afd6-020671476046_8/0_896	4	7	5	2	1	5		f28fe236-1dd5-4caa-b41e-3a80e0a44631_5/0_942	4	7	7	2	1	7		9b286a0c-83ad-41d2-9d9c-4761602a62b0_4/0_908	5	7	7	1	3	2		06f2f22e-a87c-413c-87a9-6cca40b9e5ac_6/0_914	4	7	7	2	6	5		b3c475f9-8e7d-4af6-9551-4a5563a3b783_8/0_932	4	7	7	2	6	5		3c096172-820d-45bf-b957-5a9f18daad17_5/0_911	4	7	7	2	6	2
			871ddc41-1d22-40f5-a8bb-81eced12df03_5/0_852	1	2	7	2	3	1		f31ceff1-d976-430e-8959-ee47a9d8880b_4/0_930	4	7	7	2	1	7		9e35b5ef-b49c-4511-8f47-00637c1a58bc_14/0_902	5	7	7	1	3	2		06f51c0c-1123-4177-8719-68c76436ff51_3/0_907	4	7	7	2	6	5		b5e5acc4-5b17-414e-bd74-8f43cccce51e_9/0_912	4	7	7	2	6	5		11d5140d-0a60-4952-b3e1-43b2f0f2273a_15/0_930	4	7	7	2	6	5
			e56a188c-cdf2-495a-b8c0-fad8ce0f17e4_9/0_684	1	3	1	7	5	7		f8e80495-ad39-4411-acc4-949a5e9e1fef_5/0_934	4	7	7	2	1	7		a43bf292-c6f3-4c53-94cd-8b71e5ae6d32_12/0_938	5	7	7	1	3	2		0b6baa7a-fc8c-401f-b1fd-32a3b0cf5944_3/0_896	4	7	7	2	6	5		ba2848e5-d782-492b-82db-bfa719b03ff2_5/0_921	4	7	7	2	6	5		1a109f83-43f5-451f-bbe9-4959ec126829_3/0_931	4	7	7	2	6	5
			7b34735d-d4c5-4acc-abdd-cdbbe65b9329_6/0_879	3	3	1	5	5	7		fbec6a47-0d2e-4364-8ce3-4e1e6585f5bd_3/0_924	4	7	7	2	1	7		b548589c-133b-4093-a9ed-37bbaf895842_3/0_942	5	7	7	1	3	2		0b93feda-1006-4923-b4f2-7f9a181c274c_7/0_940	4	7	7	2	6	5		bf5eef5f-03b4-41b8-802f-e17ab01773f0_3/0_925	4	7	7	2	6	5		6171cc05-36b4-4ddf-a04f-1b7bbdfaed98_3/0_923	4	7	7	2	6	5
			11aac0c4-411e-463b-8b25-dae2d3c67d69_7/0_893	1	7	7	7	2	2		ff5cef84-8c20-49a8-89e2-75c439caeb31_7/0_900	4	7	7	2	1	7		ccb791c0-ed0f-4f31-bf2b-11fd52e475cc_9/0_939	5	7	7	1	3	2		0dcfde10-a257-4184-8b42-d1f4d66de0e0_6/0_894	4	7	7	2	6	5		c71d575a-1910-40b3-8f8f-36cae5103bea_4/0_923	4	7	7	2	6	5		a88fd193-0a2f-4c50-af9b-39219bed5913_4/0_913	4	7	7	2	6	5
			252cd0e8-908b-4ac4-b082-2f20fa683578_3/0_912	1	5	3	1	1	2		48b6ee67-964b-43f5-8405-e706e89068f1_5/0_929	4	7	7	2	3	1		d102617d-c4e4-46e0-958a-d2815f4a7792_14/0_913	5	7	7	1	3	2		14707b10-a110-482f-b775-e06ac379e773_3/0_944	4	7	7	2	6	5		ddee7b56-057c-41e6-9091-5aa48b3963e9_7/0_911	4	7	7	2	6	5		cd21dd96-b360-410b-af2f-1711ee7fe068_3/0_839	4	7	7	2	6	5
			b62ce37f-2d85-4eac-bcfe-170298b41385_15/0_580	3	3	7	1	6	3		2f499480-ac40-41f5-bc9f-cae8444a966a_9/0_883	4	7	7	2	3	2		dddb3ea2-751d-4cff-ae24-9c298345580c_9/0_915	5	7	7	1	3	2		16aa6efb-1afd-4315-8d9a-acb4b03873f2_6/0_907	4	7	7	2	6	5		eda48e94-9de0-436a-8a02-c1022daf28b3_4/0_899	4	7	7	2	6	5		d5e2691f-8998-4916-9074-cfa1babfd931_6/0_902	4	7	7	2	6	5
			953ae63e-c7f3-4f3a-95fe-66da15405d38_3/0_690	4	7	7	3	1	3		5e742d36-b8a4-4514-bacb-2323b07e767c_5/0_679	4	7	7	2	3	2		fd340734-0c11-4b1e-93d0-345e6103fe6e_11/0_911	5	7	7	1	3	2		1704f673-e086-4b5c-82d2-81224cac44ae_4/0_849	4	7	7	2	6	5		f0ab17e4-f805-459a-bc97-b9abfed2d3fd_13/0_952	4	7	7	2	6	5		e128e629-03b6-4b95-9cb7-155147d9c088_3/0_916	4	7	7	2	6	5
			979452e7-be92-44b8-8606-63d851b1766c_4/0_820	6	2	1	1	4	3		9d016690-089f-4f42-9a80-b74905fdef91_11/0_843	4	7	7	2	3	2		c4c7844c-ef7a-481c-977f-f0bd88c1f579_3/0_933	5	7	7	1	3	5		181fb7fd-7bb6-46c1-b726-464d977bb63c_6/0_896	4	7	7	2	6	5		f3985aa6-308d-4b58-8471-272caff2ff1e_4/0_910	4	7	7	2	6	5		044959d4-4187-4f5c-a3c7-23075d2b26c1_5/0_948	4	7	7	2	6	7
			06ff8d4d-4454-4056-afcb-050b963235d3_7/0_892	3	7	7	7	6	7		bb40ffe4-e0a0-4b59-9c00-4353e42a817c_5/0_903	4	7	7	2	3	2		2755305f-a02d-4592-9ee4-c33212aa0089_6/0_909	5	7	7	1	3	7		1c0a0cbd-6910-4a0f-acb1-ea88dae8948b_5/0_940	4	7	7	2	6	5		fc774c1e-4412-4d68-871e-73fd8158d8c5_4/0_876	4	7	7	2	6	5		05c67019-5e39-4c00-abe0-dc195cd0c46a_15/0_949	4	7	7	2	6	7
			08c1df7e-1ee9-43c3-b118-9b0ae36bcf2d_3/0_860	4	3	3	1	4	1		9e54747d-e6eb-421f-8717-aaae3154b17a_4/0_928	4	7	7	2	3	5		3e5ce01e-d1f7-4742-96ca-9d9d96a1c0fd_8/0_943	5	7	7	1	3	7		2195efa6-5545-4d8b-a9ab-90808348b8a8_6/0_905	4	7	7	2	6	5		0124bc48-88ad-4832-adfd-ab12e20566eb_9/0_903	4	7	7	2	6	7		060615e6-7831-47d3-8fa1-fe731864d319_3/0_901	4	7	7	2	6	7
			c46ad0a3-8509-47a2-806c-28950e4eb169_8/0_898	6	1	7	1	6	1		b1d537a7-71ab-4dcf-b928-90ba0e85f97b_4/0_811	4	7	7	2	4	7		418d24bc-cd5d-43ca-84c6-f2c391361781_7/0_946	5	7	7	1	3	7		22a5a93f-a616-4c0e-b332-2f3fc3d5b1e4_3/0_925	4	7	7	2	6	5		01c7c02f-ffcb-4d6f-8962-1d85c4920d95_15/0_941	4	7	7	2	6	7		08e61bc9-69c4-41ea-96b1-b610f1a3d2ea_8/0_916	4	7	7	2	6	7
			1bd29f08-14d3-45d8-9245-119d2ed705fc_4/0_727	1	5	3	7	1	7		0e37c2aa-deb7-4189-93f3-df3af859f8f1_4/0_839	4	7	7	2	6	1		5b87bbbd-e4cd-4d82-b50b-5f84973657ce_6/0_912	5	7	7	1	3	7		2338b033-fbae-44ff-9bd4-347505f15d66_10/0_939	4	7	7	2	6	5		03382fe2-4f87-41f6-a7a9-91e54306c8cd_4/0_909	4	7	7	2	6	7		0fbce121-58e8-4f94-946c-8566ba84cf15_5/0_902	4	7	7	2	6	7
			d2ba6141-e39d-4656-80a9-7bb909269092_9/0_884	6	7	1	7	4	2		503d683f-c400-4663-982a-d8298a1be86f_9/0_918	4	7	7	2	6	2		6964c97c-941f-45a1-8a9d-a65f215a3c9c_10/0_909	5	7	7	1	3	7		23fd52bd-ae00-4349-84d2-49edd9e59c1a_16/0_912	4	7	7	2	6	5		0b8f0d55-800e-4986-96b6-336d93b2bb45_5/0_919	4	7	7	2	6	7		17ebc43a-6683-4e87-a610-cd11fd434465_5/0_923	4	7	7	2	6	7
			c4c30997-ab4f-45f9-8c14-99967ae7ef57_3/0_894	4	5	7	1	2	3		6134aa1b-9353-45e8-a505-aedc377927b9_4/0_949	4	7	7	2	6	2		79535631-3926-48da-8775-95f69c62c3fd_9/0_911	5	7	7	1	3	7		2a4266c7-fc5b-4b24-82e0-1bf45e3807eb_5/0_916	4	7	7	2	6	5		0da47ed6-1856-415e-8825-e79eb0c3263c_7/0_926	4	7	7	2	6	7		1c77cd1e-f715-48de-9416-412b2438a152_4/0_895	4	7	7	2	6	7
			7c0ac4e3-cc35-461a-a1a2-b620712ec13d_5/0_885	2	5	1	7	2	1		6b77b3cc-b709-4836-a5f5-c518567a353a_3/0_914	4	7	7	2	6	2		8a8a49e3-6c87-48a9-bf1d-9f6288cb5442_5/0_949	5	7	7	1	3	7		2a909727-f9c6-4490-996d-45012824efa5_3/0_930	4	7	7	2	6	5		0f4e2836-91cd-495c-bf2d-685251067737_3/0_934	4	7	7	2	6	7		1fe2f0ed-47c9-491d-a47f-448980521adc_8/0_948	4	7	7	2	6	7
			8f5a3190-8b7b-4269-a5f4-20efbf42203f_7/0_896	6	1	7	7	6	1		847a38c4-b1d1-4d39-9c80-71417bce493a_5/0_893	4	7	7	2	6	2		b188be53-e158-4b50-8897-de822893ade8_11/0_936	5	7	7	1	3	7		2f541ea4-9fef-44fa-9f2a-651f2a1c7bd9_3/0_920	4	7	7	2	6	5		1f2d696c-bffa-41db-9b7b-906086d36c03_3/0_1210	4	7	7	2	6	7		2bbe4b45-6e1f-4bf2-9b27-61e1fef9ed42_7/0_907	4	7	7	2	6	7
			e6b2fdc6-c645-4198-83fe-274becbac752_3/0_771	4	3	2	2	4	7		b859e315-e553-4b99-be08-72ca4431e492_4/0_906	4	7	7	2	6	2		d21c1641-17fe-4848-8d3d-949bf56e9eab_4/0_903	5	7	7	1	3	7		2fbaea01-e015-4690-b682-b0230405a947_4/0_924	4	7	7	2	6	5		209feb2e-7d13-4aee-bc3f-14ceb870ded5_3/0_938	4	7	7	2	6	7		2e9126e6-8a0d-4048-b101-0204dd29470e_9/0_937	4	7	7	2	6	7
			4ef5fcee-1d34-4657-ae0a-f37b5f0215ec_5/0_880	6	7	5	2	3	2		db42e9ee-e462-4632-98e1-416afae86511_3/0_919	4	7	7	2	6	2		d701f9ff-2ecb-4456-9442-ae92734f19a8_13/0_888	5	7	7	1	3	7		311d1718-dd42-4675-bde5-f3eaa092e201_4/0_911	4	7	7	2	6	5		256c28c6-d7de-4368-8897-837cc65d3c70_6/0_902	4	7	7	2	6	7		45b4033b-6e8c-4ab9-9dde-9be605cb3858_4/0_924	4	7	7	2	6	7
			a564792f-980e-4e68-bd18-26fe6d00f717_8/0_877	3	7	1	3	4	3		ea85e12f-bb6e-49cd-b2e4-b41f1860bf28_11/0_939	4	7	7	2	6	2		db7e888a-27e7-4e05-b3bf-ea271e3c6ef3_5/0_921	5	7	7	1	3	7		32182b61-1265-49c6-aa78-d6348e9085ed_3/0_840	4	7	7	2	6	5		27d02e9d-31e5-4287-873e-0e7a57a88552_4/0_932	4	7	7	2	6	7		4c9dad3b-7aca-4ad2-92e1-501870f6b873_7/0_895	4	7	7	2	6	7
			bd320630-7349-4f11-bcd8-136c1a94de96_12/0_875	6	7	7	7	1	7		2221b192-6362-4aa0-8084-c4def6533d42_4/0_889	4	7	7	2	6	3		e3c732ad-9956-4460-b8a0-d1b61dacc911_3/0_906	5	7	7	1	3	7		32a47148-0b4b-455f-8693-51ef9568dba4_6/0_904	4	7	7	2	6	5		2e856dd7-baa7-43fd-9651-74034eac5163_13/0_916	4	7	7	2	6	7		4cd6082e-9312-4f3e-9ddf-eaeab3c2a05a_8/0_897	4	7	7	2	6	7
			e86a86de-ada2-475c-8cf9-9d15781c7e33_9/0_871	6	1	3	5	4	3		5355f80f-3750-4c92-9d06-8d3c99368f20_4/0_927	4	7	7	2	6	3		22a4297a-27df-433a-8ef9-ac21f0d93da0_5/0_906	5	7	7	1	4	5		3406ae59-644b-4947-a1d9-eab0a2531fa1_4/0_946	4	7	7	2	6	5		2f07ddd0-7fae-49e1-929f-999fec752f00_7/0_946	4	7	7	2	6	7		4f99209a-5eb5-4bb6-b824-db437aa80bb3_10/0_916	4	7	7	2	6	7
			457ba52e-c75f-4c7b-ac31-af48c378094d_8/0_618	4	3	2	2	2	2		9b79d9e2-acfd-4a4c-ac30-a5d6e6099848_13/0_943	4	7	7	2	6	3		36759de1-38c5-499f-b194-d26fd5026316_4/0_922	5	7	7	1	4	7		363fecaa-3cae-45d9-959d-418c84a34b5a_7/0_925	4	7	7	2	6	5		31ee8992-f514-40ef-8ff5-a21e896b4363_3/0_922	4	7	7	2	6	7		574254ce-25b6-4eec-9815-f2d28d313f58_11/0_943	4	7	7	2	6	7
			1d1575c6-d132-4afb-999c-d2b8bb0d6cfa_12/0_955	5	7	3	5	4	3		ec91a35e-34ed-4dad-9b45-8a60d75b0078_3/0_911	4	7	7	2	6	3		05b58177-f447-4d6e-85af-ea81c5f30d6b_5/0_942	5	7	7	1	6	2		36c40b2d-1a4a-4e31-bf23-f400bd7efa8c_8/0_948	4	7	7	2	6	5		3b7ddd62-2170-4278-be78-24b81c7139f8_6/0_880	4	7	7	2	6	7		5b780fd7-3051-45c9-aeea-aa8a741ff0fa_3/0_915	4	7	7	2	6	7
			4fb3f762-6d0b-438b-a8bf-9caab4685da0_3/0_882	1	7	2	2	2	2		0d56116d-80c0-4e86-9e18-1da751ce59d8_13/0_951	4	7	7	2	6	5		0e18a296-be22-4a54-a1d4-a2c3ff2fb7d1_8/0_943	5	7	7	1	6	2		39df1b20-f067-449b-a1a8-7014fda0e91f_10/0_955	4	7	7	2	6	5		4bffb557-9676-43b6-ab45-ad0a72534767_9/0_936	4	7	7	2	6	7		64d26640-64b5-43be-9908-9f8e7553e74c_8/0_946	4	7	7	2	6	7
			f7070437-d654-41b1-a12e-85a475b3317b_5/0_907	2	5	1	7	1	1		147f3e8f-a6b5-4916-be92-0266ffe37e08_16/0_890	4	7	7	2	6	5		ca65ddc1-f41b-401d-9e2f-93096597d4ca_4/0_945	5	7	7	1	6	2		3b29981e-2993-43fa-99ea-99590d6b92d7_6/0_917	4	7	7	2	6	5		52d03829-3974-4bd7-8b87-a3b2cfba5857_10/0_917	4	7	7	2	6	7		6f140793-6640-42b1-bb39-b6bc63a30247_4/0_936	4	7	7	2	6	7
			90c8da73-b6ac-491e-8425-a34afab59cbe_8/0_893	6	1	2	1	2	5		467c42bd-7bef-4048-abb5-0903d828c6b1_10/0_946	4	7	7	2	6	5		2134d933-a30b-464a-ad5a-a2c90013ce7d_9/0_913	5	7	7	1	6	3		3c55687d-ede7-4782-a894-e510972f4b16_4/0_939	4	7	7	2	6	5		5422d47c-948b-48a3-ae24-613b793385e8_5/0_850	4	7	7	2	6	7		6fcc921b-4cf2-4713-84ab-2becab721df3_13/0_949	4	7	7	2	6	7
			c2537edc-38cf-4ee8-8acc-0d1028bda9ee_6/0_866	3	7	1	1	5	1		48808456-a7c5-4276-82fc-50047166d54d_5/0_949	4	7	7	2	6	5		26125d3e-8ef2-44c3-a5c0-59cd9e404814_9/0_916	5	7	7	2	2	1		3c610994-fac3-4e59-9140-3fc19c7ae613_4/0_909	4	7	7	2	6	5		595513c2-ad0b-4780-a8c0-6592fc6981f0_3/0_905	4	7	7	2	6	7		7394493c-0ffb-4ac0-ae94-73426b8a8e3a_17/0_920	4	7	7	2	6	7
			75b918f2-036d-4e83-bb95-2ad5269b64b0_7/0_892	1	1	7	5	5	7		52a20287-2f86-42ba-b0c3-f1575e48c221_6/0_925	4	7	7	2	6	5		482ded64-a576-4de4-b3e5-17ad6e87c94e_6/0_888	5	7	7	2	2	1		3fa46fe8-0e43-4bcb-9e92-ec22820b81fb_7/0_890	4	7	7	2	6	5		5b231881-f462-49b8-a5f2-7a4f7ad6b430_20/0_918	4	7	7	2	6	7		74ac8db8-ec60-416c-8318-55c7646980a2_5/0_849	4	7	7	2	6	7
			16e15741-2f40-4d03-8a9b-4a70cac7ac26_9/0_876	5	3	1	3	6	2		60264b56-dd01-40cc-94b7-c57ad8e33111_5/0_912	4	7	7	2	6	5		0be73aac-85a0-40e2-8f39-c23bb344ea7f_3/0_905	5	7	7	2	2	2		4093d0e0-ba18-4cf6-aeb0-b8f916f9030d_11/0_915	4	7	7	2	6	5		5cd15338-d433-4586-9deb-380906528cd8_8/0_940	4	7	7	2	6	7		83057657-7649-4210-8bc7-bce5ede8a502_3/0_944	4	7	7	2	6	7
			78e45279-7f07-4ea5-8da6-041ad323cd3c_8/0_901	4	7	3	1	6	1		b59f1d19-e6b0-4361-9564-2a0e2f66c54c_11/0_919	4	7	7	2	6	5		0ffa583b-61d9-4605-a26d-fd5bdd2ad274_6/0_935	5	7	7	2	2	2		424d2495-508b-4ccf-a63d-60538d8a4201_9/0_903	4	7	7	2	6	5		6133338d-1f0b-4e5e-8ba5-092dd15725e6_9/0_896	4	7	7	2	6	7		846f0e31-9b5d-4983-8869-1fa8904d72a6_3/0_917	4	7	7	2	6	7
			7638c8dd-fa68-4405-b51f-6f502ead337f_6/0_871	6	5	1	7	5	7		cf08bd5f-a3b2-4b3f-86d8-18b9e78288b8_3/0_891	4	7	7	2	6	5		17e8705f-1eb8-4999-8fe9-eaa75e52851b_3/0_890	5	7	7	2	2	2		42c7834c-9391-4cd1-926f-d1ad772664bf_4/0_941	4	7	7	2	6	5		6995ae84-4e69-4e56-88e2-1a5b52e8b6c0_3/0_902	4	7	7	2	6	7		9d1596f7-a8c4-49f6-b6ad-d7129be29fd8_7/0_946	4	7	7	2	6	7
			ecb28da0-5019-49bd-aefa-9571a7454fd3_3/0_640	2	3	1	5	5	3		db177991-6cff-4c53-9cdd-aab62a758667_3/0_887	4	7	7	2	6	5		1bacbb0a-e31b-466e-88c3-faef38fd3349_7/0_937	5	7	7	2	2	2		42dfd2ac-7378-48a4-b19e-98c6ed48e7da_3/0_907	4	7	7	2	6	5		6ccb1ac5-6938-492b-ab69-8b0833897162_13/0_938	4	7	7	2	6	7		9e826e96-6f9b-4a9f-928e-681133c036bf_7/0_908	4	7	7	2	6	7
			4442f5a0-5142-4a44-90ca-3efe32c85678_5/0_880	1	7	1	7	4	7		ec7db53a-f02a-4e5a-9cb2-7e65a08378e8_3/0_931	4	7	7	2	6	5		1c93e108-6e6f-4b82-bb30-e63d09fd5fee_15/0_913	5	7	7	2	2	2		491930a7-d4bd-41ef-871f-cbf1813c12de_11/0_947	4	7	7	2	6	5		7cf8b682-76b1-4a1c-bd12-c3316b46f428_6/0_917	4	7	7	2	6	7		bb806390-9b8e-4dc5-aff7-cfcd3865d03a_6/0_936	4	7	7	2	6	7
			34964bc0-d972-40dd-bf3f-fadedc9b7d81_4/0_881	2	5	1	1	4	1		12ab2b69-d00c-4bcf-b9c1-1099b492ee48_3/0_904	4	7	7	2	6	7		26717709-beb8-47dc-9cd5-7504dcd83cd2_5/0_908	5	7	7	2	2	2		4c5f1243-f96e-4718-a297-d7ab5002682e_4/0_905	4	7	7	2	6	5		86c0d631-8b82-4909-9a6a-5df81675b3be_8/0_896	4	7	7	2	6	7		c5059e72-755d-4322-9b2f-53df6a7029d1_4/0_936	4	7	7	2	6	7
			77167670-9716-4fb3-a649-b97fb768e379_4/0_864	2	1	7	3	2	5		1ffdb91d-48a6-4b63-99b4-51d1eb138517_3/0_942	4	7	7	2	6	7		30f0bae5-75d5-4d44-a987-40ecd4d670be_3/0_935	5	7	7	2	2	2		4dd9961e-b97d-4646-a2ec-a253a4d84325_3/0_893	4	7	7	2	6	5		874b729a-f3f9-4814-b466-22c8fc730b47_10/0_905	4	7	7	2	6	7		caff0ba8-03ad-49e2-b2c1-372cbefc7c9a_6/0_912	4	7	7	2	6	7
			50081fcd-ea69-4df2-960e-68e01d30b836_5/0_777	4	5	3	5	4	3		29091d7c-7939-48b2-a992-c3f36b05467e_7/0_942	4	7	7	2	6	7		31152ecb-47da-4b17-afb4-495ac9d318d6_9/0_919	5	7	7	2	2	2		541ea792-fe7a-496b-9da8-7dc14050579f_6/0_942	4	7	7	2	6	5		88dbbee6-2626-4467-bb28-7fdfebe6e43a_3/0_895	4	7	7	2	6	7		d3c5e410-3f92-4b12-9709-fc72d59186c6_4/0_920	4	7	7	2	6	7
			25abbaf8-fcd8-4b49-8b52-a6ca29d88695_7/0_882	3	3	7	7	3	2		29f1cfe9-f7b6-4f0d-a1b4-a71b009dce41_5/0_940	4	7	7	2	6	7		34e598b8-185a-47ca-9ad5-66df8ca45875_8/0_929	5	7	7	2	2	2		5718f642-2ea2-4032-a8b1-91754593f9d4_11/0_950	4	7	7	2	6	5		9e599a38-edc1-42a8-b64b-942881a8f8be_3/0_928	4	7	7	2	6	7		d911a3d1-fb9c-47f6-aa36-0371047cf934_9/0_892	4	7	7	2	6	7
			c765b8c8-9edb-4eb4-bd79-1566333b4756_9/0_917	3	2	3	3	1	7		3f843e39-f2cf-4888-a2c0-4b681988dc67_14/0_905	4	7	7	2	6	7		447dcbc3-4d6f-4709-85c0-89090ae3f5a1_5/0_908	5	7	7	2	2	2		571f2c8f-f522-473d-9e5f-2e5494ec5025_10/0_939	4	7	7	2	6	5		a040086b-da06-4956-b5db-aa4e61006bec_3/0_931	4	7	7	2	6	7		e6cba734-e606-4dd5-a684-0b690ff1aa9b_3/0_880	4	7	7	2	6	7
			3492b86a-a956-4278-86cc-43b1334861fc_9/0_781	4	1	1	2	4	2		42e463a3-fa19-4408-beb7-fc64e2bff10b_5/0_931	4	7	7	2	6	7		5c60cc55-6ecf-4bd2-a329-2b07f4707733_6/0_911	5	7	7	2	2	2		598ed1a7-94ad-491c-b23a-6307a61c193e_6/0_884	4	7	7	2	6	5		a424219a-dd0c-48bc-a44e-d26b7027f2ab_5/0_915	4	7	7	2	6	7		f1fb2c33-31f3-4026-a451-9231f8f57fab_3/0_885	4	7	7	2	6	7
			0ad08f14-6b70-40ba-8540-2a779d1230c9_6/0_893	3	7	7	7	4	1		58a164fc-0128-46fb-9bcf-1e823d1fcc06_3/0_910	4	7	7	2	6	7		5d05e2cf-01c2-475e-a41b-ae02d647653c_7/0_863	5	7	7	2	2	2		5a2e2017-0b60-4383-bdc5-cd6ca442c0db_4/0_1211	4	7	7	2	6	5		a4e9b104-3d77-4544-81eb-84b3dded0338_3/0_939	4	7	7	2	6	7		ffd019b9-18ea-4d9f-b002-4c9a74c1f7e8_12/0_908	4	7	7	2	6	7
			3791c1a4-d229-44ab-a04b-45b6a8c77c00_3/0_890	2	2	7	1	1	5		b2c18fd1-ddeb-48d6-8f4d-c4b03f237efd_5/0_949	4	7	7	2	6	7		636ea9b8-9b63-44c6-81b4-b21e76b7f472_5/0_892	5	7	7	2	2	2		5bec3152-103e-4028-9428-2973431b5c05_4/0_945	4	7	7	2	6	5		aac82733-c1b9-4b24-a113-eaacb828a32a_11/0_929	4	7	7	2	6	7		05b43fa1-038f-46ba-a83a-9a592a2de23e_13/0_908	5	2	2	2	2	5
			5d75f114-25b9-43c7-8a7e-222ba65f4063_5/0_882	1	5	5	7	5	7		d329a842-e5f0-49b9-bdcd-d137f3a43ae0_3/0_912	4	7	7	2	6	7		7a5c25c3-c18f-425d-8314-228204386a45_7/0_949	5	7	7	2	2	2		5c237509-f559-4032-9cc2-ba99e569fede_6/0_932	4	7	7	2	6	5		b0731ffe-2387-46b9-b00f-0f6114e12bb4_12/0_917	4	7	7	2	6	7		257b7e13-d22d-4199-b33b-b444d5527147_3/0_912	5	2	2	2	2	5
			a3975256-ee72-4854-b18f-e0858a90c218_17/0_578	1	3	1	7	3	7		e04263c3-9c7c-493e-87e4-6a0f7c1897c1_10/0_899	4	7	7	2	6	7		7de720e7-6c0e-49ad-8c7f-aac1377ac239_11/0_941	5	7	7	2	2	2		5e4a67d4-b6c9-4d1d-afd4-96d04318f4ca_7/0_870	4	7	7	2	6	5		b41c38b8-12a5-4918-8e80-89287de669b3_4/0_909	4	7	7	2	6	7		0e45266e-c2a8-44b1-a601-a5812ddae5e5_9/0_931	5	2	2	2	2	7
			1cc8e8ea-12d3-4067-bd05-13b8cb3301b6_7/0_886	3	7	5	1	4	1		ea6044f7-61a4-40ae-b955-5fdd79c32bb9_11/0_948	4	7	7	2	6	7		7e599a65-29ad-456d-850e-653fca1657dc_6/0_916	5	7	7	2	2	2		5f88760a-f272-4e5a-a047-2fcba99b41ef_7/0_923	4	7	7	2	6	5		bbe7e1c0-2d25-4d7f-92e5-a7c65c39bff7_3/0_896	4	7	7	2	6	7		95427f90-e6a6-4c3d-bae2-e3619b951425_5/0_912	5	2	2	2	4	2
			3c689d5d-c518-4cc6-acbc-33cb82360686_5/0_874	6	7	7	7	3	3		f8b27adb-4574-4ade-9711-95cc8700de38_5/0_914	4	7	7	2	6	7		7f23b815-3129-4bf3-96c0-25b4810d48b2_20/0_927	5	7	7	2	2	2		66a8b364-8787-450d-b1d8-366ee8344f4e_5/0_914	4	7	7	2	6	5		bd46c3a0-6ec3-4969-9801-278e68251cd9_5/0_901	4	7	7	2	6	7		1ee87d8d-1afc-46c2-961e-e63ceb2b59da_10/0_913	5	2	2	2	4	5
			65e67b2c-503f-4145-9288-c17eb2dc4417_4/0_889	3	7	5	1	5	2		fba8806f-cb5b-44ab-a52f-36f3a55ff930_3/0_949	4	7	7	2	6	7		8159300c-7483-4d08-8603-8ab2edd53244_6/0_903	5	7	7	2	2	2		6742fcbd-a29a-4f70-860f-b8b96ba39ddd_3/0_919	4	7	7	2	6	5		c75787ef-e371-4558-ad34-ba23f81a447e_7/0_949	4	7	7	2	6	7		7530a062-3f5a-4cd5-acf0-07502ec3add5_6/0_956	5	2	2	2	4	5
			5973f9f9-a172-4dbc-99ca-e4106bd81132_7/0_886	5	2	5	7	6	2		9bd55397-4dca-498b-9dea-a132ccde4428_5/0_904	4	7	7	5	1	1		82ebc180-b715-4e85-9d73-6b804fad38bf_11/0_944	5	7	7	2	2	2		6a79df2e-2e02-4d63-a9a5-31f3099874c5_5/0_909	4	7	7	2	6	5		d0785389-f7f0-404c-a5e7-c763c2337d46_3/0_928	4	7	7	2	6	7		7c2d06f0-f55e-4201-b5cd-3f34b5b40fc0_5/0_916	5	2	2	2	4	5
			d83cc368-3f1b-4f76-b9f9-3fefc69e9b5b_4/0_863	6	7	3	3	4	1		587245aa-9c94-4099-a540-b46887bef249_9/0_886	4	7	7	5	1	7		83b6726d-120d-4ce2-b7cb-3ac4f13bd4ba_5/0_944	5	7	7	2	2	2		6ad9614e-db8a-4a3c-939c-5de1b2581fde_13/0_909	4	7	7	2	6	5		d2acc8f4-c086-4ad5-ac0e-8b92beaae8ee_6/0_915	4	7	7	2	6	7		d429b879-d236-411e-8e3c-4ecab0f82a9c_6/0_922	5	2	2	2	4	5
			c0f19dc7-eefa-4ec0-9c30-b7698b7190a8_4/0_865	6	7	5	2	4	2		7b446909-8267-424b-95c2-18abc875a21c_5/0_918	4	7	7	5	1	7		8dac26d6-e20b-4c32-9449-3892ef01a8bf_3/0_941	5	7	7	2	2	2		6b292ae2-3b43-4841-ae92-1739ab09ebe9_4/0_906	4	7	7	2	6	5		d2ca6103-6bee-493c-9791-353aced8baf8_7/0_894	4	7	7	2	6	7		24b1ae91-d8ba-477e-ad34-f8acaec90ed7_6/0_890	5	2	2	2	4	7
			103d8b06-dd84-4a20-b07b-2407444e34a5_5/0_881	6	7	1	7	5	7		d1e02e3e-2fdf-41ce-a9d7-084b559c6df5_7/0_925	4	7	7	5	1	7		a2e714a0-563f-4eaa-9fe9-cb7a783055d5_5/0_951	5	7	7	2	2	2		6d443c6c-9cd2-4a4c-adaa-3ddaf0ddf372_4/0_862	4	7	7	2	6	5		e243a7c5-269b-49f6-8e16-e9f72986ab72_7/0_908	4	7	7	2	6	7		6fcf6922-1458-4f68-88e4-7b1be653a262_4/0_941	5	2	2	2	4	7
			543b2714-ab3a-4918-9ccd-c3848da6df48_4/0_881	2	7	5	2	5	3		049eb5ff-0c1e-4b74-83a4-da0c3753b5c5_4/0_665	4	7	7	5	4	7		a3cea98d-3fb8-4c97-a414-48792a3794cd_4/0_933	5	7	7	2	2	2		70d74ad6-1907-4e37-a3e4-35b3c56d1914_4/0_875	4	7	7	2	6	5		e83fe343-c0a3-426b-87aa-d0614957479a_12/0_944	4	7	7	2	6	7		79fa900a-587e-4dc6-a179-45f8fb9ce7f6_7/0_912	5	2	7	1	2	5
			7820cafe-b9b8-497c-8346-d4150e6bdcaa_3/0_883	4	7	5	3	2	5		00d1f08b-39eb-435f-b8a0-a119193d364b_5/0_918	4	7	7	5	6	7		b08d5c48-94d6-4d9b-b30a-d21c67a85e9a_3/0_946	5	7	7	2	2	2		727fd9cf-1885-4135-b5b4-1bc6431418b5_4/0_924	4	7	7	2	6	5		ea709457-df81-4273-ac26-a666d5ce2548_6/0_944	4	7	7	2	6	7		63f994fa-9779-43eb-a42c-95b0e06f09b4_7/0_910	5	2	7	1	6	5
			25042993-c020-4568-8253-93be6b7524d6_6/0_834	4	7	5	2	3	5		6b053184-2966-47ec-a3d4-a2f959adcb90_3/0_915	4	7	7	7	1	2		bb5acab4-a831-4c90-8f08-e8124cd03422_5/0_909	5	7	7	2	2	2		7587386f-0042-4640-8394-2dc10e756bdb_9/0_902	4	7	7	2	6	5		eeeb3c41-ecbb-4512-94b5-5916c916a443_6/0_912	4	7	7	2	6	7		68351110-36c9-4690-b990-0963c467e38e_3/0_947	5	2	7	2	2	2
			a43cd8c6-176e-47db-a4cc-933cc5254182_4/0_884	5	7	7	3	6	7		e739691f-571c-4537-a6ab-85f1c8136099_22/0_896	4	7	7	7	1	2		c4bc814e-e2da-488e-b81c-9c8959982369_7/0_916	5	7	7	2	2	2		76f14c94-b00b-4617-ad8c-e68a6c08deda_10/0_919	4	7	7	2	6	5		f15a6b8a-66ec-460f-a739-4b631bab0831_2/0_831	4	7	7	2	6	7		1387a0f0-344d-41e4-92d8-87cfd6a5fa12_9/0_888	5	2	7	2	2	7
			9458d4c7-8308-4eae-a9c2-f5e6fc7adff3_7/0_891	2	2	2	2	2	2		94983efc-9678-42b2-a5d3-15b98d85647e_17/0_914	4	7	7	7	1	3		c728c22b-fbe1-4dce-80a6-c4e869699f42_3/0_938	5	7	7	2	2	2		79a6b20f-e4cd-46a5-801a-73bab7df517d_6/0_828	4	7	7	2	6	5		f1ec1812-1e23-409d-832e-4fa16a0df287_8/0_913	4	7	7	2	6	7		342698e9-c889-4d4c-b4a7-c18858a43102_4/0_946	5	2	7	2	2	7
			7267f384-4874-4f69-882c-b2f47219640d_4/0_879	2	2	7	2	2	5		dd61fda0-0a4e-47bc-95b3-8f24d86e61b7_9/0_905	4	7	7	7	1	5		ce57bbbf-e4fd-4ec1-941d-137229d5f76f_4/0_908	5	7	7	2	2	2		7b3301da-c142-46fb-9883-5d7de07cb0a4_17/0_916	4	7	7	2	6	5		f34a3c0f-2c81-40f1-9e5b-3caa3c8fcb41_4/0_898	4	7	7	2	6	7		3865bc9a-9677-46d8-9377-cdda2b1d9f77_3/0_965	5	2	7	2	2	7
			ffcf3ce8-be32-4536-93da-8bf965b07536_6/0_897	2	3	3	7	5	1		ed6e3000-2d1b-4c7c-a79e-f904c3dce684_15/0_938	4	7	7	7	1	5		e0b6d62d-0d74-48dd-b01d-c086f3247ab1_5/0_919	5	7	7	2	2	2		7d115c71-afc9-4faf-b417-2355297a7f2f_5/0_920	4	7	7	2	6	5		fa199f24-0135-41ce-88a5-8169d823163e_7/0_910	4	7	7	2	6	7		f9f4c2bc-a63c-4849-ad36-4e8eab9c4cfa_9/0_909	5	2	7	2	2	7
			090f61f7-5a2e-4fe7-ae06-dc42cf210c05_6/0_878	6	7	1	1	2	2		70520fda-ed4c-495c-aaa9-1d31ef2184fb_8/0_915	4	7	7	7	1	7		e0f3e6cb-727d-4b96-8956-d964234dd990_6/0_932	5	7	7	2	2	2		7dab29ac-3c4a-47ea-a8bf-34d09fc38dfe_4/0_956	4	7	7	2	6	5		fb741924-8d58-44ec-92c5-83e5327d74dd_3/0_923	4	7	7	2	6	7		fbb370d2-05d2-4571-a816-c27876d01d6d_3/0_911	5	2	7	2	2	7
			0b9e602b-9175-4421-b8d4-f0094afea16e_3/0_880	1	7	1	1	1	2		463c577c-1df8-46be-87eb-63b787bbe92e_11/0_892	4	7	7	7	6	2		e2bb19f5-faa7-4862-b9ed-e187892bed6b_3/0_927	5	7	7	2	2	2		8a8ad92e-bc07-4699-9c39-4013996395fd_8/0_905	4	7	7	2	6	5		fc05fde8-b1c6-41c1-978b-e718d5c10038_4/0_925	4	7	7	2	6	7		477e97b1-59be-45bb-adc4-55b217e659d4_3/0_907	5	2	7	2	3	7
			6fae50da-060c-4d3a-b4da-85fa6d5148b7_5/0_896	4	7	2	2	4	7		e1e50b09-a9bc-44bd-892c-3a2135ce5d9b_5/0_897	5	1	7	1	6	2		e967e925-5ec3-44dc-941f-511e7702cefe_4/0_939	5	7	7	2	2	2		8cf906e3-39a4-45cb-90ab-900e8f1f3982_5/0_921	4	7	7	2	6	5		f7876afb-a490-416d-b7c7-34a23da7f7c0_3/0_895	4	7	7	3	3	7		ebd0832b-84c1-44f7-9331-942363735059_5/0_906	5	2	7	2	3	7
			f786319f-0e98-420b-90e8-1c9b8dc18e21_5/0_657	1	3	2	7	2	5		5d36e4d7-2d8b-4af9-aa3e-6f094cc588d3_6/0_944	5	1	7	1	6	7		eb137f47-6e9f-40c8-a9d7-294183225f0d_10/0_801	5	7	7	2	2	2		8d397c61-0ae3-4711-b7e4-847f262440f8_5/0_937	4	7	7	2	6	5		90ef992a-1a60-4b10-9f58-ab71a3d2d912_6/0_947	4	7	7	5	1	5		14c1537e-4095-4ac9-bafc-fc0d96692798_3/0_927	5	2	7	2	4	5
			92c4d383-4aca-4adf-bb92-99531f28137b_4/0_713	2	3	3	5	3	7		e0d319b5-fa31-4a6a-b9d3-136280e9b416_9/0_950	5	1	7	2	1	5		ec3e54fb-0a11-43da-8257-ad1305058644_18/0_939	5	7	7	2	2	2		8e7b3e24-51e1-488c-bb0f-57c752bde5e8_6/0_916	4	7	7	2	6	5		26909ac1-581f-47c6-a3a0-6ad8cdeb3ffe_7/0_895	4	7	7	5	6	5		3c68bb8c-93c3-47a7-ab02-d0c710902806_5/0_938	5	2	7	2	4	5
			9e28b09f-0ed4-4fcb-beab-5cf53a78a1ca_10/0_884	3	7	1	7	4	7		5dc54bfb-259c-4e6e-9549-57cd1263c0e6_10/0_940	5	1	7	2	1	7		ec9c4ba0-a477-4a6d-951e-8673d2ab3766_5/0_943	5	7	7	2	2	2		90f4b467-46b8-4c08-b21f-8b4cf6e3e67a_3/0_901	4	7	7	2	6	5		e298c665-8bef-4072-9b6e-f45b7fe50558_5/0_929	4	7	7	7	1	2		53357a45-fec8-4da5-856f-64c7a1ae030d_7/0_914	5	2	7	2	6	7
			f387724f-802c-4e7c-9593-33758fb738de_4/0_871	3	7	1	5	6	3		5d75f1d9-ce86-45c4-b8e9-e80f03117af0_7/0_841	5	1	7	5	1	2		eeca3c6d-39af-433b-b0a4-452af92b4366_13/0_917	5	7	7	2	2	2		9100630e-428d-4d55-8af2-2b5f1d0e826b_3/0_870	4	7	7	2	6	5		768f09df-4cb6-49f6-95aa-bca5bad3d778_3/0_900	4	7	7	7	1	5		017214bb-42df-455c-99e7-367f914f8db8_4/0_898	5	3	5	1	3	7
			e7707729-0a5f-4cf6-ac3f-5bcc637f2179_9/0_873	1	7	5	5	1	3		5ebb1b7c-e176-43e2-86fc-e81545d4ff76_11/0_909	5	1	7	5	1	5		ef290df1-ef3f-4c48-badd-f869284f49a6_8/0_909	5	7	7	2	2	2		9178823b-8e0c-43d4-ba6b-bd943c9e401e_8/0_915	4	7	7	2	6	5		a22f9d60-4e2a-408e-a13c-c4a0d796a9b4_9/0_903	4	7	7	7	1	5		6844174e-aff8-4c93-a94d-77680a08cf2b_4/0_868	5	3	7	2	2	5
			c4a39c9f-a116-407e-a45b-9c281615a8d7_6/0_891	5	1	7	2	6	2		36f68ca6-3e6f-428f-85a9-8dc58b72b710_15/0_934	5	1	7	5	1	7		f5053993-e6d1-4f27-9cb4-f19e7d3c6747_9/0_938	5	7	7	2	2	2		91cd1d7a-1414-4dd4-815d-d24db083563f_3/0_898	4	7	7	2	6	5		c989ee4f-b452-4507-9396-fd62060f4327_3/0_888	4	7	7	7	3	3		de426eb7-e871-4a19-8b93-e2f6785868d3_15/0_900	5	5	1	1	4	7
			c8b5afa8-fcb0-4c93-9cba-e07cc6732004_7/0_860	5	7	2	2	1	5		3ae3bb38-283b-44d0-8384-70bfbe16fa97_3/0_945	5	1	7	5	1	7		fdf3aa99-e21a-41fd-96a6-1be48c6a1600_6/0_916	5	7	7	2	2	2		922524a2-64ae-488f-bf93-02162cd242bd_5/0_920	4	7	7	2	6	5		fa6d4232-f65e-433d-8b52-1ead96e313a2_9/0_917	4	7	7	7	6	7		e0076ced-57ad-4e18-958e-60d821607591_6/0_934	5	5	1	1	4	7
			2f2881c5-4c69-4cb0-8fe1-6b16b555c9a9_9/0_891	1	7	7	5	1	1		a8e41d1b-85b1-40bd-89fd-3c64033e0a3d_11/0_918	5	1	7	5	1	7		888b0da6-cf65-44f0-a0a9-8a14f989a84b_4/0_919	5	7	7	2	2	3		942b6c63-c47b-423e-a981-35d3c834c9ee_6/0_933	4	7	7	2	6	5		01b72daf-aed5-4078-96b2-e1163f296b66_3/0_491	5	1	1	2	1	7		20bde042-7772-4c5a-a35f-9a279971f108_8/0_908	5	5	5	1	3	7
			4fc57118-d531-469c-8735-e35824f0c1ad_3/0_754	1	3	1	7	6	2		b59b5e45-3a45-4303-beb4-95d6be18bf7f_6/0_874	5	1	7	5	1	7		a643b99e-c131-40b1-b52e-da850828c5de_9/0_915	5	7	7	2	2	3		946160e1-760c-434a-971a-3482e32c491b_5/0_876	4	7	7	2	6	5		ef6e953a-d092-47b5-86da-78fe006ca75e_20/0_944	5	1	7	1	1	7		8736c6e3-aa64-4f0e-a6e9-36412e0092c3_4/0_901	5	5	5	2	4	5
			4383affd-afa6-4204-a5b1-a2ac86610cae_4/0_890	5	7	1	7	4	7		e13f55f6-54fa-4b10-9aaf-4142d06eccd4_8/0_937	5	1	7	5	1	7		b0dcbe59-df9a-4307-abed-fd4a9dbc74eb_6/0_910	5	7	7	2	2	3		96e45169-f5dc-443f-aa2e-977557bdf908_6/0_926	4	7	7	2	6	5		27e5619c-e030-4fa4-8f1a-2325dbf275e0_3/0_915	5	1	7	1	6	7		e513e7c8-a892-41e0-a074-6bdb35396367_4/0_935	5	5	5	2	6	3
			f3f0724a-0df6-4a82-ad27-7543774b23a7_6/0_896	5	7	3	7	4	7		f98f0f32-172d-4948-8cdc-056530775bc1_5/0_960	5	1	7	5	3	5		d21f1c19-7113-4c4f-a7c4-4a0691278e69_6/0_901	5	7	7	2	2	3		9889ad72-66b1-4f5b-b8f8-2548748812e8_5/0_898	4	7	7	2	6	5		2d633b47-d414-4197-9845-6aa992976771_10/0_929	5	1	7	2	1	7		4f838419-701f-47ff-9114-af7a0f69e154_6/0_939	5	5	7	1	2	5
			5cc648fc-3560-41d1-abf2-35d973ab4c36_12/0_862	1	7	7	1	6	3		a549abad-dbe5-478a-b50d-df6826f3e433_4/0_929	5	1	7	7	1	5		d9dc402e-59ae-4f89-86fa-998cc61dd49d_6/0_943	5	7	7	2	2	3		99f239f1-b09d-47a3-b057-ddeabf3d1df5_7/0_923	4	7	7	2	6	5		4b660623-c1ec-4406-ad7b-d078e4660617_3/0_905	5	1	7	2	1	7		05819922-a398-493c-bc44-02f17d139836_3/0_915	5	5	7	1	3	2
			392f3d55-a4b1-45ee-bacd-d1e27895eb39_5/0_874	2	7	7	2	3	7		4ac7f283-c0b6-4fac-97c7-73d135954647_7/0_944	5	2	2	7	1	3		df8b92bf-5441-4584-8dac-f40653408416_4/0_889	5	7	7	2	2	3		9d48924a-635b-424d-add6-796eb2ab421e_5/0_938	4	7	7	2	6	5		f0e9ff49-db58-467e-b140-b482f7119d89_4/0_945	5	1	7	2	1	7		40c959ac-15cd-47b7-b506-e87d2db4bbe8_5/0_913	5	5	7	1	3	2
			d2ab4b5f-aee5-4ea8-b1f4-612cce2cd800_3/0_879	6	3	3	2	2	2		ca2d95cb-9a9d-4aca-aea7-aa78103a65bd_12/0_939	5	2	2	7	1	7		e48c3c80-1841-46b6-9073-e74b07c8aa25_6/0_918	5	7	7	2	2	3		9e94bbb5-9009-4c04-9db4-e016bb3ce4ef_8/0_894	4	7	7	2	6	5		c5de7671-405e-4f13-a111-ccbd149d7cf1_5/0_945	5	1	7	2	3	2		428c8114-c9e7-4434-9211-754754b6fda0_3/0_911	5	5	7	1	3	2
			c1ea4979-4753-4995-80ad-ddc78664f5a1_4/0_889	2	2	2	2	2	2		227f595d-5af3-4005-8e7d-9d9a9e84c4ad_3/0_1231	5	2	3	2	4	5		01e350c2-ee3f-45f6-a5f7-416143dd2f4d_4/0_927	5	7	7	2	2	5		9ee73726-a7c7-4347-8c6f-bdc9b9ebdc98_4/0_890	4	7	7	2	6	5		e3729194-20c4-42cc-9bf0-91974325c281_3/0_934	5	1	7	2	6	7		63d39c7d-3d8f-4629-a575-3b9d37efeb97_6/0_896	5	5	7	1	3	5
			4cdcfc44-40b4-41bd-b2eb-48b4a1f5f0cb_8/0_862	6	5	5	7	4	1		97c54258-0486-4f73-86c4-840910f68781_5/0_900	5	2	7	1	1	7		03fb19eb-ee65-44d0-af5c-02c487e2726d_3/0_991	5	7	7	2	2	5		9fb219ab-d905-4fc0-8f3c-dd99cf055e9c_11/0_935	4	7	7	2	6	5		36478b99-5f35-4707-8268-ae5d2e12c3b5_5/0_949	5	1	7	5	1	7		a8c3bf8f-4cb7-4891-8432-fee769d686b3_4/0_930	5	5	7	1	3	5
			2625f459-3956-4b5f-8bc6-530bc9d2c562_3/0_893	2	7	3	5	3	7		ded2b7db-b044-4e6b-abc3-d87b541260c1_8/0_921	5	2	7	1	1	7		222a86fa-ca1d-44a6-bedd-d76a375b4ac9_5/0_913	5	7	7	2	2	5		a6dd9009-2bba-4222-940a-93fdc4732be7_4/0_900	4	7	7	2	6	5		512f10f2-8f0e-4377-9875-f7a35292a2be_3/0_853	5	1	7	5	1	7		cf6dfd1d-e754-4b62-bb3f-a914f42f2c66_9/0_936	5	5	7	1	4	5
			9f78960a-89b2-40b9-a37a-821cc35770f8_3/0_786	1	2	3	7	2	5		4746a028-9429-452d-a8bd-59d3e5480660_3/0_952	5	2	7	1	3	5		25f3ee0a-bb7e-4e90-b89a-8c70afe31777_7/0_933	5	7	7	2	2	5		aaab5da1-374d-48a5-b312-da167ae39917_8/0_911	4	7	7	2	6	5		b6776835-01ca-49ad-85b4-760149166543_8/0_920	5	1	7	5	1	7		0778cf37-b76a-48dc-846a-8c25b694da50_5/0_944	5	5	7	1	4	7
			f2755ce2-50ae-4dc8-ba0a-49958fea6f9d_3/0_917	4	1	3	2	4	7		4ac0718e-e569-422e-9660-c94c87aef040_3/0_896	5	2	7	1	3	5		2a66161b-e390-4581-8fa9-e35781c9a274_4/0_905	5	7	7	2	2	5		acc16f31-9c9b-4688-b604-9c0d728fcdc7_3/0_921	4	7	7	2	6	5		d5671656-05a7-4fbb-a631-ccc4b60cd166_17/0_949	5	1	7	7	1	2		c3c9ac95-555e-4276-be2b-f4cba1744fe4_5/0_950	5	5	7	1	4	7
			6de496ca-377d-4db6-8eae-61566669cb6e_6/0_878	5	3	1	2	4	7		87f2621a-86ab-43ff-80b8-9cd4edeab47a_4/0_903	5	2	7	1	6	5		2a87402d-f23e-4f4a-bad4-26b087058eb9_4/0_886	5	7	7	2	2	5		ad8f3a86-0de4-47fa-8d90-22ba92add925_6/0_941	4	7	7	2	6	5		29d737df-58ed-4e1c-90fd-4691587007be_6/0_883	5	1	7	7	1	5		18a8d902-f9b6-489d-af18-98a19384c511_3/0_934	5	5	7	1	6	5
			c581b255-3fc9-467e-8fcc-5e3306beb373_3/0_874	6	7	1	2	2	7		35b4c404-5b39-4991-a56f-9e2bec9c4e73_3/0_945	5	2	7	1	6	7		2ea07f47-e335-4e8a-b8fa-135935c93edc_7/0_912	5	7	7	2	2	5		af18c8dd-b628-4ddd-b1fb-5682028f0b00_4/0_912	4	7	7	2	6	5		24b5c69f-cf68-4b36-9d69-5b84403a5bf4_10/0_932	5	1	7	7	1	7		240f2a44-432b-4347-ab9e-dc566506d57c_3/0_910	5	5	7	1	6	5
			d007eb42-1da4-492f-a445-0a3dfc694d0e_3/0_882	6	7	1	7	3	3		630774e4-58d8-44ee-b37a-c1233dd378d2_5/0_935	5	2	7	1	6	7		2efcef01-d284-4af4-98c9-7ea84c43fc0f_7/0_944	5	7	7	2	2	5		af194398-32fd-47f6-9908-30abf4286d1a_6/0_899	4	7	7	2	6	5		6d363dc1-56f4-4084-bc4e-39bc28ae79d3_5/0_940	5	1	7	7	1	7		2b5dc026-2f38-4b2f-a748-fc4721b852fc_5/0_888	5	5	7	1	6	5
			74accdfe-936c-4714-808d-096adf0afe5a_3/0_703	1	3	5	7	5	5		d0e81c59-f3c7-497c-9265-c5b0d375e1f3_4/0_902	5	2	7	1	6	7		30ae3ea8-28f5-4e61-9434-687514bcd760_3/0_935	5	7	7	2	2	5		b40ee5a5-24e2-4832-b434-6b08abac1d80_20/0_946	4	7	7	2	6	5		7aa59c5c-abcc-44e0-bda4-232b49ad7515_13/0_935	5	1	7	7	1	7		53136810-8759-464c-b97e-036075bcd8ab_5/0_939	5	5	7	1	6	5
			966a0192-d99e-428b-a9e2-33e3c0e7868b_1/0_870	5	7	5	2	1	7		8f0a14c6-a4b4-424f-888d-b2b504c4e2c2_6/0_920	5	2	7	2	1	1		32687f87-68d8-4e41-a6b7-0ac76d2f1c56_4/0_934	5	7	7	2	2	5		b458d619-17a7-4bf9-ad5f-1e349e0e1a56_8/0_896	4	7	7	2	6	5		7041e331-fdbf-4d66-b8b3-60a663937781_5/0_944	5	2	2	7	1	7		610543aa-c713-4bf1-8805-aa2ecc67fbff_14/0_950	5	5	7	1	6	5
			89d467b7-fdd5-4751-8dbc-2f5d429f693b_5/0_713	4	3	2	2	4	3		50f74f28-223f-43fa-957d-feb9276fed32_3/0_949	5	2	7	2	1	2		3bdd045d-2f20-4053-b6f2-18ff2ed1fa7f_6/0_911	5	7	7	2	2	5		b5375bab-5ea5-4f19-b846-68025b3f7ae3_3/0_912	4	7	7	2	6	5		fa342d9c-d92d-4e91-8ae2-e2ce9dbdd557_3/0_902	5	2	7	1	6	2		625e75ea-3979-4a47-9da7-0c64082ffe99_6/0_951	5	5	7	1	6	5
			85853c5f-b1ca-449c-968e-c8b11c0d1fde_8/0_889	6	3	2	1	1	2		36174fc0-ff8c-4735-8271-38585aeb1fe4_18/0_937	5	2	7	2	1	5		3be382a3-0031-4fa8-b52e-40c626f351bd_6/0_934	5	7	7	2	2	5		b5673985-54f3-4712-8d5d-b2394808e6e8_8/0_949	4	7	7	2	6	5		35ac516c-7a18-444a-aa95-2e9ba78a9a09_7/0_902	5	2	7	1	6	7		63354694-cc04-4b05-92d5-3d1ca155520d_7/0_920	5	5	7	1	6	5
			c350fb10-b830-4607-9aea-c2d07d048dc6_5/0_873	3	1	1	7	4	5		4511ae2c-0368-45f5-8690-88c72eb37d24_5/0_945	5	2	7	2	1	5		3ee518ed-6954-4abb-b859-952ceee79f6f_4/0_898	5	7	7	2	2	5		b8b8a78c-080d-4f70-b088-0cfc88939348_4/0_910	4	7	7	2	6	5		7da71efe-553a-46ae-bfe5-eabca885a785_8/0_917	5	2	7	1	6	7		9cdcfd1f-1ecd-4481-af33-68e5874de182_5/0_883	5	5	7	1	6	5
			5d46bd47-a48e-47e5-ba30-4ed28d9a4fcd_3/0_894	2	3	3	7	4	7		74d1efa7-98d8-452f-8ea2-a5da1ae5c932_5/0_873	5	2	7	2	1	5		446f7897-f6aa-4799-8234-130ac2491b92_9/0_913	5	7	7	2	2	5		bc08c2eb-ae44-4701-ba2e-2700b4e919cb_6/0_921	4	7	7	2	6	5		a71c120a-920d-4094-a8a7-738dc429424f_3/0_924	5	2	7	1	6	7		f2063c1d-5edf-4199-a949-db6903c4a42a_5/0_910	5	5	7	1	6	5
			55a60bfe-1917-411f-a24b-d34a793516c3_3/0_890	2	2	2	2	2	2		a1eac0f3-fd6d-4f5f-856d-c45f681bf420_5/0_897	5	2	7	2	1	5		447ead34-de67-4b7b-8405-84da86acfdce_5/0_878	5	7	7	2	2	5		bd6e686f-cb84-40f4-b98b-d02f207da60e_2/0_883	4	7	7	2	6	5		0f1e1753-08be-46d4-8ba6-a89d83106e6f_5/0_902	5	2	7	2	1	2		126bb572-a8c4-4ce0-b8f6-836fc4f69618_7/0_939	5	5	7	1	6	7
			1016ae94-4bdd-4620-a0e0-cdd252f06aee_4/0_880	6	7	1	7	4	5		2c0f516b-25f5-4f43-b3c4-3016348d364f_6/0_910	5	2	7	2	1	7		4ac1d5fc-29a7-4b8f-8130-65b8debfbda5_3/0_909	5	7	7	2	2	5		c16af2cb-4ffc-4230-9617-a4d09883deca_8/0_952	4	7	7	2	6	5		a3b7b712-7196-48bf-9848-d2af21dffea8_14/0_959	5	2	7	2	1	2		64ccaef0-1623-43ed-bdfd-eab66f4de8db_5/0_932	5	5	7	1	6	7
			94ebbb26-421e-49cc-91f6-f128021d2b0a_4/0_878	4	7	3	3	4	1		42f40743-e1ce-405f-b66c-fce1c43ae634_6/0_908	5	2	7	2	1	7		59608ea3-db38-4d1e-9eba-c7be2be9df78_3/0_929	5	7	7	2	2	5		c23607c0-ac06-4a98-b32b-9fa5bf7fe6d8_6/0_944	4	7	7	2	6	5		710d8f04-31ae-441c-80b8-0f7d6102c682_6/0_858	5	2	7	2	1	5		ebc62090-9047-4be0-a5a9-113b4b0fc264_9/0_906	5	5	7	1	6	7
			4ccb6b30-8ba0-4dd0-a576-95af8dcec234_4/0_804	1	3	2	7	3	5		44fa190b-664c-42d3-9040-5789268e918e_11/0_931	5	2	7	2	1	7		5a51b861-5a97-4447-9f69-dbab302124d5_6/0_932	5	7	7	2	2	5		c24e9e7c-0afa-4d18-bbd2-cb6d98a43ca0_3/0_934	4	7	7	2	6	5		4e4b1254-0437-44f1-bfef-8d82517c87fa_7/0_911	5	2	7	2	3	2		03417f12-a478-428b-86b4-db186e9b5d21_3/0_914	5	5	7	2	2	2
			c9443540-0eb9-408e-ba79-9c206d4a3b79_5/0_785	4	7	1	7	6	7		7cfaa9dc-29c0-4327-b29b-1237e6527202_4/0_935	5	2	7	2	1	7		5bab14b5-9232-42b7-821f-0ccd9ebb563c_7/0_908	5	7	7	2	2	5		c5112199-d480-4793-9dbb-daf8927111b9_3/0_935	4	7	7	2	6	5		a24cd2fa-4791-4a35-9dfe-0158b9d94247_4/0_946	5	2	7	2	6	1		0f5b9eec-1c2e-4407-949b-a045e346b99c_11/0_945	5	5	7	2	2	2
			ad412f7f-03b7-48ac-8c39-952b8719ce0d_5/0_890	6	2	5	3	5	7		d835de22-2574-4b02-bf3b-f66fc2595c78_9/0_901	5	2	7	2	1	7		5d004dd5-094a-4258-a236-4dec18a97c56_19/0_946	5	7	7	2	2	5		c5230d63-ae25-4710-84d0-747cf2382615_3/0_908	4	7	7	2	6	5		014b640f-c48b-464c-9fce-1b30d703883c_4/0_904	5	2	7	2	6	2		1daaad27-6c9f-418a-8c9b-dd5d79891ab1_3/0_918	5	5	7	2	2	2
			d7797666-4f31-4dc8-88ed-7590b85f5c41_4/0_892	5	7	2	7	6	3		fe9179e8-812a-48c5-9772-901714e1ce8d_10/0_897	5	2	7	2	1	7		60e7a6f7-0c3a-45e4-8f90-8eb22f2d27c5_3/0_892	5	7	7	2	2	5		c6591993-341b-4952-9da5-ccff063dacf6_4/0_910	4	7	7	2	6	5		9ec333f5-d0f5-4fbe-add4-43445b704726_5/0_903	5	2	7	2	6	5		4cbb1d0b-4176-41b4-b4ac-479e72f83dc9_9/0_935	5	5	7	2	2	2
			9456abbd-2f42-41b0-9e86-f6deb1e3985a_6/0_749	5	7	7	1	6	5		2582ace9-80bb-41b9-b26c-dc4428b7cc72_11/0_941	5	2	7	2	3	7		653c5d73-6a9c-44f4-b786-a93f7589672f_3/0_907	5	7	7	2	2	5		c8697d82-9cb0-4660-bcfd-2f06253ec08d_3/0_909	4	7	7	2	6	5		d114601c-8812-4c36-ae3a-92d9a69a87fd_3/0_947	5	2	7	2	6	7		694cf459-80ad-4243-a730-0a11609a11c5_4/0_912	5	5	7	2	2	2
			2625e5e8-8dcd-4f5a-978b-5f1caed91f1c_4/0_905	4	1	3	2	6	3		73ff0eb8-12db-4ce9-9f02-14b73f464842_8/0_937	5	2	7	2	6	2		69ebc5a8-ca8f-44ae-bcd7-aa3bfd87b0d1_10/0_913	5	7	7	2	2	5		ca8401db-715d-4d3b-bc8a-2adf4dbd076f_3/0_910	4	7	7	2	6	5		deb43a1c-5573-41ec-a6fb-ddebafdd96c4_14/0_893	5	2	7	2	6	7		4d5cfea3-9b81-4007-9b1b-b033c2d14977_6/0_874	5	5	7	2	2	3
			0fbee191-e29c-49fb-80e3-3653d3278910_6/0_946	6	7	5	1	4	2		22e63c7e-e41d-4f09-a40b-ca5d7bec2e74_5/0_913	5	2	7	5	1	1		6b6e5591-edb8-4147-a294-d679adaba316_4/0_906	5	7	7	2	2	5		ca87d7fb-920c-42ab-8331-215502f04955_8/0_945	4	7	7	2	6	5		38fed84c-0ad0-4770-ac95-a8d982b99c53_5/0_942	5	2	7	5	1	2		71bd513a-a1d4-4c83-9986-eedc551b6a7a_5/0_914	5	5	7	2	2	3
			1a14a30a-471f-4625-8c43-a77feb757dad_8/0_894	5	5	5	7	2	1		d14a7510-8585-4a04-8768-cdd246423824_5/0_913	5	2	7	5	1	1		6ce37860-a59e-43ef-97d6-faae2bd6729e_7/0_926	5	7	7	2	2	5		cb2a0c4d-14da-46d1-9ee3-fd871c28fa63_6/0_916	4	7	7	2	6	5		0433dfa7-7292-402f-a374-e93a0d061435_6/0_942	5	2	7	5	1	5		502cbbc1-78ad-4ac9-9193-470d2e05131b_5/0_868	5	5	7	2	2	5
			6dd56eba-ecf7-474e-9954-c3c44d2a40f7_5/0_891	4	2	7	7	1	3		1693a6d3-dbf3-4a37-b6a7-df4623799d60_5/0_931	5	2	7	5	6	2		797f8959-e3f5-4bdb-8060-34e636584c8f_8/0_918	5	7	7	2	2	5		cb4123ff-642e-4f21-981d-a812ff9f3535_4/0_867	4	7	7	2	6	5		c5666d61-22b0-4ebb-af99-dfac4a84a02a_6/0_951	5	2	7	5	1	7		8d40d5f0-0069-40e1-9f53-921085714949_6/0_911	5	5	7	2	2	5
			6b1ec2a6-d55e-4a4a-9a23-e29e22b4c4f8_7/0_891	2	2	2	2	2	2		3d05e8ee-9d04-47cc-93f0-7b4e5c2dc40c_3/0_931	5	2	7	7	1	7		79fa23b1-9e63-4039-8f4d-5dcbb9af7702_3/0_907	5	7	7	2	2	5		d327140d-a369-4067-a56a-f10860bdaa41_10/0_924	4	7	7	2	6	5		c89ec0b2-cbd1-4189-8e23-979f393e5359_5/0_915	5	2	7	5	3	2		91090e83-921d-4c5e-83ed-fcad6d2fdc43_7/0_921	5	5	7	2	2	5
			482c5dc9-53b6-4197-82c4-7d04b76c301f_4/0_845	4	7	1	2	5	7		c5b0735e-3d8f-42c7-ad96-04ca457053a7_3/0_882	5	2	7	7	1	7		7db52fd3-e5b5-44f0-9caa-8afb10682d58_4/0_930	5	7	7	2	2	5		d4b99f87-7e35-41ce-ab5f-6b9b39087f21_6/0_940	4	7	7	2	6	5		3b0476eb-048d-427a-a227-6d4564cadc04_11/0_896	5	2	7	7	1	5		ce44f8ee-65d8-4e4f-a3f8-44c3e40deba3_4/0_906	5	5	7	2	2	5
			7697eeb0-a99f-4267-9fec-0504d01b0b98_4/0_864	6	7	7	7	1	2		11d908ab-d297-49e3-86b2-3903cc6b9dee_3/0_638	5	3	5	5	3	7		840648b6-ec51-4130-818c-eee0f19268fa_3/0_905	5	7	7	2	2	5		d7407170-2bfb-4fc9-ae59-4765dc86f10b_5/0_936	4	7	7	2	6	5		3f181efe-09f9-4c48-b7c1-c69fa6462d05_3/0_929	5	2	7	7	1	7		e4ad47c1-454c-4e80-8b0a-977b3a0a6645_9/0_948	5	5	7	2	2	5
			49af46eb-5a4d-4e3c-867d-38f3702db422_3/0_702	3	3	1	2	4	1		923e0470-844f-484d-9c0c-e7dae6b103f3_6/0_913	5	3	7	1	1	2		894d8848-4725-4269-9b19-4c428ab81590_10/0_942	5	7	7	2	2	5		d7cf954c-1352-4247-b45f-c559c9b7dbf1_4/0_911	4	7	7	2	6	5		fbd21629-0875-4a60-8b32-3f79e4de3e1a_5/0_904	5	2	7	7	1	7		feddc8ee-2eee-413c-aad7-d91f4a23ed16_3/0_910	5	5	7	2	2	5
			af9a9a49-bce1-40f8-a3e3-cada709bac40_4/0_861	3	7	1	5	2	3		9a5ddc8c-be41-42f7-a6af-55f81ad153d7_5/0_952	5	3	7	1	1	7		8aa5a0b1-085a-40e1-a320-12b6f3c8da2a_7/0_941	5	7	7	2	2	5		d99d0873-e9cf-41d9-986a-5c5dc9508382_9/0_894	4	7	7	2	6	5		f0678aed-8c7c-4843-a868-08a8d9e8432b_3/0_829	5	3	5	2	5	3		ff7fa4fc-8db7-4efc-aeed-db9dd74e84c1_4/0_903	5	5	7	2	2	5
			00cb8927-fe23-4690-b725-73857eacb8ff_14/0_782	3	1	3	5	2	1		5846baa8-7536-49cb-97a4-cb07a0a41479_3/0_911	5	3	7	1	6	2		9162040d-4f2e-4fc6-a14b-ad05b7d9d5e4_12/0_921	5	7	7	2	2	5		deb0bf66-8d84-457e-8548-0c680b9ff616_11/0_949	4	7	7	2	6	5		f82c9368-c7b4-481f-8695-dd2b2da1b4b0_3/0_915	5	3	7	1	1	2		450b4754-414e-4b64-9778-585321a13cda_9/0_917	5	5	7	2	2	7
			36b9512a-85dc-43b3-a989-e8671344da30_5/0_888	5	7	5	3	2	2		b50c11be-d49d-46d1-a4d1-e16fe48e76a9_16/0_919	5	3	7	1	6	7		a149d17d-004b-455d-94fb-d6b78d0bb971_4/0_893	5	7	7	2	2	5		e0613ff9-b142-4ded-b706-d57c2300e6fd_7/0_907	4	7	7	2	6	5		fc32507a-dcb2-4277-bc0d-fe23a88ed720_4/0_849	5	3	7	1	1	7		6195d5b8-882f-4d28-b3fd-7f5f0c1715b6_4/0_866	5	5	7	2	2	7
			9f01f7fb-9ff1-4e53-9ea3-8e255309ffed_3/0_885	2	7	1	7	6	7		9223b48d-9be5-4846-add2-14e00767a8a2_11/0_880	5	3	7	2	1	5		b08b2a9e-4959-439f-affd-6811e041892e_6/0_900	5	7	7	2	2	5		e9b6ccf7-3dcb-4211-8fc0-475857ca08c5_2/0_904	4	7	7	2	6	5		71084946-2181-4327-a104-efb5764f1c72_5/0_939	5	3	7	1	6	5		9f553f02-2572-47f0-b6b8-ff28fe0d04c4_4/0_898	5	5	7	2	2	7
			9eac3216-5a0d-4de1-a466-28c39c912b63_3/0_880	1	3	5	7	4	3		c8af9a9f-95f5-42f0-b155-f4bdde816bf8_5/0_933	5	3	7	2	1	5		c9de48fd-aab7-442a-8b8b-8d7455d930ae_3/0_901	5	7	7	2	2	5		ea51c9b2-b4b1-49f7-9f50-4f5f8e8e388a_17/0_934	4	7	7	2	6	5		d4ec45d0-75b9-4cb9-b5e8-602310948d78_4/0_915	5	3	7	1	6	5		aff4caeb-315a-4e90-8e23-7da6850bb9c5_5/0_912	5	5	7	2	2	7
			ebb6aab3-5816-4c9d-839f-e8d219ab4536_3/0_896	4	5	3	7	2	2		cad73ccb-1efc-49dc-b8f7-5865a6d2b155_3/0_909	5	3	7	2	1	7		d753cb1f-0d2a-4bd2-bff5-dff6e39ac2fc_10/0_943	5	7	7	2	2	5		ec599eb6-52e3-402b-b375-2d0789818404_5/0_938	4	7	7	2	6	5		07e94ca5-5a0e-46cc-85c7-f8658167f602_6/0_941	5	3	7	2	1	7		c1b3759c-2835-4366-8e33-fa2de713567d_7/0_933	5	5	7	2	2	7
			0a460353-bf53-4972-a5f5-208a6530301b_6/0_587	5	3	1	3	3	7		585569d4-188e-4b9b-a3b5-414d8c44b7b9_3/0_651	5	3	7	3	4	5		eed0e510-43fb-4e51-bd1f-a260b3ad64ff_5/0_950	5	7	7	2	2	5		ef543d28-00a4-4257-8d74-7ebc722cc441_3/0_932	4	7	7	2	6	5		e0d3af44-d9e8-4217-8a96-c6f05f1ca2a7_4/0_905	5	3	7	2	1	7		365ef0c1-2e01-458f-9a43-be23c9b27748_10/0_913	5	5	7	2	3	2
			22c8f19d-ab4f-44b5-813f-9d4a2c948716_5/0_885	3	7	7	1	5	5		1f717bc7-9a9f-47a2-b086-31100f78a45f_4/0_912	5	3	7	5	1	5		f3f21a9b-d623-4fc7-b221-96c793c161f4_3/0_930	5	7	7	2	2	5		f022fa5b-9da9-4a3a-ac3e-4f7340bd0f9d_4/0_892	4	7	7	2	6	5		68ffee3c-e148-4a6f-b569-b8830fe5cc7e_3/0_917	5	3	7	2	6	2		ea73eeca-2c78-4084-abcc-9f5420e80b74_3/0_900	5	5	7	2	3	2
			69aade77-448b-45b5-93bc-57f33785389e_8/0_856	6	5	1	7	4	7		2a22503e-cca4-42fd-9e88-b64debafcefd_14/0_947	5	3	7	5	1	5		f84aa368-3731-49bb-aeab-8acaa03c3087_4/0_910	5	7	7	2	2	5		f5004579-40a4-49dc-9387-5157f28c86ff_13/0_948	4	7	7	2	6	5		8a6a59f1-d4a9-4881-96f9-773d7c78c875_5/0_917	5	3	7	2	6	3		075a978d-5b31-456b-8de8-67144c09ad39_3/0_926	5	5	7	2	3	5
			6e4f73e2-6d5c-4888-8f60-f90d4f572bf2_6/0_887	2	5	1	1	2	2		2b670585-13bb-4548-9a3d-3b88473c5b83_7/0_944	5	3	7	5	1	5		fc732d40-bbdc-4526-ad0d-5d1598f29dfa_3/0_882	5	7	7	2	2	5		f5e1c74d-b05d-459a-ac3d-93af3f7eed5d_8/0_909	4	7	7	2	6	5		16dba06b-1770-4a53-9e00-7de4708c68b9_8/0_910	5	3	7	2	6	5		192e518a-573b-487d-921a-24e8c2000ca8_3/0_938	5	5	7	2	3	5
			37e81bde-5db6-4151-bcc7-4b2fa92b6db8_10/0_898	2	3	3	7	6	1		5f0061d1-1f2f-44db-9d40-a363fd71d8b6_3/0_915	5	3	7	5	1	5		fe7af193-67d2-4895-bb9b-467d199f1385_9/0_912	5	7	7	2	2	5		f671b097-0730-4e1a-89da-2baa99ecc118_4/0_919	4	7	7	2	6	5		41b79f2b-bf1b-48e9-a403-e89a48b47631_6/0_881	5	3	7	2	6	7		9476d956-2a37-4af1-9279-5d5a9e8eae05_3/0_898	5	5	7	2	3	5
			4e62c019-2d23-4fc7-b667-bcbc49ddd080_3/0_872	1	7	5	2	3	3		733d1178-59e3-4a47-b7ff-d214aac6c742_9/0_905	5	3	7	5	1	5		173ec247-fc83-4a47-b8b5-a8e525c826a7_5/0_913	5	7	7	2	2	7		fa9db8dc-b6c5-4589-8676-d02a77db5562_6/0_887	4	7	7	2	6	5		321d84c0-ddd9-4d00-8b9a-7cc788330cb3_10/0_918	5	3	7	5	1	3		9a7a7e32-09e5-4094-9247-418aeebdf213_5/0_763	5	5	7	2	3	5
			dd625bcd-94c1-4509-8e77-6a8b7d63d060_3/0_895	1	3	3	2	3	7		802d4ca2-88ab-4c3b-9bd6-48eb266f42fe_3/0_951	5	3	7	5	1	7		1a89b82d-c936-4315-87c2-7ca70924e17a_4/0_892	5	7	7	2	2	7		fc5786b2-0143-4295-925b-92bcc174c3c3_9/0_909	4	7	7	2	6	5		a3a44fd6-fbee-4caf-9bee-caaa048422a5_8/0_881	5	3	7	5	1	7		db5fa112-d08c-4a79-b85c-21f62990875a_6/0_949	5	5	7	2	3	5
			8a024560-9a75-40ae-aa7e-9b934ee2fc86_10/0_896	5	3	2	2	2	2		6eab2ae5-7a4d-4321-bb83-3b1395249a3f_4/0_932	5	3	7	7	1	2		1bb4a2ba-4b68-4398-a4ca-a79cc55943e7_5/0_938	5	7	7	2	2	7		00bfcde1-0856-48e9-b833-3bb12571d4ad_4/0_950	4	7	7	2	6	7		a54104fc-de4e-4e45-afde-1d97f5ec5b1e_10/0_912	5	3	7	5	1	7		606378f8-e0bf-4a51-b4d2-1c61e9fe487b_5/0_930	5	5	7	2	3	7
			af436884-ba41-4be3-a079-44f30bbdd806_6/0_894	3	7	7	7	4	7		1dd5d689-e625-4cc7-a99d-0415a37be04d_10/0_948	5	3	7	7	1	7		2329cbb5-40f1-4a81-997e-055aeb5f4dda_23/0_958	5	7	7	2	2	7		018fe31b-4c2d-4923-91c3-b97a5b7b6297_10/0_919	4	7	7	2	6	7		c2ff18be-1cb1-4bc5-823b-21f5e66912fe_3/0_909	5	3	7	5	1	7		a6083dab-42dd-4a90-a0d5-a17561af50f0_7/0_945	5	5	7	2	4	1
			33c79993-b43f-4ba6-8be8-380061acdefd_3/0_875	5	7	1	3	1	3		2ee7d999-0e49-4f3e-9743-910cd353047f_3/0_944	5	5	7	1	1	3		2396d8e1-cb01-4c67-a990-a6075d3798c8_3/0_947	5	7	7	2	2	7		03a5c390-e54a-4400-8bab-b3a9c6c5ec59_10/0_924	4	7	7	2	6	7		7493eede-ea83-4f9e-9884-15033106efbb_7/0_943	5	3	7	7	1	5		bcfa2d77-faaa-4a86-99b5-03a114bc1468_7/0_968	5	5	7	2	4	1
			985a0ded-6ab4-4789-8c2e-9fc20da5a145_4/0_881	2	3	1	7	4	2		9285cd12-2ddd-40f4-a95d-b9e9ebd9b056_3/0_908	5	5	7	1	1	5		264722f3-9223-4652-83c0-aebef9acfb19_6/0_941	5	7	7	2	2	7		03c0c60e-ad9a-44e1-8fca-2f77c9ad4ffd_1/0_861	4	7	7	2	6	7		1305f725-d848-497f-91ff-076f6c5656ea_9/0_916	5	3	7	7	1	7		f797b3ec-786f-4030-9549-cce18c329787_5/0_944	5	5	7	2	4	1
			60ca5039-306a-4e6c-9100-3f141f22fc1c_6/0_881	1	7	1	7	6	3		8572b056-b901-4518-b480-c7ef750d9d2d_5/0_944	5	5	7	2	1	2		2ffc5fdb-fe65-46e8-b241-4e22d2483696_7/0_934	5	7	7	2	2	7		05e2c836-c2a1-4fd2-8a5d-80bcbfcea3e1_4/0_918	4	7	7	2	6	7		2ab307e8-0d2e-42ee-a33b-931264c69fa2_9/0_912	5	3	7	7	1	7		46303f29-9837-464d-8411-a81a5733a107_6/0_935	5	5	7	2	4	2
			66034bb4-3bf5-44e8-84ee-6a7c5e35db90_5/0_888	3	7	7	7	2	5		fde53922-71c2-4789-bae7-3d4e097630fe_7/0_943	5	5	7	2	1	2		3ac48293-d767-4fb5-a92e-43ca4348864b_6/0_905	5	7	7	2	2	7		0853190b-5118-4768-add4-581580822de7_4/0_906	4	7	7	2	6	7		73277459-ad6b-40de-b0d8-d901a541bc57_14/0_936	5	3	7	7	1	7		d1e61bb4-37d7-47ed-b625-683ae54fc372_3/0_927	5	5	7	2	4	2
			54a8a08c-a011-4884-832c-26295bae9163_3/0_899	2	2	2	2	2	2		ff52712f-597f-4771-badc-8a9f644483b8_4/0_933	5	5	7	2	1	5		3bfed483-9e1e-42a8-89b0-ffd99505e960_11/0_934	5	7	7	2	2	7		0b21d6b7-4120-4699-a59a-85d27398ba46_6/0_915	4	7	7	2	6	7		a17d8512-fd86-49ff-b308-56003f6d0199_9/0_905	5	3	7	7	1	7		223b16d4-1c60-4142-980e-299f2f4b14fc_17/0_952	5	5	7	2	4	5
			09b028c7-ec9b-4f20-b3c9-6e874cbea80b_5/0_875	1	3	5	2	5	2		b37c38f6-84f5-4a97-8af2-9e243bd0a9d6_3/0_938	5	5	7	2	1	7		3cf25d91-8c00-409e-877b-ef609bec8d85_9/0_941	5	7	7	2	2	7		0c2917e2-ee51-4f02-ab3a-d5019ca3281b_4/0_909	4	7	7	2	6	7		c0d09ac4-486e-4c40-8e2b-d16ebd297a28_4/0_903	5	3	7	7	1	7		5f4164c8-78fc-4343-9fc5-50565a861792_3/0_906	5	5	7	2	4	5
			af915a8b-659e-4cec-8097-794a468c1033_5/0_880	1	3	1	5	1	3		0800497b-000e-414c-9fc0-a43081b325d3_4/0_843	5	5	7	2	3	7		3dd68dfc-8c75-4f92-be69-c46b10f64654_11/0_933	5	7	7	2	2	7		0dad6d7f-55a5-4c12-8545-211a0178cc65_6/0_941	4	7	7	2	6	7		c1c47f18-d045-421d-87fe-51539fb79339_9/0_949	5	3	7	7	1	7		7f7ab2ac-5ac0-4772-b932-a5c619e68048_5/0_919	5	5	7	2	4	5
			b4ae016c-3d29-4103-90bc-bcb301efd159_7/0_888	1	7	2	7	6	3		61b5d7fe-d948-417a-bf69-33ff9a5a680c_4/0_899	5	5	7	5	1	7		40ff24ef-18f5-4d9f-a3d6-9a2eee889580_11/0_940	5	7	7	2	2	7		0eacaac2-8c79-4ade-aabc-3a95d5e5ba1f_3/0_904	4	7	7	2	6	7		76a8be34-13e0-4cd8-aca4-bc8b6077027f_5/0_925	5	5	2	2	2	2		bf19b358-0055-4a1b-bf25-ce5060cceb48_5/0_943	5	5	7	2	4	5
			7f857851-8c7f-4d29-a85d-e44fd8e89fc8_3/0_877	1	7	3	1	1	3		3ccd1004-63e9-4c8b-a832-3419b192d69b_6/0_939	5	5	7	7	1	2		450782c1-5b20-4232-8304-9d9c5b5e2496_5/0_925	5	7	7	2	2	7		0ff9add8-21c8-4c4c-9a3a-f0da571600f6_3/0_867	4	7	7	2	6	7		49f0ea64-4e60-438a-ac5d-96eaf804453c_5/0_945	5	5	7	1	6	7		0b135980-29f1-4635-a628-44092abeec7e_5/0_917	5	5	7	2	4	7
			84b914ce-a232-4fe9-8400-cf5d138d7443_15/0_881	5	7	1	7	3	1		78502877-fd36-4310-835c-398306797f61_4/0_945	5	5	7	7	1	2		470c6035-a96c-4b0d-b8ef-7d48ad6a826b_4/0_912	5	7	7	2	2	7		11bc2bd1-97e4-45b3-9f09-4999823b169c_8/0_942	4	7	7	2	6	7		cd5ffdab-764e-4e77-b574-201f8814998f_6/0_911	5	5	7	2	1	5		0c5d7538-0ab4-4cb9-a6d0-887fee71b16a_4/0_941	5	5	7	2	4	7
			d2a14a32-8b7a-47d2-bdae-a32dda5c6bfe_18/0_835	3	5	3	2	4	2		795644b7-ac8d-4002-a4d9-4bd3810e4d8d_6/0_916	5	5	7	7	1	2		4e16aaba-95b8-4149-a0b2-5ed87dc19c5f_5/0_949	5	7	7	2	2	7		13183738-59d6-4cf8-ae4c-6f685bf3b088_9/0_911	4	7	7	2	6	7		b19aca1b-96d9-48ff-9638-0f9477346934_7/0_894	5	5	7	2	1	7		182e3a78-2dac-46c9-92a8-c62962f7f025_4/0_913	5	5	7	2	4	7
			e03fdbe1-6c2e-4f01-8b1a-8b4940b93fc4_3/0_880	5	7	5	7	4	5		ac8c90a3-724d-41d6-9d18-d4a8f3eb3d97_6/0_913	5	5	7	7	1	5		511f3e0b-2f3d-42dd-906c-267506f99321_3/0_946	5	7	7	2	2	7		13e120ad-78a5-4de3-b0a5-3e277a8e9784_5/0_907	4	7	7	2	6	7		e14b2f5f-74c0-4044-820a-cb9131ed92db_9/0_915	5	5	7	2	1	7		26a44353-f2bc-48e9-acef-167c6abab9e4_12/0_897	5	5	7	2	4	7
			50019a79-16e5-4d17-97bc-819ddb4d65d6_6/0_894	6	5	3	7	4	7		32f71940-9cce-49e6-8435-11875df7e562_11/0_900	5	5	7	7	1	7		5220b8bd-7df4-42b3-86a2-c26a7962e7db_3/0_936	5	7	7	2	2	7		14aeab69-dc35-4a95-9089-5a40bd06ed40_7/0_903	4	7	7	2	6	7		92aadbc7-373e-41a0-8aec-6f3bf5bae467_12/0_919	5	5	7	2	6	2		777d455f-53de-40ea-9059-23cc0ca304ab_4/0_884	5	5	7	2	4	7
			89ca0c81-984e-4559-864c-0a65e4b746b6_3/0_888	1	3	3	3	3	3		94c36621-2a1d-48c6-af65-f069c78e8262_6/0_923	5	5	7	7	1	7		5472a623-1c60-42c7-ad06-f7862c1fa076_4/0_909	5	7	7	2	2	7		15375c31-516c-48e9-98a3-82c2a29facd0_3/0_944	4	7	7	2	6	7		9ac46672-625e-4773-a562-742cd3f64c9b_8/0_947	5	5	7	2	6	3		7bc48b81-fd5c-4555-a526-5b349146fbf4_3/0_931	5	5	7	2	4	7
			8783cb3c-b85e-4398-b2d3-9e40af16c1f0_8/0_886	1	3	7	7	5	7		1c1a606e-3564-4bfb-a38d-1da7a872ff29_7/0_940	5	7	3	7	1	3		54dccfc1-bb8b-4bca-9d64-5ccfbe5413ba_3/0_928	5	7	7	2	2	7		16cb239c-b625-4d5c-864c-0ef711cb445b_5/0_941	4	7	7	2	6	7		29782a7d-bfe2-4d7f-a241-a867a0ab2e39_3/0_929	5	5	7	2	6	5		8410c6b5-c778-428e-a99d-fedb205084d0_4/0_937	5	5	7	2	4	7
			3fdecd2a-0009-4c43-b9e8-a9b717182747_3/0_887	6	7	5	2	6	3		1cf2c5c8-6088-4de0-ad97-f45580d77f0c_14/0_913	5	7	7	1	1	2		56982ccc-8a6d-4dfb-b855-cacb50d25697_6/0_904	5	7	7	2	2	7		16f0099e-f018-49b9-adc6-22059e3c7d8d_4/0_905	4	7	7	2	6	7		681408a0-cfc1-41d7-ae30-982be545eb34_11/0_916	5	5	7	2	6	7		88637bd9-5676-406b-8153-228519f6d962_5/0_936	5	5	7	2	4	7
			74d942c2-85a9-4148-817f-41c7c5e820fd_8/0_894	2	7	2	7	6	1		86816bea-2ac9-4792-9561-efc0ca856059_4/0_913	5	7	7	1	1	5		5ac6e2c3-a420-439c-8820-d53cf2595e3a_9/0_952	5	7	7	2	2	7		1711910c-486a-4216-b9ba-a75608214e8a_6/0_918	4	7	7	2	6	7		ea0a0fed-e996-4608-91d3-8617a94f59ee_3/0_1133	5	5	7	2	6	7		9aaa07b7-365f-47ae-8c80-5871231cb225_5/0_970	5	5	7	2	4	7
			29abd1e4-58e4-485c-9ade-3a28652a64c2_6/0_854	3	2	2	2	2	2		a9bd495a-a328-4582-82d7-ded4586917d8_3/0_879	5	7	7	1	1	5		5ccb0417-fbb1-47a2-9dd6-4bf5a66e8140_12/0_927	5	7	7	2	2	7		17cb98fd-aaa4-42f3-8e36-210b251aed18_13/0_946	4	7	7	2	6	7		b765d807-bcdd-4294-a8af-06a71f614e42_3/0_908	5	7	7	1	1	1		d39f51ad-b5a5-42d5-8b2c-f527f8bd5579_3/0_915	5	5	7	2	4	7
			edeecd3c-6fe0-40db-91f2-9af2d62043b2_12/0_893	1	7	3	3	4	7		d06cae7e-a96e-4aab-aadd-40ebcad4cb22_4/0_933	5	7	7	1	1	5		66553757-2f15-4782-bf5d-11489b180c0c_5/0_950	5	7	7	2	2	7		188f6335-1183-4d64-bf9e-26e312048c36_5/0_911	4	7	7	2	6	7		beb8a81e-bfcf-4b1a-a0a9-fb35f9e8ad94_11/0_944	5	7	7	1	1	2		e923fb1d-6775-4821-be7b-a9fd6ae05151_3/0_926	5	5	7	2	4	7
			6a2b2c79-96bb-42a1-b99a-23c51ffa2ddf_5/0_581	1	3	3	7	4	7		69255e39-7cdf-4541-bd20-79318227a271_5/0_919	5	7	7	1	1	7		6b07677e-da42-4a1b-9938-e7d2721189a0_11/0_915	5	7	7	2	2	7		19c3bdd2-2aca-46b4-9356-182a9cb17e2a_4/0_939	4	7	7	2	6	7		280134da-4af7-48f0-a333-0f349373acf0_5/0_845	5	7	7	1	1	5		da5f1223-995f-4f9b-ba96-62ce0b4ba055_5/0_909	5	5	7	2	6	2
			8cd3014a-c628-4693-a49d-a79d6cef739d_8/0_892	5	2	2	2	2	2		827fd321-0b96-4e4e-b42e-d0c3764ddd7f_3/0_921	5	7	7	1	1	7		770d1f07-093c-45be-abb5-f393d7ae2a11_10/0_904	5	7	7	2	2	7		1a82e0d6-421a-44f1-bae2-17ee0897212b_3/0_900	4	7	7	2	6	7		402967ec-b5b7-4321-9c21-267a7245a1d3_15/0_910	5	7	7	1	1	5		0d252a20-cfef-413a-b2af-a188fcffcd5c_6/0_943	5	5	7	2	6	5
			478001ed-0238-427b-b476-af7b5af9b7d4_10/0_892	1	7	7	7	4	3		efca96a9-ddd0-4af9-a774-5a10a4fa9995_4/0_938	5	7	7	1	1	7		8588bd5f-1383-4c25-8f54-afa038ef939e_6/0_947	5	7	7	2	2	7		1cd7778e-4af2-40e7-b4e5-aa9c8ee1a783_7/0_903	4	7	7	2	6	7		aea51e70-037f-49b1-b7f4-fa7fdb49d42e_3/0_900	5	7	7	1	1	5		699bc37e-1c22-4f46-8b12-7d3d8411a4f6_3/0_921	5	5	7	2	6	5
			043cf7fb-8504-4caf-9d8d-48699b16fe2d_6/0_890	1	5	7	2	1	1		46a82818-2a33-455b-8011-87371764b347_4/0_935	5	7	7	1	6	2		8c1d20e4-2bce-4a93-aa20-ef37f98a5a3a_4/0_925	5	7	7	2	2	7		1d2d8244-6aae-4e31-bdbb-865567c09c5f_4/0_913	4	7	7	2	6	7		20bc4de2-e326-437d-a318-cd2b307ebdd2_5/0_938	5	7	7	1	1	7		9013f48e-43e8-45bf-be11-5e3da760dc1b_4/0_823	5	5	7	2	6	5
			ccd5050e-136d-4298-a072-0bb67ee8cf14_3/0_931	5	1	1	1	4	5		2745d8a8-0bc9-443e-979e-1027ae5ab1c6_7/0_932	5	7	7	1	6	5		9ee8fd8f-4553-43c7-91f2-fa7dd7a343b4_12/0_920	5	7	7	2	2	7		1d63d242-23f9-4dba-af2d-7249148f877d_6/0_944	4	7	7	2	6	7		5aba6048-d13c-4322-8fc6-9be52f208f2d_3/0_931	5	7	7	1	1	7		160dbe45-52d1-44ba-9ea2-1326f71b1d15_7/0_897	5	5	7	2	6	7
			b0d65f6f-6a45-4da6-be6b-5551349b8b6d_3/0_933	5	7	1	7	4	5		f95775d2-bbca-4812-8727-502c8322aeaa_8/0_945	5	7	7	1	6	5		a674a404-fdf5-4259-a607-0f4839c11d7c_7/0_899	5	7	7	2	2	7		1dae43be-fb9a-41bc-9c69-b4690e2a742e_15/0_882	4	7	7	2	6	7		b9a66572-1fbb-48d8-98be-5a54611d4c25_20/0_919	5	7	7	1	6	2		1bb5d4f9-4811-41e3-992e-40d00ebccebe_9/0_902	5	5	7	2	6	7
			6900570f-5fa3-43e2-8d9c-5e9b07a86cc9_6/0_899	5	1	7	5	4	2		2643750e-a80b-4af5-8351-80fefc3c1b19_5/0_911	5	7	7	1	6	7		b3c347c2-07b7-4a24-8bc8-e52253a253c7_6/0_913	5	7	7	2	2	7		1fb399b0-2dbd-4d00-a972-1e6fd493e5c1_5/0_865	4	7	7	2	6	7		f526fc73-afc5-4f38-b976-b26544fe1a6d_6/0_958	5	7	7	1	6	2		1e940a5b-83b7-43b7-9e7a-dd8ca6f04bb9_9/0_935	5	5	7	2	6	7
			c90ae06b-899e-43c0-85fe-6fbbe0898a6f_3/0_891	6	1	7	7	4	1		3574e00b-196d-4374-859e-3d753b5ab08e_12/0_913	5	7	7	1	6	7		b8793af8-d2d7-49a4-9ca3-92ffd4660fad_4/0_897	5	7	7	2	2	7		23d3ad43-76d7-4768-b498-fc86daedf7f0_8/0_903	4	7	7	2	6	7		3310dc7d-e43b-4ce3-9cca-35fba454d438_7/0_892	5	7	7	1	6	5		23637418-3765-4965-969e-b4808e7cf169_12/0_913	5	5	7	2	6	7
			124fa23e-f688-47cc-bb89-7a037f1d4611_6/0_895	6	2	7	5	6	2		6acbfc15-4a33-424e-84f3-f42fc401d3d5_5/0_913	5	7	7	1	6	7		bed4356f-8133-4d61-a845-cce48a0a11f1_3/0_883	5	7	7	2	2	7		25a34171-0b7f-47f7-9dae-924db7d5f52e_4/0_912	4	7	7	2	6	7		101fc4e2-6645-42bf-87fc-11e0fe198109_4/0_929	5	7	7	1	6	7		23bfc698-a517-4e90-b012-003fcbb04562_3/0_912	5	5	7	2	6	7
			b27685f0-9715-49bb-90ac-291db805d666_10/0_944	2	2	2	2	2	2		bccde9e7-083a-4c85-a7cb-69dc28ee499c_5/0_934	5	7	7	1	6	7		bfad9588-7b11-437d-a8a5-7db0d30ac37c_3/0_914	5	7	7	2	2	7		25c75e14-0a8f-401f-8c5a-770dca903994_5/0_938	4	7	7	2	6	7		6a9f0427-c8e3-46da-beff-11ef695e2bfb_4/0_925	5	7	7	1	6	7		4234ad23-addf-4395-9823-6ea0ea43b958_3/0_841	5	5	7	2	6	7
			b0d91a6f-3c69-4738-8171-18d4a0932c02_3/0_783	1	1	5	7	4	7		d9ff0053-3c80-4cea-a65f-e4adeb563bb7_5/0_907	5	7	7	1	6	7		c62dd15b-904d-4982-8252-00bd20833608_3/0_906	5	7	7	2	2	7		26401837-d922-405d-8920-43ecf83cb670_2/0_706	4	7	7	2	6	7		b1aa0386-22d7-4685-a181-d9606ac25414_7/0_937	5	7	7	1	6	7		45744d4a-f573-4ae8-8957-45efe2246815_5/0_908	5	5	7	2	6	7
			2a6beea6-de13-4f62-a4be-229f7a308af6_6/0_890	6	7	2	7	1	3		f854e7a2-1d2f-48a3-9e58-2c2ca7413bcb_13/0_895	5	7	7	1	6	7		cc0caa89-3bdf-40dd-8e87-263777a0913b_13/0_891	5	7	7	2	2	7		28443e02-9f07-48cd-97e9-ee4dd1c2aff8_4/0_906	4	7	7	2	6	7		89528bd8-5cea-496e-be5c-5d80111b9d42_10/0_935	5	7	7	2	1	2		4ddde0c2-44fd-4f44-865c-3444ff20cd94_9/0_916	5	5	7	2	6	7
			5909b143-a608-4ac4-9efe-a144039ab68d_7/0_847	6	7	5	1	4	2		52ddd47b-36b2-42cc-955e-3224b3fd5a97_3/0_902	5	7	7	2	1	2		cd81dfb3-a1dd-45ac-98d3-f49316d48607_8/0_917	5	7	7	2	2	7		2932b58d-7f5d-407e-9286-fb829a97c386_4/0_911	4	7	7	2	6	7		d720dbb0-14c3-4c1c-bc58-82f66b0aaf34_10/0_915	5	7	7	2	1	2		58e478e4-af74-4b44-9ddf-582ad8542f44_3/0_927	5	5	7	2	6	7
			11ae79bd-8160-4316-9cd1-416fedeef466_3/0_794	4	1	1	1	3	7		6fc0d652-ccc6-4c75-b0ee-5bdd4288a182_5/0_915	5	7	7	2	1	2		ced506e5-715e-4f68-8a58-6695f5bfd234_4/0_872	5	7	7	2	2	7		2b684fe6-44d4-43f9-91ea-8a8619a0fe5d_4/0_905	4	7	7	2	6	7		650db1f4-1e54-4054-880f-a24c2007c4a3_10/0_936	5	7	7	2	1	5		6f1a7825-f51b-41e5-bbc5-a7c0f696049a_3/0_892	5	5	7	2	6	7
			ffde5bb1-cae6-4d02-bbec-f0c435df91b3_4/0_806	5	2	3	3	4	5		7ed77af8-7e64-4aa7-bfe4-32f7f2471353_6/0_943	5	7	7	2	1	2		dc8dc486-eab6-4e72-bd12-abfa1e2a4d72_5/0_905	5	7	7	2	2	7		302ad36a-6cae-4a0b-8efa-7b92a7c705bb_9/0_885	4	7	7	2	6	7		a733028f-6712-4eff-8648-92dabcbe3ea1_7/0_935	5	7	7	2	1	5		9f7e76dc-dbd8-40d0-8df0-a4749cab5507_17/0_921	5	5	7	2	6	7
			df146bad-e3ab-4c6e-a018-8a3676b85627_6/0_900	4	1	3	7	4	7		92a3665d-4174-4185-a2dc-c4526f12568d_8/0_908	5	7	7	2	1	2		e09d02e3-560a-4b17-9c99-2cab1794e588_3/0_946	5	7	7	2	2	7		3342e21b-bb8e-4a53-a0c6-49b88dcfa779_6/0_935	4	7	7	2	6	7		c17b601d-deee-4e4d-9e30-c40e63cac1ca_8/0_924	5	7	7	2	1	5		a2e7a5a0-b98a-4ff1-9c33-492bf8d6213d_5/0_897	5	5	7	2	6	7
			f8aa6939-d2c8-4e4a-9eeb-f1dfc368d9e9_4/0_570	4	3	2	2	2	2		efaf7377-bc31-4220-abfc-9a142942f195_5/0_941	5	7	7	2	1	2		e2ae4fb2-e929-4b8f-81ab-ae4a1c210cd5_5/0_907	5	7	7	2	2	7		33567367-8dcd-480c-af94-bc02f04f0cf3_5/0_911	4	7	7	2	6	7		3796b29b-260c-4b7c-99e1-cda93e1694f2_8/0_937	5	7	7	2	1	7		c1cf4410-296d-4e9d-a83c-051aaf0be896_4/0_942	5	5	7	2	6	7
			a46f44fd-f2a1-4fe6-a182-ec4cca79022b_3/0_773	1	1	7	7	5	7		4541dd24-9ed8-47cf-8566-9f3a4b4c557e_7/0_916	5	7	7	2	1	3		e339581c-ff0c-4a9b-9572-093c265b5a63_12/0_925	5	7	7	2	2	7		33ca825d-00bd-4231-8f87-640397892c0a_13/0_917	4	7	7	2	6	7		49f2e858-43af-4cdb-918a-5dc80e1e2b81_7/0_946	5	7	7	2	1	7		c4ddbf3a-698e-48df-b18a-2dadcc0dfad0_7/0_931	5	5	7	2	6	7
			f804420e-e0d1-447d-8735-61f6fb7dcca0_3/0_867	2	1	3	7	2	7		28c84410-2b42-4cda-b73e-d1bb58dad766_7/0_916	5	7	7	2	1	5		e62e6bdb-ad11-4d9d-a7bc-9bb3aad45ff1_6/0_943	5	7	7	2	2	7		33d1f00e-e76e-473f-b580-348bc08230f6_8/0_935	4	7	7	2	6	7		4cf16bd3-16ee-4785-b31c-32876005aff3_10/0_920	5	7	7	2	1	7		c539ceac-c19a-4a3e-9674-8de04924d427_5/0_864	5	5	7	2	6	7
			3034495e-82d3-49cd-8043-5c303e7eceb9_4/0_685	4	3	3	5	6	7		31a477fa-715d-4634-82c1-bc37e4246aeb_3/0_940	5	7	7	2	1	5		f8465275-2c10-48d0-8609-bef0c2fad5ab_9/0_958	5	7	7	2	2	7		34b2077a-9151-401c-a8a2-bdee3a1d7d30_8/0_880	4	7	7	2	6	7		87c1810c-1718-40b4-8d73-4dc41ed488b4_6/0_937	5	7	7	2	1	7		caa13a25-0a15-4f5a-ae3e-1fd1c47fb4cd_5/0_931	5	5	7	2	6	7
			2b7919b5-7780-49fb-b21a-ab24af3461b8_6/0_886	1	7	7	1	1	7		39f6215c-fe62-4b0c-b6e0-3f59741efa28_5/0_825	5	7	7	2	1	5		fdd6046e-89ee-4f9f-9769-dbaad525767f_3/0_917	5	7	7	2	2	7		368b7bec-4a1b-451b-addf-4e77c2876fd9_4/0_867	4	7	7	2	6	7		88efdf9a-a7f5-4164-aa27-a33989d7a3c6_4/0_919	5	7	7	2	1	7		caf760b0-08e4-4997-bced-759b4eaef7bd_4/0_942	5	5	7	2	6	7
			416f4f6e-0665-44ae-aa0c-6bd7014265f8_3/0_885	6	5	5	5	5	7		771b7147-6816-4f83-be14-f73d2bd0a586_5/0_937	5	7	7	2	1	5		26fc6f22-3042-41ff-8d74-e373bd001c1f_5/0_932	5	7	7	2	3	2		36d51715-4be1-4827-aa70-443442b80071_10/0_909	4	7	7	2	6	7		a8e3d146-474b-4aa8-ade8-8597b43daece_4/0_912	5	7	7	2	1	7		ce2b7c1b-de03-4e76-a277-373b7936619f_12/0_947	5	5	7	2	6	7
			95de5832-ba10-4da5-8ddf-c76b3ad70bbd_8/0_899	4	7	3	2	4	3		ca5f33e0-c88e-4873-b352-b3a35cf67104_10/0_890	5	7	7	2	1	5		2ba123eb-ae7a-4f64-b354-b1454ed79d05_10/0_937	5	7	7	2	3	2		36e75bf5-4a2f-4d5f-8aaa-3290f8adde75_4/0_914	4	7	7	2	6	7		b3baad2a-a0c4-4b46-8c92-dbff6aaa6a14_4/0_747	5	7	7	2	2	3		d497c257-cb07-4933-b2f9-67d8a5652da8_3/0_910	5	5	7	2	6	7
			0a09841e-cfe2-438f-a895-d96c348b9316_4/0_882	6	7	2	1	1	3		ca79b036-c692-448f-b9ef-346359807714_3/0_917	5	7	7	2	1	5		35946103-222c-4ebd-aa62-56bfa4818e4c_3/0_929	5	7	7	2	3	2		37992577-37c9-4caf-990e-6f5a7c006898_10/0_917	4	7	7	2	6	7		401104f9-fdf0-47b9-81e1-29529a7d938a_7/0_933	5	7	7	2	3	2		ee52eb68-6ca2-4724-b2f9-9991c494b179_5/0_927	5	5	7	2	6	7
			e03d681b-b84f-4027-a26f-d2d3a6f749b1_11/0_885	6	7	1	5	2	7		447ed5fc-7469-4772-86c0-3428c0bc2233_8/0_907	5	7	7	2	1	7		4d1749da-b922-4897-8bb2-206bebf4e508_6/0_918	5	7	7	2	3	2		37fc93e5-ee15-4a11-9f98-3493f411ea8c_12/0_902	4	7	7	2	6	7		7aedff42-d7e2-4ad1-9d8b-649a6eca9113_3/0_947	5	7	7	2	3	2		f4c98e47-b8ac-4a50-9921-aea07aef7c7a_7/0_940	5	5	7	2	6	7
			bf24a9c5-65c2-406e-9192-1901e37ed6e8_9/0_886	5	3	7	1	3	3		4f4cbc36-52ab-495f-9274-f934c8c4972b_6/0_944	5	7	7	2	1	7		50c57389-ed83-4c23-8755-8d556a183ad2_13/0_948	5	7	7	2	3	2		38529206-6040-4f04-bbb2-a2bb33c529f9_7/0_943	4	7	7	2	6	7		d3412e6d-658a-4b0d-909e-a71747c61546_2/0_877	5	7	7	2	3	2		f950dfa5-5244-4547-badb-8bd05f5cf694_5/0_905	5	5	7	2	6	7
			fd370495-b6bb-47da-a770-61c2e27bcecc_4/0_836	3	1	1	1	2	7		5ffde8cb-5e3b-46ee-aa31-609ea1055521_5/0_886	5	7	7	2	1	7		609ec1fe-7f73-44ba-a5eb-c602653d3770_6/0_933	5	7	7	2	3	2		38a39f13-5cdf-4058-aa8f-0e3c9b449641_9/0_940	4	7	7	2	6	7		c19cb8e6-bc97-4ba7-bc6d-7fb911a012e5_4/0_908	5	7	7	2	3	3		3dab1a8b-4c40-486c-b770-06b3af373546_6/0_954	5	7	2	2	3	5
			1cc780b1-8e68-4b5a-b300-5caf6448e6fa_10/0_659	5	3	2	2	2	5		74554c5f-f7b0-4483-9de2-49464788705e_4/0_914	5	7	7	2	1	7		638d1183-5ebb-4c6a-9211-74a497197e08_8/0_903	5	7	7	2	3	2		38d4ca89-8811-480e-85ed-6432f5c9e8f0_5/0_1050	4	7	7	2	6	7		ad968c42-621e-41bf-a72e-a55ebda6ee9e_3/0_907	5	7	7	2	3	5		ef87be81-2d13-4fa5-a641-0509c1462bcb_5/0_915	5	7	2	2	4	2
			a7d323a3-2f82-4735-a726-bd4002d1250d_3/0_879	1	7	7	5	4	7		94e78987-957f-436e-be57-0f0487d2fcc0_4/0_938	5	7	7	2	1	7		7f919d61-643d-4441-aaae-e68843f8c2d1_16/0_900	5	7	7	2	3	2		39042e65-fba2-48cc-ae3d-b3b3a12dceeb_3/0_930	4	7	7	2	6	7		ffea5730-ed3c-4165-bb25-87ee70cafdb5_5/0_896	5	7	7	2	3	5		771a38a6-ff43-4593-ab0c-5657a46d1ef0_4/0_951	5	7	2	2	4	5
			fd351073-add4-49b9-9dce-1b20bc2d2056_4/0_869	4	7	3	3	6	7		b1a03dd7-ce79-4a13-8c37-d8053f7d965f_5/0_949	5	7	7	2	1	7		96771f04-54d9-49ce-86a3-dc48cef1163e_7/0_900	5	7	7	2	3	2		398e5cc6-036b-4371-b813-47797217f1e9_5/0_904	4	7	7	2	6	7		0ec286ad-5573-4d67-ac6c-326313ef53c2_5/0_929	5	7	7	2	3	7		0664547e-b32f-49ac-b649-4eb2265c310f_8/0_955	5	7	5	1	2	7
			c7456d2a-97ac-4bb8-bf4c-b8ee856e4e0b_5/0_881	2	7	1	3	3	2		f80e1638-6ca6-40eb-a055-4b35bef8d53d_4/0_877	5	7	7	2	1	7		d129a561-2e18-4aca-a79b-cf44aa376539_4/0_902	5	7	7	2	3	2		39c5f891-8711-4721-bf4c-b81bf1377fc5_7/0_944	4	7	7	2	6	7		f222a7cb-a051-4047-8d11-cd9d61a8f014_6/0_970	5	7	7	2	3	7		f60ac880-a6f5-4502-b73a-b3c96d5838f7_3/0_929	5	7	5	1	2	7
			19c56774-04fb-484c-a2f2-1850575863d9_7/0_781	1	2	3	7	2	3		a76d3fb7-cac8-46c5-bfb8-33d5433e68d5_3/0_942	5	7	7	2	3	1		ff75dae3-dc31-4771-aaa4-eb74f927b332_7/0_918	5	7	7	2	3	3		3b4b15b6-91fb-4a0a-931e-1e63232ec2e5_6/0_908	4	7	7	2	6	7		8cf891d5-85de-494d-b24d-8ac2cb572dcb_3/0_882	5	7	7	2	4	2		0afc9f4c-57a7-434d-bf17-65a2aad69e08_4/0_831	5	7	5	1	3	5
			fb7904b6-17bb-41ba-8664-525158fba761_4/0_738	3	7	5	2	4	7		a6f49dbd-1bec-4ea3-abd0-f8a7f32edd4a_5/0_933	5	7	7	2	3	3		16463cdf-7351-4477-b7cc-17ada065df11_4/0_901	5	7	7	2	3	5		3bf10bac-3365-4b8f-9fe2-95eebae6c71f_4/0_947	4	7	7	2	6	7		1486651a-a7ef-4dd4-a6be-7e62ba9baf86_4/0_901	5	7	7	2	6	2		9c022949-76be-47c1-b128-46f09d66eb8f_10/0_902	5	7	5	1	3	5
			e6c16677-dc21-4d14-b380-18dd5fc8798e_4/0_895	3	5	2	5	6	1		f1086d34-331b-480b-8589-87213735748c_5/0_940	5	7	7	2	3	3		35339b91-4abf-40b8-9740-e2e07a3aded0_6/0_934	5	7	7	2	3	7		3de093da-be5f-4fa0-ad23-43ae672a8614_4/0_936	4	7	7	2	6	7		3de3cd42-e77f-4b7a-9469-524073b4bc79_5/0_915	5	7	7	2	6	2		1a92e69e-2c14-4a60-afcc-4faec53a0036_5/0_933	5	7	5	1	3	7
			85895cb5-b0e5-44fb-a97f-1b898da376c5_6/0_884	2	1	1	5	6	5		2c0fc7b7-076f-47c3-8b8b-bded08f499f9_10/0_939	5	7	7	2	3	7		a19a9eb6-b56f-4e4d-9f05-25870100558a_3/0_908	5	7	7	2	3	7		3f43bfb1-3b4c-4210-97fe-c961c8a00cc0_3/0_913	4	7	7	2	6	7		d057fc58-d985-46fb-be19-fde9a1587bf2_6/0_928	5	7	7	2	6	2		3d9f2b20-f454-431f-9276-c85b7e8524f0_7/0_914	5	7	5	1	3	7
			a32aa73f-346d-4700-8b1e-a37062468179_8/0_880	6	7	5	3	4	7		4ed6d459-73aa-4dd8-adcd-f5726f6c0bf5_3/0_961	5	7	7	2	3	7		c0eb2971-88b0-4fe1-a6b4-65aebfc0992e_7/0_938	5	7	7	2	3	7		42085a38-4101-4eeb-b623-97b53a7a3952_12/0_884	4	7	7	2	6	7		d347e69f-4c7f-4e17-9045-15c552cd387f_4/0_933	5	7	7	2	6	2		4b19a129-9abe-4131-834b-b0da09daf286_5/0_911	5	7	5	1	3	7
			f84fe1f7-df0b-4c3a-9dbf-66af14f0f068_3/0_890	2	7	2	1	5	2		dee8015f-c525-4e90-afeb-dd363b336cba_4/0_919	5	7	7	2	3	7		c94245f2-6225-4191-89d6-fc7902a05adc_12/0_907	5	7	7	2	3	7		424cfe46-cbe6-4d7c-a4bc-f392388efb87_3/0_911	4	7	7	2	6	7		2355ca79-fa90-4b6e-bfd3-af9e85f159fe_10/0_901	5	7	7	2	6	5		4ce52e48-9e56-4b44-8ce6-293bd81a6448_3/0_907	5	7	5	1	3	7
			a7a7299a-7d02-40b1-8ba7-235c3a92ea36_3/0_828	4	7	7	2	6	2		e4c7c8f1-51a3-4f61-9f87-b84b76f874ad_5/0_953	5	7	7	2	3	7		eee2326d-4199-464e-987b-2bf6f03baeda_7/0_910	5	7	7	2	3	7		453d7f64-3ae4-4c12-b550-f842fddec32f_11/0_921	4	7	7	2	6	7		99dc0184-5598-4e78-8cde-9d5f289db15e_3/0_901	5	7	7	2	6	5		61b5601b-d56f-4152-9fc5-88d7df7d99a4_4/0_899	5	7	5	1	3	7
			b703e51c-3087-4105-8c1a-acba0ca3463b_6/0_893	4	7	5	7	4	3		b7e0a387-1e0a-48a5-968b-1f88e888e335_13/0_935	5	7	7	2	6	1		00ab406a-41cf-4e3e-8d78-c6f18069d7f8_4/0_928	5	7	7	2	4	2		460716bd-a881-4ea4-a957-f2cc74601806_4/0_953	4	7	7	2	6	7		3de9e15e-7bcb-4bc0-a188-987f15b5aed0_6/0_940	5	7	7	2	6	7		b55208d2-6a8d-4b39-a7b7-15b5a6775cea_3/0_935	5	7	5	1	3	7
			8c679e6e-bb1b-4cfc-a420-ea427117f228_9/0_884	4	7	1	5	3	2		46282104-8f2d-422d-b81f-f5edca32c7db_3/0_933	5	7	7	2	6	2		09fc5c97-b1de-482c-bdcb-b39b1b59776b_15/0_941	5	7	7	2	4	2		464f9d99-4a3f-445a-9349-e914bfc6149f_9/0_953	4	7	7	2	6	7		42461163-a69b-44c6-81b1-4e0eb1502957_3/0_904	5	7	7	2	6	7		b79c07bc-6953-4c74-b255-457b2941237d_6/0_934	5	7	5	1	3	7
			b737bc9c-2c17-441e-90af-3d087891d832_4/0_848	3	2	1	1	4	3		71ad8cc3-f8d2-4c59-a162-277746c6e7cf_14/0_907	5	7	7	2	6	2		0afd2e8f-2c30-472c-abb7-51af268bd448_6/0_940	5	7	7	2	4	2		4b0a4555-d235-4ebf-97f5-043bc18f4c39_3/0_912	4	7	7	2	6	7		42d718a2-051a-41e8-82f6-0d4083f3a3d8_3/0_908	5	7	7	2	6	7		c201e274-dfae-4512-a0d9-f2d17a224a24_4/0_923	5	7	5	1	3	7
			50d55eb9-d7d6-4ab3-89a7-282d2105df96_3/0_778	6	2	1	1	4	2		920ba9f5-9dcd-4351-b1ce-c8b3760cfa93_4/0_904	5	7	7	2	6	2		114ae732-fc34-4cfb-8160-85dac8391ede_9/0_916	5	7	7	2	4	2		4ba4625f-4dc5-481a-82ac-99d3828406a6_3/0_955	4	7	7	2	6	7		663d1ba2-253e-4f7a-b130-4f6d352a312e_9/0_899	5	7	7	2	6	7		ecda6a74-b6f2-4155-a49a-af639cda6aa8_5/0_927	5	7	5	1	3	7
			d4887d39-ce5a-4be9-b641-be7a2e598d97_3/0_890	1	7	7	5	4	3		93276e96-cd1e-4d94-969d-844f836c23b0_11/0_920	5	7	7	2	6	2		172ec171-5612-45ea-9f49-f5ea5e001a69_5/0_896	5	7	7	2	4	2		4cf3f052-564f-431f-b581-d4235030e696_9/0_965	4	7	7	2	6	7		7bd0f737-02ec-41ef-8540-cb5589b74910_5/0_942	5	7	7	2	6	7		cf7714ba-fb39-4ee1-aa10-0e7353f6f355_10/0_936	5	7	5	1	6	7
			0d2f0ec1-c188-43ae-8462-c2cace36f601_7/0_713	5	3	3	1	5	2		30adac19-9db8-46fc-9a25-1d5152f48f1d_4/0_939	5	7	7	2	6	5		19013220-0281-4e32-a9d8-28b0d915defb_3/0_933	5	7	7	2	4	2		4df8f117-d99b-496d-9464-77ae5926c094_8/0_906	4	7	7	2	6	7		88b962a5-d375-472c-bdbf-9e5c516d2217_5/0_936	5	7	7	2	6	7		452c78a5-cf0f-4fc9-a951-1cc3d0606212_5/0_904	5	7	5	2	2	7
			d5f3c9a1-c64b-4e64-9fd7-9af11c0c6eee_3/0_875	4	7	1	2	4	2		4bcb0ae5-7881-42a5-a6c6-96770bd080ec_5/0_884	5	7	7	2	6	5		1dccd26b-6ce7-4dd2-9d64-96f1bdf7f760_6/0_919	5	7	7	2	4	2		4ebeaafa-bd34-4676-8002-d8e262183f7f_6/0_877	4	7	7	2	6	7		9bcb165f-6d7b-4b85-9d4b-632aff15bb57_3/0_914	5	7	7	2	6	7		1659e959-3438-434c-9435-2635d9634c52_7/0_907	5	7	5	2	3	3
			1bd4e09d-97e2-43c4-96d7-0d506675ab52_4/0_891	1	5	7	1	6	2		c9fd41f1-9475-4d2b-ae5c-b1ecb1927d74_4/0_904	5	7	7	2	6	5		205869ab-ca5c-4e3d-b5c0-bfe6035a8ef2_5/0_944	5	7	7	2	4	2		4f4a5cd3-8ba2-422d-a4ef-65d305ab18e8_7/0_907	4	7	7	2	6	7		a9d0dd35-7e3f-4ee1-8f4a-27cfac71a500_4/0_953	5	7	7	2	6	7		39bfed0a-fdfe-472d-9557-9bae4239add1_9/0_907	5	7	5	2	3	3
			1b1e7775-47a9-48c5-88f7-a7dbf1586557_6/0_862	5	2	7	7	2	5		1e4b3b5a-9edb-40ae-b4d2-2a2d9fcd3e62_3/0_948	5	7	7	2	6	7		21da28aa-a8f5-4f5e-a3ed-571618d79040_19/0_920	5	7	7	2	4	2		4f859e30-b6a9-47b2-b44a-5fc48aaa7286_6/0_949	4	7	7	2	6	7		b3c3dc32-bdac-4d58-806a-c16777f8c5d2_3/0_922	5	7	7	2	6	7		46f1c6fc-234c-4419-ab38-6b4e7957c70b_5/0_894	5	7	5	2	3	3
			91aed22e-de4a-458d-827c-4f8e22c1bdfc_7/0_958	1	1	2	2	6	1		bbcbea78-6dc3-425e-8db7-04afd7c47109_10/0_895	6	1	7	2	1	7		2a3f4712-8e6b-4807-b736-3b73957fcc01_6/0_943	5	7	7	2	4	2		51b3c402-b5bf-461e-beee-2f8a9e54fc31_6/0_909	4	7	7	2	6	7		d082906e-bac2-41aa-8551-a2bf91c2fb08_3/0_908	5	7	7	2	6	7		4c9d2982-308b-437e-8d3e-f3eba6e5a462_6/0_904	5	7	5	2	3	3
			2cac9a8b-ee82-48f2-a661-78daa9f0c0f6_4/0_856	6	7	1	7	2	7		af09d61c-d824-4dd4-aaa2-9de11ab05d81_11/0_940	6	2	2	2	6	2		363779bb-f5ab-40d9-a811-1747482cbb31_6/0_954	5	7	7	2	4	2		56cea23d-003e-4d55-b91d-22c104dc4046_3/0_947	4	7	7	2	6	7		de524fc1-9237-4cff-a0b0-2591ed6865c2_10/0_896	5	7	7	2	6	7		55810345-48da-49ef-8a33-62b8b9dfdd18_8/0_943	5	7	5	2	3	3
			0990142e-b89e-40ff-b7bb-8d744e6d2993_3/0_829	4	2	7	1	5	3		bfa1d27f-0550-4596-85e1-194d77453644_14/0_905	6	2	2	2	6	2		3f76d120-91f4-404d-80c0-155690afcb6a_3/0_925	5	7	7	2	4	2		580d10b5-b8b9-484e-888e-34ba40c0bf50_4/0_932	4	7	7	2	6	7		e62f9bc7-067e-4d46-a081-80311ff11f1b_4/0_941	5	7	7	2	6	7		6ef39433-5554-4683-a37e-99b68eded66d_4/0_926	5	7	5	2	3	3
			5025ba41-3948-4513-b3f4-8f5357190415_7/0_673	4	3	2	2	4	7		16cf2b72-8a8a-4cd4-8827-b1355b5331b9_6/0_934	6	2	7	1	1	5		5106f6b5-eec5-4bb6-adff-3f6065baa7aa_8/0_952	5	7	7	2	4	2		5a70ec6d-ffe9-4f52-ace7-3df3d405f641_6/0_931	4	7	7	2	6	7		b25775fd-c0c2-4ed1-b59f-32f596279925_6/0_908	5	7	7	3	3	5		821e28c7-a959-4d74-9b83-2d45ea21c190_5/0_901	5	7	5	2	3	3
			33d86785-2ef7-455c-ab98-f958023731be_5/0_871	4	3	1	2	6	7		a9f1505e-6f5e-4b99-ab69-8d7c70e7a6f0_5/0_907	6	2	7	1	6	2		51f142ab-6643-4bbd-b5d8-7e527e348ebe_11/0_912	5	7	7	2	4	2		5bbf9fe6-d0ca-4bf6-ba5e-b93a1d137ad1_3/0_948	4	7	7	2	6	7		bbbbb8f4-cb1f-4114-b71c-5375cb64f399_3/0_946	5	7	7	3	3	5		983af510-e37a-4879-8674-521b424f1664_3/0_930	5	7	5	2	3	3
			0439a141-fbda-4a22-a587-df284ae642cc_3/0_890	6	7	2	3	2	7		7a00e00d-81e6-43bf-a397-e78864e896dc_3/0_919	6	2	7	1	6	7		55f169f5-9659-4daf-bbc1-2ec011934174_5/0_909	5	7	7	2	4	2		5c93b32b-e504-4515-bc4e-11b8d4c0d1b3_5/0_919	4	7	7	2	6	7		c11b1b20-47c9-4f29-9acf-6fc56bba075f_3/0_916	5	7	7	3	3	5		a55d7da6-ab16-4cf4-9447-72b3c3b05d47_8/0_937	5	7	5	2	3	3
			4bf1041f-40b9-4f21-a860-8731daf677c1_8/0_796	5	1	7	1	4	2		94cfddcb-f915-43b3-add4-f735e3c18ca1_2/0_839	6	2	7	1	6	7		561bad10-f1c9-4c72-979b-cd85a9b32856_5/0_918	5	7	7	2	4	2		5ee61552-7799-4bb0-99f1-3126e0878b62_7/0_931	4	7	7	2	6	7		134754f3-75be-4452-b919-f4f49094d62a_4/0_911	5	7	7	3	3	7		d091d44d-f5ef-4531-95ae-35d02e355ea2_7/0_914	5	7	5	2	3	3
			25b567bb-5a93-4006-a683-28d196351f62_4/0_942	1	5	5	5	4	5		d55cfaa2-7545-4f5e-b38b-d2c626b12bb5_12/0_945	6	2	7	1	6	7		57c397eb-53b3-40de-b520-901d5fd9b73f_4/0_941	5	7	7	2	4	2		5f17668c-42a4-4f35-98bb-17f4e2fabef7_5/0_894	4	7	7	2	6	7		9001076a-2c7c-4c2c-a7b2-344c1dd37520_9/0_905	5	7	7	3	3	7		d4057411-110e-462d-bd2f-06f7d991a0a0_6/0_849	5	7	5	2	3	3
			6bc8ba61-5228-4e45-82d3-5a3da581990f_5/0_887	5	7	7	3	4	7		d9f756ab-5742-4959-ab74-a4c20bbc822e_3/0_906	6	2	7	2	1	2		586213ef-4177-4d66-bbbb-9b252d0b4940_7/0_926	5	7	7	2	4	2		61300c89-8911-44d4-81a9-99756c8899e5_10/0_947	4	7	7	2	6	7		98d52bee-7631-4224-95e6-f0e00a492c0f_4/0_895	5	7	7	3	3	7		f60bf8d0-59b9-4974-8803-d980711ff4de_4/0_931	5	7	5	2	3	3
			64e3f921-8920-42ac-80cd-ae82b8eaf5bc_11/0_875	3	7	1	7	3	7		0b4e30b1-a616-4170-97bd-251688469f30_7/0_909	6	2	7	2	1	7		5f0953f0-302a-4919-8bbb-be985ba57aae_11/0_905	5	7	7	2	4	2		6197471b-73de-4ec3-8ef4-da297f256cc2_6/0_907	4	7	7	2	6	7		e0eb5c95-ca7b-48a2-8ef2-5438e4990cfe_3/0_902	5	7	7	3	3	7		28eec80c-2fcf-42e2-9ed0-390e12ad4a35_5/0_928	5	7	5	2	3	5
			f303c6ff-006b-49e0-89d2-7725743f7b7f_3/0_892	4	7	2	7	4	7		52c57da0-9351-4026-9ff2-24f05f752629_6/0_906	6	2	7	2	1	7		655246d4-2a2a-4c1d-8a16-6e97a7e0f560_5/0_916	5	7	7	2	4	2		6212d392-9192-492d-8824-97fb13e7a6d5_10/0_944	4	7	7	2	6	7		e4c59f76-3d6a-4871-823f-85068590e6a5_3/0_940	5	7	7	3	3	7		5fb78839-bd2e-4412-8814-7d8b4cc5eba6_4/0_853	5	7	5	2	3	5
			bcdfca1f-debd-478d-8c52-e2891c52ee81_3/0_876	3	7	1	2	6	2		47107366-4d4e-4d12-a834-35f921f3b606_12/0_919	6	2	7	2	3	3		698498c4-cda6-4361-8edc-8e1b28b6f253_6/0_908	5	7	7	2	4	2		6288dd68-767a-41e7-ba05-851a26066606_5/0_900	4	7	7	2	6	7		314582c9-5727-4157-ad49-ff69c01e1994_14/0_939	5	7	7	5	1	7		fd918f2b-1d66-47c0-b4db-da4e3d627793_8/0_914	5	7	5	2	3	5
			335dc9b2-8bc5-4f7b-ad82-87012bf88c7e_6/0_883	6	3	7	5	5	1		03110c0a-50d5-4340-a558-3853f360f183_6/0_932	6	2	7	7	1	2		703a797f-32ac-4a4f-b158-5742d853e968_11/0_945	5	7	7	2	4	2		63a82738-f4de-41e3-a973-9465250c4687_4/0_939	4	7	7	2	6	7		b4b8f928-e457-4759-9ba8-ebe1e37d9d6b_4/0_901	5	7	7	5	3	3		a7049778-0a6f-4719-b568-89a3e8e84d0b_8/0_916	5	7	5	2	3	7
			0f9fd785-4bac-4caf-967b-8e7ba7648835_3/0_691	1	3	7	7	6	7		de880efe-8f45-4d74-9a1c-f0a9c10c3e01_5/0_915	6	3	2	2	1	3		78a629ba-43a0-4d2d-8e59-447b5216c278_13/0_937	5	7	7	2	4	2		647e7aad-aa77-4eb9-9e43-93ccb26e2ebe_5/0_939	4	7	7	2	6	7		fe3e8eb3-1fb7-4271-8ec3-d893ec603a07_5/0_918	5	7	7	5	3	3		279d5dc6-71ba-4247-bb33-ad708c2e47a2_7/0_552	5	7	5	2	4	2
			3bc78b64-530e-4bdd-8fde-cd3f0c788385_3/0_878	5	7	1	7	1	1		02258508-e08f-4842-92c4-ec4c559e61a6_9/0_951	6	3	2	2	1	7		7d3a51e3-5e5c-4548-bdef-30a78759b518_5/0_939	5	7	7	2	4	2		66a4cfce-3764-48af-99b0-506f8fabc409_3/0_946	4	7	7	2	6	7		fa309a9b-6dcc-4962-b630-cadefeb4f017_3/0_937	5	7	7	7	3	3		7251bceb-82c1-4762-8f5f-9cc454c7feb0_5/0_934	5	7	5	2	4	5
			795ae541-546e-4b97-9cb6-c916260062ee_5/0_723	2	3	3	1	2	7		89d4ae80-4c2f-4d6c-a9a7-47adc3aa8649_3/0_897	6	3	7	1	1	2		7d4a6070-c17a-4b16-82b5-96ee5be95cba_8/0_897	5	7	7	2	4	2		672cc0aa-67ad-42cd-bd73-7cc577a0b61e_8/0_915	4	7	7	2	6	7		f4f6656c-63e6-4730-af83-cff58ee5af16_3/0_909	6	1	7	1	6	5		1d8ba9dc-ac39-407f-bb96-4bfb6be7207c_6/0_953	5	7	5	2	6	2
			2bb77a03-158b-4cb6-a335-6674a8a12252_6/0_939	5	1	1	3	3	2		1875f36a-1069-4257-955b-fdb25cc934c5_5/0_904	6	3	7	2	1	5		7dd17a76-b0d3-4b9e-b504-107dc8e1a18b_5/0_942	5	7	7	2	4	2		673c764c-efb1-4b09-b8ad-fb0bff7e1cf5_4/0_848	4	7	7	2	6	7		98a58a97-7ce6-4a98-b702-c5b3dcb1e635_3/0_906	6	1	7	2	1	5		20e0775a-70a5-48b2-bf9d-6694de914f34_4/0_891	5	7	5	2	6	2
			e7af5e51-ef2e-4eee-9fdc-65f1d3a646d0_6/0_874	5	7	1	3	6	7		237d28d7-06f3-4347-847a-c108f8000104_6/0_915	6	3	7	5	1	5		840101bc-e1ca-47b8-8231-1f1e4d3d5b59_8/0_918	5	7	7	2	4	2		683b3ecc-7c18-4f99-a6c4-338dfcbe2079_4/0_908	4	7	7	2	6	7		d56ac7dc-0ea1-41b0-aefb-80d0028fa661_3/0_935	6	2	2	1	6	5		26ca3882-c410-4b4a-8590-3e9a53ebb780_3/0_905	5	7	5	2	6	2
			38478bc2-93a5-4414-be2f-dae94f0bc037_8/0_886	1	2	7	5	2	2		2c031860-b508-41fe-89c8-4f8502624dce_4/0_931	6	3	7	7	1	3		8929d133-f869-4f83-84b2-18cd0d6a2202_8/0_907	5	7	7	2	4	2		69c8a838-1355-417e-8406-43cc85640608_3/0_938	4	7	7	2	6	7		6df1bb6e-2503-4cc1-adc4-5dae98b79d04_9/0_897	6	2	2	2	1	5		39489b5c-b8bd-483d-82e3-842e57447fec_8/0_907	5	7	5	2	6	2
			38fdae45-a984-4e32-b316-4ebbefaf1883_7/0_902	6	7	7	5	1	1		d86440c3-7f4c-4a74-bc70-e005271a73e8_5/0_891	6	5	2	2	1	5		915d09da-4168-4a79-bd59-2f9237e97669_3/0_904	5	7	7	2	4	2		6a709d3d-6076-4b25-b9b6-dd86de9f22b0_9/0_899	4	7	7	2	6	7		a0dc5bc8-f6f7-449b-ac20-a0d71af659da_3/0_943	6	2	2	2	6	3		6e828b61-817d-4781-a26c-bbfd5f68b874_6/0_885	5	7	5	2	6	2
			edbe1f08-23a1-4488-bb71-9eb9dae96028_3/0_888	1	5	1	2	4	2		93e2e5bc-e001-4b28-8b95-0fff02f4a0f7_4/0_901	6	5	7	1	1	1		a13bd7e4-3ab2-476f-b957-de1aee54b04b_10/0_909	5	7	7	2	4	2		6b54ef59-9239-46bb-b3eb-cc7fbf5d041d_8/0_918	4	7	7	2	6	7		1f5bc3e0-f16d-4a90-98bd-10bbd6542d0b_5/0_947	6	2	2	2	6	5		c119a5de-16ed-4c45-803c-7422e7ca682d_4/0_933	5	7	5	2	6	2
			6244bc3e-8caa-4dee-a3de-a75b92361049_9/0_889	4	7	3	7	5	1		dbc880c8-2d55-4e03-a1f4-46027432c09e_5/0_942	6	5	7	1	1	1		b4e10e52-0ec9-4017-8950-2ab820a41fb7_6/0_913	5	7	7	2	4	2		6b9d8805-19de-41e1-ac41-98d18967a96e_5/0_946	4	7	7	2	6	7		3ce5696a-70a3-4f7e-9b03-d3dc454c34d8_1/0_843	6	2	7	1	6	7		ef715a87-6e8e-432b-a30f-1f8e2256d106_11/0_914	5	7	5	2	6	2
			ced4c325-48ac-491c-a5e9-157b0aef083a_4/0_891	2	2	7	2	4	7		a2a25f66-2b51-4a9f-8413-ab2880845d28_7/0_910	6	5	7	1	1	7		baa4bd73-4d17-44e6-9a3e-daecaf2dbe64_13/0_916	5	7	7	2	4	2		6d079ed0-eb53-40fa-b4d1-c8c8a55ef869_9/0_926	4	7	7	2	6	7		44a3c59f-3952-47f2-846c-92130a2d0deb_7/0_929	6	2	7	2	1	5		29377564-575a-466e-9526-fffac756011f_4/0_964	5	7	5	2	6	7
			3d9d7a30-9bd0-447a-a508-4300967402be_3/0_898	6	7	3	2	5	1		da6d2620-a6e9-4212-83a3-0b1d3175c6ce_4/0_910	6	5	7	1	1	7		c26ca273-16dd-473d-8660-78b5230912b1_6/0_950	5	7	7	2	4	2		6d3eacd8-725e-4a5c-9af7-78da4d358358_4/0_901	4	7	7	2	6	7		44327b31-ad6c-4a68-b773-d64aa8c44f93_3/0_923	6	2	7	2	2	1		01814e61-8054-4a6f-af95-321e7b1c2265_6/0_936	5	7	7	1	3	2
			e5af63af-38fd-47dd-aa73-7bcd35dabd14_4/0_659	1	3	2	7	6	7		e4bd2a42-d2c4-4da3-a34b-0aad86f8d13d_10/0_905	6	5	7	1	6	2		c98826da-afc3-47d8-9a5a-4daf666fa7d5_6/0_941	5	7	7	2	4	2		6f7a39c9-3803-43f3-9f7c-13f271480194_3/0_907	4	7	7	2	6	7		a3b03060-46de-4b49-9100-ea7990ff4f7d_3/0_934	6	2	7	2	6	3		0aca3c64-c1fa-4880-9b33-69c1b399fb59_1/0_815	5	7	7	1	3	2
			7f1d0be8-1aef-4d6c-97e0-3219c48f0433_7/0_892	6	7	7	7	6	3		7c3411bb-0594-4245-b46d-1054b7179ee5_10/0_911	6	5	7	1	6	7		cec57303-1b76-40ca-9926-8e26a0a7b22e_9/0_888	5	7	7	2	4	2		70732b05-8e5c-446e-95d5-9f5888023a34_4/0_920	4	7	7	2	6	7		4e5102aa-7cd2-4809-bb6c-dd99fb984b2b_7/0_943	6	2	7	2	6	7		17136de0-227e-499b-a800-bcd10b6f3dbc_14/0_963	5	7	7	1	3	2
			6e072309-957f-4825-ad93-ee84af17e489_8/0_879	6	1	7	7	4	2		a89fa8e8-bfa8-4555-bbbd-7b3cf349e9f0_12/0_941	6	5	7	1	6	7		de667a43-8f09-48be-a233-15befb54422d_4/0_956	5	7	7	2	4	2		7113c1d2-9ac1-4ed7-a969-3d48e815eee3_3/0_938	4	7	7	2	6	7		57d6c842-1ec1-4e01-b442-56a613b3be12_13/0_904	6	2	7	5	1	1		28e04174-45cc-4644-b556-72e7791a0f8c_3/0_933	5	7	7	1	3	2
			12bbe568-9a61-40ad-aaec-8c6a268f833e_10/0_866	4	7	3	3	4	2		3a59b89e-aaa4-41ed-8be0-47637bfe3287_14/0_918	6	5	7	2	1	2		e026fc45-9526-4714-8f5c-db17bb458ed3_3/0_921	5	7	7	2	4	2		717c6c9d-5898-453c-92c8-1115e1b997d4_5/0_905	4	7	7	2	6	7		0d531a85-1af5-4dc3-8c34-324226315784_3/0_930	6	2	7	7	1	5		57b9d242-c5a7-4b51-a0a6-a538e0e00509_9/0_905	5	7	7	1	3	2
			3bb43cdf-4e15-48cf-a8a5-1326767b5c60_13/0_761	3	5	1	5	6	1		74f178c3-93fe-4ddc-bfe8-1d63f7cdb7fd_12/0_891	6	5	7	2	1	2		e0507246-24d4-44cf-afcf-7f682e015aa9_9/0_920	5	7	7	2	4	2		7256b47c-3058-4db3-83c4-39c145d22641_7/0_938	4	7	7	2	6	7		6c07ed12-68ba-4859-be8c-e4396c236577_3/0_949	6	2	7	7	1	7		5b3c5140-c674-4d8b-b13a-df5ed14b018c_4/0_863	5	7	7	1	3	2
			35872f84-666f-4766-bec1-b0889e1da5b0_6/0_959	5	7	2	5	2	7		9ead1447-d8cd-41d0-8cdd-e884cb3af401_7/0_910	6	5	7	2	1	2		e123b5d0-5b5a-4d8a-975a-eb7b5e0442c3_3/0_923	5	7	7	2	4	2		73060e71-e24c-43fc-986a-fe4c6d23e794_9/0_912	4	7	7	2	6	7		d25c0ae4-5b35-42cc-ade3-4654f3749137_5/0_903	6	3	7	1	6	2		78dda407-e452-4e98-9d1c-b372a2abdbc3_3/0_892	5	7	7	1	3	2
			f7b90bf2-98dd-4766-9522-d0120cc2c06a_4/0_887	6	7	1	7	6	2		e7251a24-6ade-4216-b721-a849a3b2992d_4/0_916	6	5	7	2	1	2		e8447e2f-f2a3-4c19-a4ab-da8efee91ac7_4/0_942	5	7	7	2	4	2		767586f5-fb5d-41c5-bfd2-a6b8a1b2e9e8_3/0_918	4	7	7	2	6	7		ec2364d9-ff55-49fe-961e-b73222afeff9_3/0_934	6	3	7	2	6	7		81a06029-d493-4525-a1e9-fa027708b9af_4/0_911	5	7	7	1	3	2
			d4d9d229-c1f1-4356-9f8e-714546126e22_3/0_891	1	1	7	5	6	1		c8c87f35-96ed-4555-9c95-81fdc505da55_6/0_936	6	5	7	2	1	3		f09b901f-1395-4742-a96f-f6e15aeb0b54_3/0_961	5	7	7	2	4	2		779d7127-3312-4c6a-874c-b34b388c9c0f_3/0_931	4	7	7	2	6	7		599329e7-f80f-4b03-b7e0-ab6548e6a27a_4/0_921	6	5	2	2	1	7		963006fe-f351-4bf3-b2a7-5bc208e4c0c6_6/0_910	5	7	7	1	3	2
			7d00c2f6-88da-4128-bf65-e58735e5f42f_10/0_877	6	7	2	3	6	3		153fd4fe-2aa6-4152-ab54-fb8f5dcc495c_3/0_905	6	5	7	2	1	5		f6046a95-8fa7-4153-b7ec-5ece70f3119b_4/0_944	5	7	7	2	4	2		77b9cdfb-f11b-4bd7-9026-884e8179f522_5/0_945	4	7	7	2	6	7		b5ce91a8-c2e9-44f7-9061-b5afd2d2ce60_9/0_917	6	5	2	2	1	7		b984f0c2-3653-49ab-9280-9eb89b628a1d_3/0_942	5	7	7	1	3	2
			1a235d2f-53fe-4963-a240-150bb410102e_4/0_672	4	3	2	3	6	3		21d73525-baab-4d15-b8d1-89eab4e5f446_8/0_949	6	5	7	2	1	5		f7fd40d7-cf2c-4349-9886-541f5db0b118_5/0_945	5	7	7	2	4	2		782ec45e-6047-4132-b2fd-6d9a501cf962_3/0_925	4	7	7	2	6	7		a5600c92-10bb-4dfc-9e16-faceb05d9de3_5/0_935	6	5	7	1	1	5		efc1c00e-6b28-471b-8fd5-41ffe2ff7f83_3/0_835	5	7	7	1	3	2
			70805ee5-3f58-4aa4-8a88-5cc71bf80619_6/0_891	3	1	3	5	4	5		392d3b13-6823-44f5-9bdb-00aa6a9c67c6_8/0_891	6	5	7	2	1	5		fa7a1f84-e2d2-47f6-945d-f8780e42ebd7_15/0_914	5	7	7	2	4	2		784e6b2c-cf3a-45c8-9e49-f2d308353eae_3/0_918	4	7	7	2	6	7		ecd35e3d-237a-4622-a79f-a05359b00599_3/0_875	6	5	7	1	1	5		f8760ab0-04ff-4414-9c80-feef39e461df_7/0_932	5	7	7	1	3	2
			1a3365a5-b701-41f6-9153-eda25a1d9258_4/0_839	4	2	1	7	6	3		9bfaaa45-a6d3-4b3d-8572-9683b83434af_10/0_901	6	5	7	2	1	5		fa838992-f29e-4e25-8b2f-4061be306956_11/0_949	5	7	7	2	4	2		79fba0c9-cf1e-469b-885e-600c49d883c8_5/0_943	4	7	7	2	6	7		3e9aa04d-2fe0-41bc-a184-d076505cefd5_7/0_934	6	5	7	1	6	7		2a9285d1-9b43-458a-9adb-c96ea248dd7c_3/0_928	5	7	7	1	3	3
			14564fd0-9159-4d41-a417-ca6464419a2f_8/0_889	1	3	3	5	1	2		adc718b6-50fb-419b-a232-4ac85a055314_6/0_889	6	5	7	2	1	5		fcf34510-05b9-4e7c-9be1-89138be69602_7/0_918	5	7	7	2	4	2		7ad63b57-962c-4f08-9ba2-a5cb72a3dff3_7/0_928	4	7	7	2	6	7		9bfd51e4-cbe2-4c7b-ae23-3a82438613d5_13/0_918	6	5	7	1	6	7		566e4d6b-98bf-4e5b-922a-cfa34a0fbcb0_3/0_879	5	7	7	1	3	3
			634ea73a-972e-4e26-a2d6-97359ad0759b_3/0_700	5	3	5	3	3	5		13f8a7f9-202e-4590-925b-9ecb901aae58_3/0_892	6	5	7	2	1	7		fec9ff24-7617-47b4-97b8-6d6833119488_6/0_900	5	7	7	2	4	2		7c2bd6e4-55f3-4d0c-aa6c-99cf4dccb0f2_6/0_919	4	7	7	2	6	7		e4fc1cd7-f574-4602-bd49-7f1f1e4d98d2_5/0_944	6	5	7	2	1	2		aa7cea34-be52-479b-a707-073df390129c_5/0_941	5	7	7	1	3	3
			3fe61c12-69ff-44fc-b5f3-86cb5c3c5a44_3/0_887	6	7	2	7	5	2		1c3c1243-aa25-4ad4-b78e-fc96d3a8b2b3_7/0_869	6	5	7	2	1	7		c471e369-a31b-4962-b01d-2c25cebcbec3_8/0_951	5	7	7	2	4	3		7db21870-8b07-4c42-83f5-654f5bcd46d1_5/0_943	4	7	7	2	6	7		2beb8f62-634a-4323-b2e0-52f7852d02b0_4/0_954	6	5	7	2	1	7		02ea22db-7a80-4337-980f-9732110dfd7a_5/0_939	5	7	7	1	3	5
			1f268899-ed4c-4c57-b4aa-bdd44c633563_4/0_778	4	3	1	5	4	5		480e81fd-37b9-4f89-a129-1d1d3b3d3742_9/0_892	6	5	7	2	1	7		00c1c094-8d1c-4c1c-9f7c-c72206f74579_13/0_915	5	7	7	2	4	5		7de6018b-900b-44f1-a297-a9f9636a829e_6/0_939	4	7	7	2	6	7		4b3cceb3-c9c1-4205-97f4-9259bc76e42c_6/0_898	6	5	7	2	1	7		056ba509-04b0-404d-ad66-e2878d4c9a82_3/0_943	5	7	7	1	3	5
			847a0518-4c7a-457d-905a-ff4a9f6269b3_3/0_875	2	7	5	2	3	7		6e2ba20c-0fca-4b97-abef-37dfe2912cdf_6/0_934	6	5	7	2	1	7		0823b39b-0ae6-4cdd-b028-fc224051066d_7/0_910	5	7	7	2	4	5		7ed1ae79-f19c-4f5f-bda7-29dac68d486d_3/0_892	4	7	7	2	6	7		8f909ae2-4722-4ba6-ab40-fb2e8ec3dea7_4/0_908	6	5	7	2	1	7		10023304-9c53-4be7-aaa9-67115f9a2889_10/0_948	5	7	7	1	3	5
			b11944c4-20df-4af9-a1c0-1889ad9375de_4/0_879	4	3	5	2	2	7		e3e1916a-e93d-4e21-870c-5578bed241b6_4/0_924	6	5	7	2	1	7		0881dc79-13f1-4ed8-9731-74fca74dfe54_3/0_944	5	7	7	2	4	5		8061647f-b7ae-45b0-bf96-a770e3168443_3/0_918	4	7	7	2	6	7		c49e0615-9053-44db-8160-8f256e0231a9_12/0_907	6	5	7	2	1	7		18c9cc7c-5795-4a15-8485-fa4697d142ca_3/0_938	5	7	7	1	3	5
			027964ca-41f2-486f-9f12-a6be94761b35_3/0_882	2	7	1	3	6	7		53e55195-8469-4270-9999-d22ae1656839_3/0_853	6	5	7	2	6	2		0884b33c-ea17-40ce-98ed-c6f4987c7911_3/0_941	5	7	7	2	4	5		818bb27e-c39a-4824-9b47-f0e3b74c8dad_7/0_911	4	7	7	2	6	7		2a45033e-b35b-4572-8333-57c17d0e1e5f_10/0_942	6	5	7	2	6	2		1f0d5552-457a-41b2-9776-63be9402731b_4/0_912	5	7	7	1	3	5
			19037640-7b25-4196-a1c9-5b5d9d4d1522_8/0_869	6	2	5	5	4	7		5600b394-e2c3-46b8-b302-637a9ccd9147_4/0_911	6	5	7	2	6	2		3106ac82-52cd-4daf-bcf9-6a0fa33aaa1b_4/0_939	5	7	7	2	4	5		8266e275-5493-4ca8-9935-9bf53b85303a_8/0_909	4	7	7	2	6	7		93cc453f-5721-46ff-a949-7be2d424c47d_7/0_935	6	5	7	2	6	2		23f0bac3-900f-4589-9921-17b5a3fe1bbf_4/0_947	5	7	7	1	3	5
			ed88c08b-edc0-4dee-bf66-09e0b1273123_6/0_517	1	3	2	7	4	2		db5ba50e-a35f-4764-9dce-b458f0071eae_4/0_943	6	5	7	2	6	2		61ec11e6-cecb-4d70-b831-cdd2e422336d_4/0_911	5	7	7	2	4	5		8282519a-b8d7-41d2-af9e-8f0c13e087cf_5/0_941	4	7	7	2	6	7		42d0156d-c4b5-45d3-94ef-2c5fb918bbcc_13/0_939	6	5	7	2	6	3		2a99bb03-4920-4b4b-9e52-a60edd99fb36_3/0_941	5	7	7	1	3	5
			7c8e4b03-5a44-475c-81f5-df610bfea2ce_5/0_895	2	2	5	2	6	1		2e18559e-107f-414e-98d0-d909e3a4235e_9/0_933	6	5	7	2	6	5		65dfc13f-0303-44d3-9593-2cdd4eb61239_6/0_917	5	7	7	2	4	5		835b72ef-283f-4dbb-a052-1bdf7baafeb1_3/0_927	4	7	7	2	6	7		4b9623e5-e581-4e12-a6c7-aba69b54b46b_3/0_908	6	5	7	2	6	3		3d1c94c0-81a0-491e-a5d2-67e4d2613b5b_3/0_918	5	7	7	1	3	5
			8477f8f8-8cc0-41fd-ac5b-b13e64094ceb_12/0_891	5	7	3	7	1	7		2309cf79-e4b6-4daa-8a8c-a6c4f1e2807a_7/0_957	6	5	7	2	6	7		8ce4af5b-acc5-4e87-ba0a-3be627e85860_3/0_926	5	7	7	2	4	5		843cf6cf-b36d-4204-b9b4-8b7659f8fbb0_6/0_923	4	7	7	2	6	7		6f459610-ba53-4ecc-921f-38ed97ee6f01_6/0_950	6	5	7	5	3	3		4195e9d2-0cdb-48f8-9f01-3e40a03059b6_6/0_938	5	7	7	1	3	5
			1ae49067-2be6-4a3a-b095-124db05c92ff_5/0_890	2	3	5	3	6	3		5b02d712-5ef5-4672-99f4-ee6f67674c69_3/0_970	6	5	7	5	1	7		9b31db12-aed5-407b-84dc-2844aeef8b4f_8/0_918	5	7	7	2	4	5		86487ca4-c8b9-41bf-81d1-24c621bb403d_4/0_904	4	7	7	2	6	7		42b767d1-2b89-4573-a638-463fe697d40f_4/0_903	6	5	7	7	1	2		44489d34-960c-47e4-9eef-3036fd3c1e0a_3/0_926	5	7	7	1	3	5
			710d515a-661b-4225-82d1-a5dd891d7f15_11/0_859	4	7	1	7	6	3		3d5a760c-3988-40bc-9343-3199699e6b82_6/0_911	6	5	7	7	1	2		a34f2a65-3759-478a-b91e-4a21f2242c3f_5/0_938	5	7	7	2	4	5		868efe5c-cf9f-4f6b-b632-39c35a0bda17_8/0_937	4	7	7	2	6	7		c71f233a-4f76-4147-a0e4-addf7a1062eb_4/0_935	6	5	7	7	1	2		50c24614-e53a-4f76-9839-3bb0c896c056_6/0_917	5	7	7	1	3	5
			d3bb6ae7-fba6-4d74-b27b-92d4624dd452_4/0_861	3	7	1	7	6	5		7b3e3e9a-04b0-4141-a50b-b4419e04eb8a_6/0_889	6	7	1	7	4	7		a7a55f7b-dcbb-4357-98ed-29cf49679603_8/0_911	5	7	7	2	4	5		883bf197-9370-4fa4-b502-93c893ec2733_6/0_932	4	7	7	2	6	7		7ac28429-66d4-4a6d-9de9-93108b13d9a7_3/0_929	6	5	7	7	1	5		535117a4-9a9a-4f37-9408-6901012efb80_4/0_930	5	7	7	1	3	5
			0c45c265-8e54-4340-97fb-54635657e145_5/0_889	2	7	3	7	3	1		ea32918b-e1d8-41eb-aef2-e692032d48a0_3/0_927	6	7	2	2	1	2		aae95cd7-6db8-45ae-9b88-e70a40ea8aef_5/0_916	5	7	7	2	4	5		89129e39-dad8-42e8-acec-2dc714de2780_3/0_900	4	7	7	2	6	7		72df4fe7-bed7-4108-9b99-a02567ad5a15_9/0_933	6	7	2	2	6	7		6c8766cb-1182-4356-a442-8b1a2a7ae76a_3/0_911	5	7	7	1	3	5
			c8f38ff0-00a2-4819-80b2-ae836f07b96c_7/0_893	4	1	5	1	2	2		3b358574-7b45-4f79-b10f-989a654db127_7/0_952	6	7	2	2	6	2		b90f11e9-0723-4ced-9836-8cf9dbc59b3d_13/0_939	5	7	7	2	4	5		8a0fae73-598e-4f49-a833-8a160a01c75c_3/0_884	4	7	7	2	6	7		01cebed0-bc8b-4fe5-8012-585deec779c8_10/0_908	6	7	7	1	1	2		7198efc4-7101-4fc3-aff3-1a55678d0845_4/0_902	5	7	7	1	3	5
			8584c0ca-d7f6-4c9a-a80b-1589b4cabd8d_6/0_701	1	3	1	7	6	7		f4c2a4bb-1110-4ec8-a1ea-e09b972a9d7b_5/0_919	6	7	2	2	6	2		c543228e-3cc8-44fb-866f-80945217cf82_9/0_860	5	7	7	2	4	5		8b37e7b7-878b-47f5-8aaf-7fe750bb0366_6/0_942	4	7	7	2	6	7		06184131-e86c-4e83-8ab2-59af8d2dbcc7_11/0_913	6	7	7	1	1	2		75fb0284-1084-4db7-8156-f9ef35660f49_6/0_917	5	7	7	1	3	5
			0782806c-b73f-4aaf-80e8-8ec56f43af20_4/0_880	1	3	7	7	4	1		8b931843-fe3e-498b-a24f-539f3fbe8f74_5/0_946	6	7	2	7	6	3		c65474dd-f2c7-4ee8-8628-c62f4c16c803_7/0_788	5	7	7	2	4	5		8ffa4d0a-bc5f-44e9-a21c-089541c1f328_10/0_943	4	7	7	2	6	7		0c6ffb9f-bb05-4072-bbe1-161644675bf5_4/0_903	6	7	7	1	1	2		7654a7c2-db97-4521-8320-be11aa6e8fbb_6/0_930	5	7	7	1	3	5
			a2b77d6b-470b-42d2-9042-f40d8f745d04_4/0_872	6	7	1	5	4	7		00b21121-ca48-43bd-84b5-6780dc0ead1e_6/0_929	6	7	7	1	1	2		c9a6e96d-6e8a-4aa9-b722-3becf1ffb792_6/0_888	5	7	7	2	4	5		911ed17c-d3b6-475c-a91a-b5c0d08244b1_5/0_772	4	7	7	2	6	7		1267f799-5441-4d29-abf7-f88b538d0b6b_9/0_925	6	7	7	1	1	2		77f9e4f0-4671-4447-acfd-52b53e77501b_6/0_924	5	7	7	1	3	5
			928f16c7-4aab-43c0-a606-440fc96b7b50_10/0_641	5	3	3	1	4	5		0723fc83-da79-4d36-9064-7292ae368662_3/0_926	6	7	7	1	1	2		da6616f3-e66c-4599-9580-df2263eea22c_5/0_953	5	7	7	2	4	5		9147685e-a383-4e51-852d-93b700a8bf00_11/0_905	4	7	7	2	6	7		31d1e39f-9ffb-4e71-a9be-0c1f1b580176_6/0_893	6	7	7	1	1	2		7897ea1c-a4fb-4cec-918d-141142cf57ea_6/0_912	5	7	7	1	3	5
			49b9e74c-7d73-494c-ab15-3a458b1c4002_9/0_946	1	3	7	1	4	7		1ef42f71-b806-44b8-a306-901de64473d4_7/0_912	6	7	7	1	1	2		f1e85d8a-9606-4d60-b3c0-7111937d5507_4/0_866	5	7	7	2	4	5		9264369e-f9ce-4606-bdc1-8265d976759b_3/0_905	4	7	7	2	6	7		89c2add0-125b-4bbc-b8ec-41355bd7bfb2_3/0_952	6	7	7	1	1	2		7df1bc2a-da93-4eab-8531-e5c6d3ec943b_10/0_942	5	7	7	1	3	5
			0b14db92-89b6-41f9-8ced-ca3f22e9081f_7/0_869	3	5	1	5	3	7		334a0242-8d07-4f8d-97cf-c5d8fd70eed4_6/0_952	6	7	7	1	1	2		fdd0cbfd-ae4c-45c1-baad-271c07f31861_9/0_920	5	7	7	2	4	5		94ac3046-a0fc-4a2f-b667-25edec6a4b63_7/0_957	4	7	7	2	6	7		d4517ef0-f78c-4f1a-948b-c18e6ed32d53_7/0_884	6	7	7	1	1	2		7eb208e2-c836-481e-b6b3-e4d869f9fe36_3/0_958	5	7	7	1	3	5
			759b3b4f-a698-4e3b-bd95-dab8b8b3ef4e_3/0_605	1	3	3	7	5	3		3d9ab71b-5a80-4f5b-b478-4b69702cf8fb_7/0_910	6	7	7	1	1	2		0438add6-03f7-4939-a28b-a977553b46c0_3/0_905	5	7	7	2	4	7		951c35da-8229-44c5-a6eb-aa5d66596bb3_6/0_910	4	7	7	2	6	7		e9bdd17a-57ce-400c-a857-f61394c48877_5/0_907	6	7	7	1	1	2		8d6396e8-5f4c-43ec-aee1-3aacb2a86a1f_5/0_917	5	7	7	1	3	5
			e27cbdbb-2816-4b2e-a32c-c4f7aca9e48a_8/0_849	5	1	3	7	6	2		6f181798-c482-43e3-964f-ef662b6ed70d_12/0_955	6	7	7	1	1	2		04d8f379-9631-4ba7-a444-ed6ff72c6498_5/0_916	5	7	7	2	4	7		96d7aa9e-0334-4be6-ba55-bd2598ef2421_3/0_959	4	7	7	2	6	7		ee4c3991-747e-4871-a388-fe19fb388063_8/0_908	6	7	7	1	1	2		8efcb650-1eb3-4510-ba0a-413e779401ec_4/0_902	5	7	7	1	3	5
			9857abec-1ef2-4bcf-be54-8b1eb0b034d3_7/0_874	3	2	1	2	4	2		6f18f035-4ee1-4ca8-b649-7dee8b30302c_6/0_900	6	7	7	1	1	2		07bd6e15-b69e-4a13-a540-39da418dc6a2_5/0_938	5	7	7	2	4	7		96e7f223-a436-4068-ab3c-afc9b62a50c3_4/0_938	4	7	7	2	6	7		ee8ffa71-8280-4ffa-b87e-94db59011b99_5/0_932	6	7	7	1	1	2		9a089039-cd0f-424e-a91c-0e1b97e7faec_10/0_907	5	7	7	1	3	5
			cf25712f-ac13-4b38-b835-353936f8246f_6/0_889	5	5	5	1	4	5		738b3783-faef-4a82-a404-f925f9067b94_11/0_906	6	7	7	1	1	2		0823235a-36a9-4cf5-ab3c-a3928086627f_12/0_912	5	7	7	2	4	7		98598d3b-2a52-433c-a5a3-cf53457273fd_8/0_940	4	7	7	2	6	7		f4cc1660-434c-4436-b9d9-c3bc71c5d97d_10/0_910	6	7	7	1	1	2		a0ced878-33a7-4a9f-a92d-251194808d1d_3/0_925	5	7	7	1	3	5
			27eaf231-a163-4360-b448-e40fbcc5695d_4/0_936	1	1	3	1	3	5		74df1cc9-dae8-4b53-a90b-8d3c14d0affa_8/0_949	6	7	7	1	1	2		0c440f2b-cc73-4e7b-94ae-ae61e6a0b254_4/0_930	5	7	7	2	4	7		989d355e-560e-42f7-80fd-794393bc1e4d_3/0_953	4	7	7	2	6	7		5b3878ca-321f-43b2-8157-ce06ed122a5c_7/0_911	6	7	7	1	1	3		a32fc3e7-41c6-444d-8294-8a8e682f4338_3/0_911	5	7	7	1	3	5
			42eff8e7-138d-4cdb-beb2-370933130f8a_6/0_876	1	7	7	3	6	7		8bb860ea-e4f7-4ffc-baca-32906934e0d1_4/0_906	6	7	7	1	1	2		12460fe3-bc3e-4e7f-808b-bec7dacb41bc_7/0_814	5	7	7	2	4	7		98b9df34-6793-4d6d-85d4-cf2bc99894c0_7/0_869	4	7	7	2	6	7		0dc6ba28-409b-46ae-963a-38b26f8ad010_4/0_915	6	7	7	1	1	5		a3343b23-3e62-442d-a336-4003bc6307f4_11/0_932	5	7	7	1	3	5
			dd998960-3b21-4452-9e77-495101d5ba2e_4/0_888	4	7	5	7	6	7		a22ddabd-5139-4971-afa7-56718a60a505_6/0_933	6	7	7	1	1	2		1474ccd5-d6f0-4097-916d-6e9b3750918f_3/0_941	5	7	7	2	4	7		996840d6-c9c9-4461-8a38-228c2cc1969f_5/0_938	4	7	7	2	6	7		25333a14-9af3-487c-b611-a864d6fdca5b_4/0_854	6	7	7	1	1	5		aa5bb076-a753-4283-a46b-e730d548df79_5/0_942	5	7	7	1	3	5
			a11de6c7-3b5f-4f09-ac07-7d5dac4dcf6b_5/0_881	4	7	7	1	6	1		cd1bdb74-9b8b-4a2f-b71b-b1e746923ba3_9/0_888	6	7	7	1	1	2		199ab7dc-e5f5-4085-8bf2-58fddabb7d1b_10/0_941	5	7	7	2	4	7		998b7af5-9896-4af5-995a-8e2e11f18f28_3/0_921	4	7	7	2	6	7		2737dce5-ac55-46a1-8ec1-2fff0336d5cd_3/0_938	6	7	7	1	1	5		af9ff22e-0633-405c-ad36-7cfe504395f1_4/0_882	5	7	7	1	3	5
			9a29dde6-3579-43ae-8637-961042bd9198_6/0_871	6	7	5	7	1	5		d115c373-e885-4712-a425-b654c84ab14a_6/0_932	6	7	7	1	1	2		1a1033d5-f8ac-4571-a3b6-348ff1c4d4f7_5/0_943	5	7	7	2	4	7		9a43daa2-7237-45ef-9cce-22d5bea07a62_11/0_932	4	7	7	2	6	7		4e9dae3a-e7a7-4e2f-9a74-ae92d369c2fd_17/0_936	6	7	7	1	1	5		b4db9049-1f98-43d6-bb45-20f5a565bb97_9/0_900	5	7	7	1	3	5
			be4034e3-0385-4a4b-bc79-03c593a099c3_6/0_889	1	1	5	3	3	7		f84c965e-43c1-4d31-8f0b-086b4a503751_4/0_929	6	7	7	1	1	2		29e78ba4-732d-4a66-9414-5b79b6155ca9_3/0_903	5	7	7	2	4	7		9a7237fa-d7c9-420d-8f58-b8e936c7e345_13/0_950	4	7	7	2	6	7		6412c75e-5f48-4b30-99fc-baef9849689e_5/0_919	6	7	7	1	1	5		c1f8c634-5b99-49ae-8968-59a1273de310_9/0_987	5	7	7	1	3	5
			07e5bbfd-dc30-44cf-9d60-f8d98d200051_5/0_906	1	5	7	1	4	2		fa96ebd2-86a1-4ca8-8e3c-e006b1882ac0_5/0_482	6	7	7	1	1	2		2afc06b8-e9f9-42ab-90e6-3ea8496aec92_7/0_936	5	7	7	2	4	7		9aa58176-1d86-40b1-8d95-414fc73bef19_5/0_907	4	7	7	2	6	7		854778b3-358e-46b5-8bad-214ae2c8e4bb_12/0_892	6	7	7	1	1	5		c267d63f-0012-4e5f-b273-ebf893ada41c_7/0_906	5	7	7	1	3	5
			ebfbe89e-5787-4097-9300-877475184109_5/0_891	6	3	3	3	2	2		febc0722-0276-46b9-8535-2acb1d914dfa_5/0_903	6	7	7	1	1	2		2fd5acd6-8dd0-4240-9903-7f3a05649a0a_5/0_890	5	7	7	2	4	7		9b4b296b-e996-4f66-8be4-550697ef287d_6/0_906	4	7	7	2	6	7		bc421600-6b23-4bfc-89ce-918c08175764_7/0_942	6	7	7	1	1	5		c32018f1-1779-4077-b1dd-8df8515c2db2_9/0_938	5	7	7	1	3	5
			322f5fa5-45eb-464b-8cf8-c954666ec933_7/0_866	5	7	1	2	6	7		01467085-ac11-4aea-b73d-60c0910aa751_6/0_948	6	7	7	1	1	5		2fda7480-0e13-4f6d-bb69-3e494b2e322f_5/0_912	5	7	7	2	4	7		9bb3a121-a59d-412f-8d17-8817d3879c78_3/0_920	4	7	7	2	6	7		e5aa8377-695e-4174-803f-a3528bfbba21_15/0_948	6	7	7	1	1	5		c8a5fc1c-a534-46a8-9c7b-9eab37801ee7_6/0_892	5	7	7	1	3	5
			145f4a16-a29f-4f18-a61a-b8d327733443_5/0_919	4	7	1	5	3	1		015c360d-fda1-48d0-bd95-fd40a366dcb4_5/0_840	6	7	7	1	1	5		30df0d37-289f-4057-9aac-fc83c60e6cf8_11/0_899	5	7	7	2	4	7		9bc773b7-49f4-41a8-8717-c0848a6bf478_15/0_910	4	7	7	2	6	7		e9923d89-db96-4465-9715-8cc00bc731bd_3/0_936	6	7	7	1	1	5		d604f534-2043-4c5b-a9d1-dd4f10f0ee05_6/0_863	5	7	7	1	3	5
			80be7ac1-38a1-47ec-916c-339263e614e7_3/0_882	1	7	3	7	6	2		246368f9-86d9-4e84-91b5-7723662df18f_4/0_934	6	7	7	1	1	5		34b590e9-d835-4036-b93a-848db0fca9bd_10/0_909	5	7	7	2	4	7		9dcba915-c8a3-42fb-9281-cd9e84be91ad_3/0_938	4	7	7	2	6	7		f8485334-193f-4d45-947b-1a46478603fa_3/0_940	6	7	7	1	1	5		e0c101e8-e800-4155-9dd7-a59cad495ae2_8/0_896	5	7	7	1	3	5
			c4b69635-9481-4f71-a84c-0b59e3bb796b_4/0_864	2	2	2	2	2	2		29e7f21c-2473-43b7-a076-4cf2f311ff68_13/0_940	6	7	7	1	1	5		35aa9b55-9cb7-4aaf-972a-bd7fe751973f_3/0_922	5	7	7	2	4	7		9df1d233-b6a7-4001-afba-8e7930926838_5/0_917	4	7	7	2	6	7		f91d1041-c7f0-4093-816b-f2dde3be072d_10/0_942	6	7	7	1	1	5		e6be9543-f004-4d1e-a3a5-a8665356d8d5_4/0_927	5	7	7	1	3	5
			59e27b35-aa01-4cab-b23a-ea3ae52595b7_4/0_860	4	1	1	1	5	3		30909a52-7283-4347-82d5-480e0b33b7f6_4/0_906	6	7	7	1	1	5		38efaefc-0e19-4bca-8376-06fe57fe7540_6/0_924	5	7	7	2	4	7		9f58ff79-8bed-4be1-884b-f9283cbaf075_4/0_908	4	7	7	2	6	7		026ee4bc-04c5-4690-9ce8-b83ccde480c8_6/0_903	6	7	7	1	1	7		e94d4409-2edd-4f17-b3d6-cf986e8337e9_3/0_891	5	7	7	1	3	5
			80271f84-23a8-4d40-9a44-988d80027b89_5/0_896	3	5	3	7	1	3		4ad08993-715c-4db2-9955-2539660180a7_14/0_939	6	7	7	1	1	5		3a61013a-1923-4c4b-8d6d-75306b7b2cb1_10/0_910	5	7	7	2	4	7		a02cffd6-ee7e-4f2b-8b18-b7b23792f172_5/0_915	4	7	7	2	6	7		0973e881-38f6-4d35-a6b4-acb2687cb69c_12/0_936	6	7	7	1	1	7		0bc18531-9ea8-434c-ac3c-08192c9b3675_5/0_912	5	7	7	1	3	7
			188bbc5e-f04e-40de-8e50-23bae069f51a_3/0_853	6	7	1	5	6	1		6b8efe45-c219-444c-8717-2fcf0d9c0b16_4/0_928	6	7	7	1	1	5		3ce149f9-f14f-4b7b-bd7a-ac0186aa0e3c_3/0_905	5	7	7	2	4	7		a03a180f-cbba-42bd-9c4a-29fd4a93e8c3_5/0_875	4	7	7	2	6	7		18b56ad8-366b-4640-ab1a-61bc184fb364_3/0_940	6	7	7	1	1	7		0f89e85d-d61d-4030-b9d6-69aca51713fe_3/0_940	5	7	7	1	3	7
			501a6b9f-69c5-47b2-bdee-f26fa3acc98d_8/0_889	6	7	3	7	4	1		7210babe-bc04-47b2-aba7-ca9876e82f13_4/0_918	6	7	7	1	1	5		3fb3095b-e687-40db-afbf-ef48198eaaf2_3/0_951	5	7	7	2	4	7		a16e46d0-0d17-4fb1-9f23-3e234d5a7767_4/0_891	4	7	7	2	6	7		1aabee4a-19b9-4b48-81b0-62d5aebbfe22_3/0_919	6	7	7	1	1	7		11528a73-1dbe-449d-860a-ff24d28d20c5_5/0_895	5	7	7	1	3	7
			cdd808cc-fc40-4370-a487-e24279bd146d_4/0_879	4	7	5	2	6	1		74c0c9a0-f088-4cc8-bd37-4c68d25ee944_8/0_912	6	7	7	1	1	5		4142286f-52e5-4284-9d68-4b9e812283d5_12/0_915	5	7	7	2	4	7		a2bb3fef-b02f-438f-be01-8d78d35a790d_7/0_943	4	7	7	2	6	7		2fa198f7-bcea-47f4-82c2-4c2297423818_2/0_865	6	7	7	1	1	7		1d69ede4-da57-4a44-aaad-eaf0d7fdcc72_7/0_1210	5	7	7	1	3	7
			a3735f6a-1746-4651-8602-6c751f2a0f65_3/0_898	6	7	2	5	2	7		83569143-2ac4-4918-96a1-53c623ae11c9_9/0_916	6	7	7	1	1	5		46f5729e-7e31-4992-9f10-912319196ef8_4/0_946	5	7	7	2	4	7		a32efa06-1e0d-4104-b037-ac560eaaafa2_5/0_926	4	7	7	2	6	7		35b1a80a-3d02-4166-8614-cf11d29719d5_3/0_945	6	7	7	1	1	7		1ff72c0c-baca-40f2-a2ff-bde2d7ed6781_3/0_859	5	7	7	1	3	7
			7983b253-bd4e-41f2-8f09-0a04c6f46f6c_3/0_865	6	7	1	7	1	7		874bc81c-41a0-49a5-b14c-bea0d95a8147_22/0_916	6	7	7	1	1	5		49d6515d-da74-4664-8118-13fc4d78b101_3/0_917	5	7	7	2	4	7		a3b7ef70-21c0-4527-a247-b71b13693b76_4/0_956	4	7	7	2	6	7		4aa7be42-3e79-4be6-9be0-a079399229c7_3/0_934	6	7	7	1	1	7		24ef655e-5fd1-4bad-96d4-7ff981dc0e73_4/0_921	5	7	7	1	3	7
			83587544-3362-4e2b-81ec-1cf1b8eb4d0e_9/0_722	5	3	3	5	4	7		9eb16921-9a8f-4d1f-bc39-dea6900236e5_4/0_951	6	7	7	1	1	5		50e6fc51-a151-4968-9648-c56837eaf27c_10/0_918	5	7	7	2	4	7		a50d8d0b-8c78-4905-8bc6-07af456b128c_5/0_917	4	7	7	2	6	7		525b649f-a220-4813-aeb7-3c34a5716c0d_4/0_900	6	7	7	1	1	7		2f216a18-cfd1-40ee-a0c9-daee0b8ca77d_4/0_905	5	7	7	1	3	7
			697b6774-78e8-47bf-b8e6-9d2146afb708_5/0_895	1	7	3	5	2	3		ac295d97-020a-4b2f-b572-166f52c8485b_11/0_921	6	7	7	1	1	5		52453fc5-5d22-48a8-8477-6988bc743b05_4/0_917	5	7	7	2	4	7		a5487588-2681-40ec-8801-2d0f65d692df_3/0_934	4	7	7	2	6	7		5edf5680-15b0-4f6f-b7d4-a186c8423a2e_4/0_938	6	7	7	1	1	7		3523b57b-220e-4619-9a4a-25a00bb83571_8/0_909	5	7	7	1	3	7
			68d4119b-9d97-4051-b807-c310871b1f26_7/0_703	4	3	2	3	4	1		01da44c7-32cd-4810-80d9-964105941004_9/0_909	6	7	7	1	1	7		53a1ec1f-d9c5-44af-b589-899906432eb2_5/0_895	5	7	7	2	4	7		a54bf17e-0f6a-4a47-ac8c-79fbdcca2949_9/0_949	4	7	7	2	6	7		62384318-e860-4117-8aa3-f26fd5d66ab6_4/0_911	6	7	7	1	1	7		3b0fe997-90e4-4143-b0a0-ce31c27552cb_5/0_935	5	7	7	1	3	7
			7b911ead-7f92-4101-9a2c-ff2fc7cd5550_6/0_885	3	1	5	7	2	5		14da3604-912e-41c8-ab80-45cb8b1958f6_7/0_884	6	7	7	1	1	7		5615ff34-6f9f-4648-a208-c0090d898fa2_5/0_899	5	7	7	2	4	7		a6ce7bf2-e135-4c12-a868-c60d40db1999_15/0_929	4	7	7	2	6	7		62ca8b72-6a57-49e3-a639-796919f39e91_5/0_934	6	7	7	1	1	7		3faf698b-d0e6-4a37-9516-ce1a23b5c94f_6/0_932	5	7	7	1	3	7
			b3a1ca69-133c-4ffc-b24c-5f94b9993245_4/0_876	6	7	1	7	4	1		2f82a8ba-5545-43c9-bcd5-750d75211f74_7/0_939	6	7	7	1	1	7		56c2150d-fa92-4821-9f60-b1d741ea9bc9_3/0_940	5	7	7	2	4	7		a71ed436-b273-49a5-a4e7-9958f696cf7c_9/0_935	4	7	7	2	6	7		6afe5fd3-a104-466d-8765-dd0207567182_5/0_939	6	7	7	1	1	7		4d0b0ab0-71d5-4806-88df-aa067637b3da_10/0_932	5	7	7	1	3	7
			f0d15a81-67ab-48aa-a427-323659eb7a7b_5/0_800	4	5	1	3	2	2		30508a27-57ac-474f-9e4a-90eddda3557d_5/0_902	6	7	7	1	1	7		5d8300eb-3192-4bd4-b620-6e359d5d8b3b_11/0_951	5	7	7	2	4	7		a9584ad1-65d6-4beb-8370-80556d789ddb_6/0_939	4	7	7	2	6	7		74516e67-80f1-45fd-b753-f8d1a2e25e01_5/0_929	6	7	7	1	1	7		4d454b77-42c0-46bf-8d1e-41c320f6eb53_4/0_910	5	7	7	1	3	7
			c41b9e95-fd1d-4b1d-811a-8c5f479e27c3_8/0_891	5	7	7	7	4	7		338c31f0-6a2d-457f-accd-9a1d82838377_3/0_939	6	7	7	1	1	7		5eee67dd-0fa9-4f5b-80ec-51a568c057d5_5/0_909	5	7	7	2	4	7		a9b4139f-db8a-4a87-b6ac-7d57610e7f84_7/0_918	4	7	7	2	6	7		78fa251e-2597-42fa-8848-7b7b8f392285_3/0_934	6	7	7	1	1	7		4ee7acd7-dd8d-4c0c-883f-93b8dcff2c91_4/0_899	5	7	7	1	3	7
			235e1c36-d3b8-4173-95a6-d989023c94e3_7/0_895	3	1	3	7	3	7		33fc4b51-dd02-498c-a8b7-429e910b251b_5/0_904	6	7	7	1	1	7		62e32318-200b-4a13-b0ab-9885096c9fd3_7/0_916	5	7	7	2	4	7		a9e3e9b3-6eb4-4e50-97d1-f48d69bc29af_7/0_941	4	7	7	2	6	7		793d866f-47fa-4eeb-8e9f-8938c3d22b84_8/0_897	6	7	7	1	1	7		5677cbe2-6634-42ae-8b93-208f1cedd5ed_6/0_935	5	7	7	1	3	7
			0ca0d5a0-d244-41b7-b8e6-003ec46eadd0_4/0_884	1	1	7	7	4	2		453d5b6e-6d5d-4ccd-af40-96cc11ae2e74_5/0_933	6	7	7	1	1	7		6366ecbf-09d8-4e86-9ccb-bc5ff972c4cc_3/0_918	5	7	7	2	4	7		aa3587f9-1010-4af2-9214-3eb68b745595_9/0_914	4	7	7	2	6	7		7d23d22b-4cc3-436c-98ae-d82213510597_12/0_951	6	7	7	1	1	7		67468be9-5544-4adc-84ca-a2fca1d1e0ba_5/0_940	5	7	7	1	3	7
			8bdc90af-42ae-409d-be47-592ee6a7a67d_11/0_890	2	7	5	1	2	3		459d6122-d9e5-4e58-b58f-ee7ee22e242e_3/0_916	6	7	7	1	1	7		668ba077-66f3-4ab7-82d2-b8b2cfe29032_10/0_940	5	7	7	2	4	7		aa75af45-52d0-49f0-85f3-3f7acbe4ad77_5/0_892	4	7	7	2	6	7		80b5ad3e-ec10-4009-87b6-4fc607173935_10/0_942	6	7	7	1	1	7		6ade1c57-8c14-4931-9ce6-1a2c29360a10_10/0_914	5	7	7	1	3	7
			d33ed577-117b-41d7-9be5-f6397c5ce4e8_6/0_584	1	3	5	3	6	2		4c0298da-39f3-49b5-98ee-4ff15bc262e0_3/0_918	6	7	7	1	1	7		670e3592-eb5e-4ffc-b40f-1202de20adb7_3/0_906	5	7	7	2	4	7		aa89fbfb-d96f-4940-af24-a413f79d5b13_5/0_910	4	7	7	2	6	7		87e84d96-04a7-49c4-87b6-7729f25bf339_4/0_933	6	7	7	1	1	7		72278f3b-3309-4770-b392-f02415ca86f7_8/0_904	5	7	7	1	3	7
			c3a55aa8-630d-43a1-bbe8-decd637a18b4_5/0_884	4	7	2	7	3	2		53911fba-ecfb-43ad-b443-6670c20c43c0_5/0_920	6	7	7	1	1	7		6b31bdc1-0358-4b70-900f-fa98fc51dc66_4/0_900	5	7	7	2	4	7		ab797a0c-8a7e-4b92-8a99-c729b60a7189_5/0_914	4	7	7	2	6	7		88e007e9-ce22-4195-bc47-f6eaf84868f4_4/0_898	6	7	7	1	1	7		7c35c517-2f74-4c55-9a4e-420a518ec3e0_3/0_900	5	7	7	1	3	7
			7a558bc3-1745-4809-a44b-9560988dcdeb_4/0_877	2	1	1	3	4	1		6f5ce772-74fc-472f-b871-0d6575198108_8/0_960	6	7	7	1	1	7		6cbc9099-c3cc-4b1a-85b3-b5b0e760e9ae_3/0_900	5	7	7	2	4	7		abfc4383-7a9b-4655-999f-68ba698d27b3_3/0_903	4	7	7	2	6	7		97e163d7-a7c5-4357-a8e2-0d2b1cb3f6bb_7/0_910	6	7	7	1	1	7		7f73302f-3ae9-486d-a2fb-988aa4705bbe_6/0_915	5	7	7	1	3	7
			38f4adc3-5307-44fb-83b6-d9880af0e416_10/0_681	1	3	3	7	6	2		781fca9c-c0e6-42b1-a9a9-9e3ba0a0d8ec_9/0_946	6	7	7	1	1	7		70686e78-6d17-44c8-975d-4c77b8bfe144_7/0_920	5	7	7	2	4	7		ac52c1dd-3e55-4129-8fb6-76437e4d086c_12/0_917	4	7	7	2	6	7		9818d35b-9370-46b3-a9ac-1ed1670808f6_4/0_927	6	7	7	1	1	7		8e7086a2-d3c9-4d41-9964-82cb44479317_8/0_898	5	7	7	1	3	7
			4cc0d618-ea28-44c6-a71f-0079e823cb3a_6/0_871	1	7	5	7	3	7		8e20a3af-0850-49de-b4c3-5c5dd64ea2da_5/0_903	6	7	7	1	1	7		7160cecc-1c77-4aa6-8c1e-a155bb5b12ed_5/0_918	5	7	7	2	4	7		ad0f4ab5-8088-45e5-b354-1fa4d8ec8334_4/0_866	4	7	7	2	6	7		a6621361-057b-4578-863c-07bf3caedfdd_3/0_911	6	7	7	1	1	7		bcfa98ce-dfa9-40fc-99af-c37b9abf5990_6/0_879	5	7	7	1	3	7
			11efc7c8-78fe-47fc-92cd-a9fafe7c1d7b_4/0_894	2	2	2	2	2	2		a28ab39a-62cb-473d-aa77-c0332638ea0a_9/0_938	6	7	7	1	1	7		791d5ba1-63a2-436e-a264-258a81ed6eb9_6/0_901	5	7	7	2	4	7		ad1e62f1-3387-4e66-845f-3b3b45406799_7/0_907	4	7	7	2	6	7		aa510a4e-533c-40dc-8dc2-39ff56399dbf_12/0_912	6	7	7	1	1	7		d0b78f6c-7537-4d42-9580-583cb4625f50_6/0_900	5	7	7	1	3	7
			d4319995-ad77-4b33-9c67-f87d06ec8b19_6/0_890	2	2	2	2	2	2		b4973710-e7e0-4bb2-bb5c-1e9885c73bcf_3/0_925	6	7	7	1	1	7		796f3c70-3391-4093-910e-51674853d863_5/0_943	5	7	7	2	4	7		b0cd6971-a8a7-49e2-a1ff-14b35abe7f7f_6/0_919	4	7	7	2	6	7		aeeec303-1cea-4e56-8a6a-30401541f731_21/0_935	6	7	7	1	1	7		e1950373-9a05-4bcd-a250-11bafef1af3f_6/0_912	5	7	7	1	3	7
			e4ecc3b8-b58f-49af-8efa-f16b99c3f283_5/0_877	6	7	1	7	6	5		b6fd1d4c-0d1d-4737-b477-c745f215d1ab_8/0_942	6	7	7	1	1	7		7a3cda91-3e2b-45b0-80fc-d3bd1987c69b_13/0_948	5	7	7	2	4	7		b11232f4-c9ce-4b46-836b-6a7e84b92236_6/0_933	4	7	7	2	6	7		afc6d19b-a839-4e4d-855e-1ccf03830549_7/0_940	6	7	7	1	1	7		e32aec47-3633-4d18-a72c-e7808a022ab9_6/0_905	5	7	7	1	3	7
			3363b7fc-c7dd-4c5b-8db2-38ad85374d73_4/0_877	1	1	7	5	2	3		bd459f47-213a-44cb-a37b-e3ded5d18e5c_6/0_916	6	7	7	1	1	7		7ae20a23-fa73-41e8-9d7c-eacf9ee82c6d_5/0_906	5	7	7	2	4	7		b1293e23-e556-476a-8c76-5f3657b1e5c8_7/0_914	4	7	7	2	6	7		b4eef35d-2c84-4853-8a32-11d86a2c4fdb_3/0_865	6	7	7	1	1	7		e3e4c252-1eb8-4f86-ab0d-55de6d5c4226_5/0_898	5	7	7	1	3	7
			74e0d439-a43c-44ff-8570-1496eb4aab77_9/0_875	6	7	1	5	6	5		d4ade306-41eb-40b0-9508-ed943dc080d6_3/0_916	6	7	7	1	1	7		7b1af976-a253-4d8f-8a50-8851ce34ccac_7/0_917	5	7	7	2	4	7		b1889b40-6f45-49f7-928d-24d9e5ca03fb_15/0_895	4	7	7	2	6	7		d74ce7db-17ab-4ba1-9a92-d0c4ee2a5167_2/0_895	6	7	7	1	1	7		f841830b-96f8-4cb3-9302-d7c7d90a4bdf_11/0_936	5	7	7	1	3	7
			0f272453-1eef-4eec-89ec-28a0cb4f337c_3/0_878	1	2	3	5	3	1		dbafcbff-ef0f-4504-99b8-15c2a07a12e0_11/0_912	6	7	7	1	1	7		7df89c6d-98ff-48a2-a174-37f6f4126813_4/0_904	5	7	7	2	4	7		b1e4cde1-3415-4ecd-b792-77a3f29c54d8_5/0_876	4	7	7	2	6	7		ff5b219f-7a1e-4ea7-a1b1-fb3f61b2dc48_10/0_911	6	7	7	1	1	7		fff229f5-d5cc-47d5-b3f9-ba627c299f02_18/0_946	5	7	7	1	3	7
			96b07879-9d39-4501-99da-45c0e5f7e8ab_4/0_897	4	7	3	7	1	3		dd659983-456f-4e0a-8bbd-e876e4cd7049_6/0_896	6	7	7	1	1	7		7edf2b99-d5ea-486a-b71f-261df1dbfb02_7/0_912	5	7	7	2	4	7		b26e600e-1fb3-496b-9acb-9eb49229d9f7_4/0_937	4	7	7	2	6	7		ff5fb713-38d8-4b2d-bbe4-966c5dd82137_6/0_904	6	7	7	1	1	7		034cc0f6-e3e5-4bd0-a589-f5e625461289_10/0_929	5	7	7	1	4	2
			2ad2027a-9fbd-4d90-8629-21ce2cfb1e0c_3/0_885	1	1	7	2	4	1		def0d7c4-d8aa-4aa9-8c3a-bc84082754ae_13/0_911	6	7	7	1	1	7		91e1836b-178e-4a6f-94aa-4264bf4d1a80_7/0_889	5	7	7	2	4	7		b2b6a8c8-afdf-4956-8520-f976559024c5_5/0_898	4	7	7	2	6	7		95f0f03e-d819-4992-a722-714995867d09_3/0_922	6	7	7	1	3	7		fa66c6e0-f163-4388-8660-74536ba9aae9_5/0_908	5	7	7	1	4	5
			82302726-cac3-47aa-8c89-14602e62e8a5_4/0_886	4	1	2	7	4	7		e1191a81-2b0e-4c2d-9203-c49f718c099d_7/0_913	6	7	7	1	1	7		91f21166-c128-4717-a7ea-f429925f12c9_19/0_947	5	7	7	2	4	7		b3bf340e-8466-4491-8483-257527354d92_6/0_930	4	7	7	2	6	7		a908db64-3dff-4c9b-ae1a-b6998a95231e_8/0_936	6	7	7	1	6	1		2669eb62-4cfc-4fb0-8fc6-adf5947d2f06_6/0_889	5	7	7	1	4	7
			0cfb1496-8cb1-4c0f-b34e-4d9361470295_6/0_812	1	1	7	7	4	1		e1ec83c7-1368-4fc9-9b16-3ea25e5c4363_5/0_906	6	7	7	1	1	7		95d03f20-cc06-42e8-afc7-e54760ca5349_3/0_951	5	7	7	2	4	7		b4860340-1392-49a9-a195-cfed93258032_6/0_931	4	7	7	2	6	7		d8c3c06f-0e6e-4d4a-990f-05a2be228e49_3/0_909	6	7	7	1	6	1		2c39f296-a2e1-4c14-a7f8-051a67dae8e8_5/0_905	5	7	7	1	4	7
			e99a8d60-688a-4659-8523-fe43b04807b6_4/0_895	5	2	7	2	6	3		ec6b46f2-4c17-44b3-b33f-3633ffafe6a5_10/0_939	6	7	7	1	1	7		97819bb0-571b-40a6-8f32-5e128871694f_11/0_951	5	7	7	2	4	7		b4ead5d7-57fc-4fb0-8d18-77f83beb3d56_4/0_935	4	7	7	2	6	7		0deb0186-8d5e-429d-925d-c814b2dbdd86_6/0_900	6	7	7	1	6	2		2ebb65b5-5ece-45ed-b963-4ad79a7d0b59_9/0_935	5	7	7	1	4	7
			cab7c730-3a07-422f-b456-ced80cb41437_5/0_890	3	3	5	5	6	7		ec8deb96-f646-4589-ae62-853185223e59_4/0_938	6	7	7	1	1	7		9a78cd00-60ea-4886-bc11-1b63d1bbb5e9_4/0_872	5	7	7	2	4	7		b5545843-3cce-45cb-8e03-7793fd91d851_17/0_883	4	7	7	2	6	7		16a6ea66-c440-46c5-8e34-30d82f6b29fa_3/0_901	6	7	7	1	6	2		32ba1097-4460-457b-92df-d0b2807cfd84_4/0_921	5	7	7	1	4	7
			a07671ff-2bb2-4ca9-a5a7-36137fcbff43_8/0_891	5	1	7	7	1	5		f9359a9a-ded3-4f13-a610-3e66154ed872_6/0_905	6	7	7	1	1	7		9a8c676a-6177-4946-9d99-4bf99573a83b_6/0_854	5	7	7	2	4	7		b5557d1d-b896-48a3-82fd-1a01c087691c_7/0_916	4	7	7	2	6	7		19388ba8-63d3-4649-9621-dda3831d335e_10/0_922	6	7	7	1	6	2		79b3b7ba-d3c7-4492-a787-1a703552455e_10/0_944	5	7	7	1	4	7
			ec177746-2280-4a7a-87d5-a863cc65d579_5/0_891	5	7	7	2	4	5		0cb177f7-993d-4498-bfc3-69fa6fe7762f_3/0_910	6	7	7	1	3	1		9ba882b4-bb7a-4753-aa82-426a1ecc6516_4/0_927	5	7	7	2	4	7		b583010c-1bc3-41c6-b3f6-a5a403ac7f52_12/0_909	4	7	7	2	6	7		213ef429-a430-4a9b-ade7-c3eb310b36f9_7/0_903	6	7	7	1	6	2		93c6e2c2-2301-45f7-97dc-03cefe3cbc30_15/0_909	5	7	7	1	4	7
			8ed9ce27-f083-40ee-99b7-3b04ddaa13d4_7/0_671	5	1	3	5	4	5		0045efc0-e6d8-4682-9e88-868e9cdc3609_5/0_954	6	7	7	1	6	2		9c9a02ad-9f68-4eb6-84dc-b3c49df7f931_5/0_929	5	7	7	2	4	7		b5c1831d-eaab-491a-b82a-424ded03a73f_3/0_927	4	7	7	2	6	7		23166a84-e800-4e1c-9b93-bcd1b1af2660_7/0_926	6	7	7	1	6	2		1940724f-fb1b-43e1-ab4b-240cdee01189_7/0_938	5	7	7	1	6	5
			712b78e3-a22b-4321-8672-4e63b8605571_3/0_880	6	7	7	7	4	5		144cb8fa-ff4a-417e-ae0f-92f619bb06e4_3/0_934	6	7	7	1	6	2		9d181ec7-0a62-4f5b-892b-b866e432b129_3/0_887	5	7	7	2	4	7		b5e9c725-67fa-4ac1-a336-ce7032ec422d_10/0_924	4	7	7	2	6	7		2afdb9bb-cb4b-46bd-8f24-d1515da11fc3_7/0_939	6	7	7	1	6	2		85411b11-e6e0-495e-bab8-ebdd99535973_8/0_942	5	7	7	1	6	5
			c9fc79d6-d499-46ec-a4be-34c320128ef2_3/0_902	5	2	5	7	5	2		2f165b9a-9496-4475-bdf2-bc03537f40a5_3/0_902	6	7	7	1	6	2		9fb0159d-b13e-461f-87fb-b536e330aaed_4/0_936	5	7	7	2	4	7		b6b22861-eb06-4cb2-8a73-f1b04686894c_10/0_940	4	7	7	2	6	7		57b533c5-039f-4cc0-8fd6-5b4b2dfabc32_9/0_942	6	7	7	1	6	2		b71e0550-e6d5-444f-acdb-95649dd43681_5/0_913	5	7	7	1	6	5
			d6d7982f-9f9f-48a8-9613-5fcb43053eb8_17/0_819	4	3	5	3	5	2		4b15fd46-ad8a-4e7a-89ff-e9ab3569ef6a_8/0_908	6	7	7	1	6	2		a1998da4-6bbc-4976-b6a4-975fd512121a_4/0_930	5	7	7	2	4	7		b77e5c84-2256-4bf3-955d-3c137105c983_11/0_964	4	7	7	2	6	7		5db5e173-fa5e-499e-b325-be6884d23274_5/0_936	6	7	7	1	6	2		cb21a199-1027-4943-a1e2-35b6a90b260b_9/0_942	5	7	7	1	6	5
			e11df849-251c-4af4-a25e-8810d7ee0e4b_9/0_875	6	3	5	7	2	3		5e71a2d7-e57d-429a-9c11-e3713682b991_5/0_943	6	7	7	1	6	2		a21dfd64-83c4-4921-8391-b56024c68cc1_8/0_937	5	7	7	2	4	7		b8aef52c-7fb8-425f-b91c-31bc2478e7c1_3/0_942	4	7	7	2	6	7		6df94b0d-fb03-4d64-982c-20eeb03bc167_6/0_909	6	7	7	1	6	2		d11c8081-6348-43df-b2d5-8e1ed47cb2aa_3/0_902	5	7	7	1	6	5
			77f80f03-f33b-4dd6-a655-cdb30de07da6_6/0_835	3	7	1	7	2	2		8cea2610-2283-4f00-ae19-85e21adb399d_6/0_886	6	7	7	1	6	2		a63dfab3-2533-47f8-b03e-180665b1b40b_3/0_940	5	7	7	2	4	7		b958a62d-2696-4abf-a9bb-b2e2ba705d34_3/0_906	4	7	7	2	6	7		7025ec25-0560-4701-b165-ce0ce48d113f_5/0_933	6	7	7	1	6	2		df983d57-4090-42d8-ba0a-845b526531d8_5/0_881	5	7	7	1	6	5
			aff4d23f-b0fd-4228-834c-308ccefc7b21_10/0_779	5	1	7	3	3	7		af09a63a-e12b-4094-af5a-c279cb26b134_8/0_1151	6	7	7	1	6	2		a87dfe00-eeca-4a6a-8808-cf6193903505_15/0_920	5	7	7	2	4	7		bb97e0ed-6883-4f8a-bdfe-407343d7ef37_6/0_868	4	7	7	2	6	7		79524b5c-b216-493e-8c39-eb9db21b6b03_19/0_938	6	7	7	1	6	2		f8af2702-7226-4b30-ad65-3f2459fea9e7_5/0_941	5	7	7	1	6	5
			44f01bc3-80a9-4a73-889a-e94f4827d4bd_4/0_899	2	7	3	7	4	3		c32d9c3d-6209-454a-88b9-2e67b733a757_3/0_932	6	7	7	1	6	2		a8d3dabe-21b3-4567-8c3e-1fe2e4d05299_3/0_932	5	7	7	2	4	7		bbece8d9-e53d-4ead-ad81-ff8b2db68059_4/0_948	4	7	7	2	6	7		7bd0e318-3d27-44a9-ab8c-ec9de82e7d91_5/0_913	6	7	7	1	6	2		077ca5c7-ae21-45a1-b348-a25f12403487_7/0_938	5	7	7	1	6	7
			0a9f3436-9e74-4464-8c3a-4688dd22a8ee_3/0_915	2	7	3	2	4	3		c6aa547f-bb67-4796-8356-1718e58c43fb_6/0_929	6	7	7	1	6	2		a91b6538-eb29-4aee-9e17-31f9f45d3a97_7/0_942	5	7	7	2	4	7		bc2b07f1-7ba8-4e1f-b509-f4a01ae12f4b_5/0_918	4	7	7	2	6	7		86871dcd-184f-4279-a163-5c91236bd876_9/0_951	6	7	7	1	6	2		34a67a65-5b7f-408e-95c5-b286768b90c4_6/0_908	5	7	7	1	6	7
			0771a7ba-897d-4242-89c4-2af9f65c9325_9/0_765	5	1	1	3	5	2		ca64d719-c99a-47ed-a1a4-ad8dd12cbad6_5/0_932	6	7	7	1	6	2		b178f82a-0d9e-44df-94a9-5b89f395d4e9_6/0_887	5	7	7	2	4	7		bdee6585-26b2-4045-bd1c-d7492c112f19_3/0_911	4	7	7	2	6	7		91dbef85-7dbf-4429-bd1f-8e3de8140227_6/0_903	6	7	7	1	6	2		ad65cfeb-3954-46e2-8d55-6521c1540668_8/0_929	5	7	7	1	6	7
			c1093424-d9d1-48bd-ab50-3e1803cde69e_4/0_866	1	7	3	3	2	2		d0353ee5-d649-4103-b27a-3237fce7ed9d_10/0_920	6	7	7	1	6	2		b3e037e9-1702-4dc4-9756-b8af0fda14cd_11/0_915	5	7	7	2	4	7		beee201b-df02-4cb9-9441-73d706c3326f_11/0_918	4	7	7	2	6	7		a4e4534e-29b9-4d53-a5b5-a87b5eaea8b0_13/0_901	6	7	7	1	6	2		cff49ecb-e567-46cd-817c-974d78e8bfa4_10/0_938	5	7	7	1	6	7
			e71e10dc-4938-485a-b3cf-5fb050104366_6/0_708	5	3	1	3	4	2		dfc6c629-1917-4bad-8d53-d0043fa5339b_8/0_954	6	7	7	1	6	2		b622ed94-0368-4edf-b0da-12b9bd4caa3a_7/0_936	5	7	7	2	4	7		bf5dedc7-79cb-4153-925b-a265dd6e861c_8/0_983	4	7	7	2	6	7		b0bdbd54-8b07-4224-b0d9-5b39db878240_9/0_914	6	7	7	1	6	2		0a9c92cd-83ae-4783-8c1b-09bbc9269cd3_6/0_918	5	7	7	2	2	1
			c5235810-9d57-48a2-ba5c-0faa3fae794d_4/0_869	3	3	5	3	4	2		e8d624df-31c4-4de4-8ad7-bf4da2e1a6d7_3/0_939	6	7	7	1	6	2		b94dbcec-f609-466e-82cf-a827a8dff595_5/0_908	5	7	7	2	4	7		bf92f0b3-3f0c-4a61-a907-b72c6383e45c_6/0_875	4	7	7	2	6	7		b654051e-9b5f-43e7-b3d1-ef71c7724e52_8/0_927	6	7	7	1	6	2		0bdad3b9-76ae-4de3-b60a-02af8d962edd_6/0_666	5	7	7	2	2	1
			fbcff74f-a578-4b5a-9373-0554fbc4ee44_6/0_882	3	1	7	7	4	7		ea3230be-b1ec-4d35-ac98-be4868f18bf7_4/0_938	6	7	7	1	6	2		c0c8e65e-6777-4c17-885d-d8f5830986cf_4/0_834	5	7	7	2	4	7		bfa61b23-21aa-4d69-b3f6-dd93e6f066de_3/0_922	4	7	7	2	6	7		c0260568-06f4-4fc7-b0b3-fcb9f1f60059_5/0_905	6	7	7	1	6	2		1798be02-de37-436d-a4ad-08a7a5ec5ee6_3/0_907	5	7	7	2	2	1
			74ddd078-6374-48b2-a9c2-48b3246826d4_6/0_658	5	3	2	3	2	2		ec2c9df1-fc8b-42d5-a0c2-44a410dfdeae_3/0_938	6	7	7	1	6	2		c30ebcad-e795-43a0-b867-76d6f67ebfa3_3/0_896	5	7	7	2	4	7		c0b61012-660e-4137-9e85-c88ff9f27832_4/0_929	4	7	7	2	6	7		d2945971-8527-4027-b54d-3e812623ff16_3/0_859	6	7	7	1	6	2		71303213-37e0-4176-8b7f-01cf3dbb783a_6/0_938	5	7	7	2	2	1
			d3f22216-8f0c-4c99-93d3-f59f8aa6ceae_4/0_885	5	7	7	7	4	7		808e7b38-b55b-40dd-9609-8e347a8368f8_5/0_911	6	7	7	1	6	3		c364de80-5200-4d7a-be81-95eb202cc660_5/0_929	5	7	7	2	4	7		c0b7e49b-e230-4ed8-8b05-ae02e55333b8_9/0_933	4	7	7	2	6	7		d37fb868-8cdd-44cf-9194-92593a2ff2e1_7/0_946	6	7	7	1	6	2		8c74e5ef-e824-4b66-a391-d89d903eee0c_4/0_888	5	7	7	2	2	1
			7d2bc73c-78a9-4fb7-8bd5-dcae1deba78d_5/0_886	4	7	5	2	5	2		8bcbd818-5a4f-4530-8472-c382956b2d84_7/0_940	6	7	7	1	6	3		c49730f2-5f74-4590-89a7-cbf10d790e3e_9/0_956	5	7	7	2	4	7		c2a3fff5-e1e0-4cff-8b5e-98fbf05b3d55_9/0_919	4	7	7	2	6	7		e2bcfdb1-a6a1-4881-b767-3fd411b13c0f_7/0_855	6	7	7	1	6	2		967fecdf-b198-4bc5-abe9-70180f5ac2f7_4/0_825	5	7	7	2	2	1
			9ca66625-03fb-4941-b8e7-9f50c751b262_3/0_909	3	1	3	1	4	7		1bba2a37-a2aa-4f36-b948-ade1383115b1_6/0_939	6	7	7	1	6	5		c502e070-4c90-4612-8b7f-3112b415baa3_3/0_909	5	7	7	2	4	7		c2b06d33-030a-4f7e-8156-588c1840ba2e_3/0_900	4	7	7	2	6	7		e328fdfa-086a-4050-b278-98c38a6bab2e_8/0_899	6	7	7	1	6	2		b594c68d-2c38-4627-aa42-ae3bf1a92458_7/0_946	5	7	7	2	2	1
			561341d8-7b74-4a9b-b9d0-b48228565659_4/0_889	3	7	2	3	2	3		2cd7d498-dcdc-41db-a155-5a2b484e2d15_3/0_914	6	7	7	1	6	5		c5f5a7d1-afcb-4950-846e-47826a2c89f9_6/0_914	5	7	7	2	4	7		c2b33a6d-c329-465b-a9c1-09b1834035e5_4/0_916	4	7	7	2	6	7		e7659866-b960-4f59-b876-0b3410e395a9_3/0_877	6	7	7	1	6	2		ee0b3d86-ecea-4348-874c-32396d4410ba_4/0_936	5	7	7	2	2	1
			bbc5d4e5-74b4-4166-9651-62db5bd90b0e_4/0_833	5	7	1	1	6	3		36fa01fa-4862-4d7c-a39e-a49990921ab3_5/0_940	6	7	7	1	6	5		c982aebc-fcb0-424a-a161-9fb5b5798b24_3/0_905	5	7	7	2	4	7		c34eaa65-8997-4b3f-8cd6-f90072335706_3/0_914	4	7	7	2	6	7		e8d43e12-8a53-4c49-9d51-9511d2b26a80_4/0_912	6	7	7	1	6	2		12c1f80a-bf56-42db-95a9-48770c879bfd_6/0_907	5	7	7	2	2	2
			350e5a92-51d5-432b-9ea0-16a96045a288_3/0_882	6	7	3	7	6	7		40ea9580-de8f-4b52-bfdd-431cd2beabc5_14/0_945	6	7	7	1	6	5		ca90e462-8c20-4dcf-bab7-c39cfa01e661_3/0_849	5	7	7	2	4	7		c56302b0-79df-46e4-8339-f451a4adfa0e_10/0_943	4	7	7	2	6	7		1f1df726-e884-45b2-b472-88e12383ed0b_10/0_921	6	7	7	1	6	3		2593ec9f-6165-4b2c-887c-919ff7c5040f_6/0_937	5	7	7	2	2	2
			39263910-0e07-4cd2-80f4-e90d1d1023ab_3/0_895	1	7	3	7	2	3		45ec8ff7-55c6-4d3a-9187-427725963e42_6/0_913	6	7	7	1	6	5		cb3c7a60-ce13-4894-b926-7f765502dbfe_8/0_938	5	7	7	2	4	7		c709fd55-a177-49ac-9bfd-9dc52590eaf1_4/0_946	4	7	7	2	6	7		141b341e-9684-4d28-b081-6d5a3791aaed_15/0_955	6	7	7	1	6	5		34878926-bc65-40fc-85ff-8a80a1dcf6f3_5/0_948	5	7	7	2	2	2
			e54417f2-be30-4822-83dc-1632b370d318_4/0_657	1	3	3	7	4	1		4f553007-6362-4eb6-93d8-534734b13418_10/0_921	6	7	7	1	6	5		d75e1ecd-3c44-43ae-991b-73504286b3c1_18/0_929	5	7	7	2	4	7		c77b0b30-3fc9-40d1-9d6f-04e61b27beb2_7/0_918	4	7	7	2	6	7		28070c71-efbe-4084-8763-0aead3ac1f0a_3/0_894	6	7	7	1	6	5		443c40c5-ddcc-4a13-bb91-ede63f2236fb_5/0_901	5	7	7	2	2	2
			09415fb1-fe35-44cb-b855-34708dc46fbc_4/0_891	3	2	3	3	4	2		51e6e5ea-fec7-4815-8d47-b0006e778a21_9/0_942	6	7	7	1	6	5		dd297396-ffdc-4387-9a99-41a522150d77_10/0_915	5	7	7	2	4	7		cb333b17-a683-4849-ac1e-d2be6c050491_3/0_921	4	7	7	2	6	7		2ddbd481-bb46-4f93-ad39-501d0edd1d31_11/0_938	6	7	7	1	6	5		46a48cea-0ae3-4cee-b004-34e9293c2336_4/0_864	5	7	7	2	2	2
			5187b178-d845-4a0b-bf73-56b9a4cb88dc_4/0_767	1	5	5	7	2	7		87ff2996-b0cb-4cfc-812d-77526f042fec_10/0_945	6	7	7	1	6	5		ddb1a4b3-02a5-44b6-9038-a765f5e202ed_11/0_929	5	7	7	2	4	7		cd047146-05aa-4505-bb64-3859c9513c36_15/0_917	4	7	7	2	6	7		386a9829-a9a7-4183-8c79-8a2db2489d0a_6/0_860	6	7	7	1	6	5		4dcf03b4-272a-4907-935f-4c8f1b2e1e5d_8/0_921	5	7	7	2	2	2
			4a1be1f8-a4ac-41d6-9518-bbe3849ff2f6_5/0_879	4	1	5	1	1	2		bfe90f7d-fffb-4d66-b6ab-2dfc6163e778_7/0_909	6	7	7	1	6	5		e394a2ff-dd40-4f0d-9212-27cca499be43_6/0_928	5	7	7	2	4	7		ce396df0-5edd-46fa-8ac6-cfa1bdb328c7_3/0_876	4	7	7	2	6	7		3fb434a1-36ca-48e2-82c1-32ca9972d7ca_4/0_895	6	7	7	1	6	5		5d4a8d88-dd45-43cc-a6f2-c912c488086f_9/0_905	5	7	7	2	2	2
			bdc525f1-b3fa-40ff-a107-a15b63ae52a4_6/0_904	4	7	1	7	3	2		d3a77f4a-924d-4d05-ac38-aae920e69c47_3/0_889	6	7	7	1	6	5		e418f62b-e265-4b1c-9516-432768c02371_11/0_910	5	7	7	2	4	7		ceed9909-7229-45b6-9ba5-f68c7f8f782b_5/0_915	4	7	7	2	6	7		42cc3d6f-e903-4cd5-a041-764f2f4cc35d_6/0_911	6	7	7	1	6	5		60a081cd-4193-4f2f-8ec4-5c1eee6ec548_6/0_949	5	7	7	2	2	2
			6fb672d5-b9ab-48e3-ad18-8f0da5701658_10/0_893	6	1	7	7	4	7		0530fe8c-bc6b-4cd4-bb1f-ce8ee259882f_3/0_915	6	7	7	1	6	7		e515ba65-a5c2-40ea-88e8-c6666a4029da_5/0_908	5	7	7	2	4	7		cf463467-dae6-4c59-afe8-5cdf3a5901aa_15/0_948	4	7	7	2	6	7		4c69ea81-acf1-411b-888d-6dbc9bd15461_6/0_931	6	7	7	1	6	5		6a0a2572-972a-4e6c-a719-92844eb7a20a_10/0_916	5	7	7	2	2	2
			70ace3c1-dbee-4368-a40e-84b04ce64e8d_8/0_890	3	7	7	1	5	3		0aa655c8-bd93-453c-a029-0168e5946bfa_5/0_950	6	7	7	1	6	7		e7406b3b-a325-4281-b3c9-8a6391a70b23_7/0_934	5	7	7	2	4	7		cf5511b8-fab9-4824-be80-a387c4c87305_7/0_905	4	7	7	2	6	7		68c88638-9ae8-414f-9682-52accd24e451_3/0_927	6	7	7	1	6	5		765dca8e-c182-437a-a174-a75c6afefdc3_5/0_918	5	7	7	2	2	2
			85848c47-6bfd-4ee8-9c7c-21c1b9e1bdd8_4/0_789	6	2	5	3	5	5		0b174f4b-e8da-49d4-894c-86cd8b6eabd6_11/0_706	6	7	7	1	6	7		e89434ad-693d-422a-b773-d2b4552f696f_10/0_945	5	7	7	2	4	7		cfbd7ed8-525d-4981-b8f9-33261cd329d3_3/0_949	4	7	7	2	6	7		7ca390ec-8169-4eb1-8275-b51cf56b895b_7/0_893	6	7	7	1	6	5		8271adc9-f55b-4e94-a335-03007d87d2f5_3/0_917	5	7	7	2	2	2
			7c5c86e0-e509-483a-82bf-a30470979719_7/0_880	6	7	1	2	2	1		10e7c95e-c7fe-48b3-9d88-2788a8e45663_6/0_947	6	7	7	1	6	7		ea352c58-49fb-4f0b-9f12-09f90bb97060_6/0_937	5	7	7	2	4	7		d05fa143-1df6-46d6-ae79-d6ab339b0c54_8/0_959	4	7	7	2	6	7		8cedc5a1-94bf-4575-b061-34dc6f9ef10b_13/0_920	6	7	7	1	6	5		88e39c70-a44f-47fe-a10f-e27b080b002d_3/0_931	5	7	7	2	2	2
			abc01bb5-61e1-4461-8580-02ad2d749dd7_7/0_855	6	7	5	7	2	3		117bb47d-c10b-4bb8-8753-f7d7d3d8fd75_9/0_883	6	7	7	1	6	7		ecb9b38d-1c58-43b4-8eae-e5494ae01d13_4/0_891	5	7	7	2	4	7		d0c38541-8817-4b9c-9a09-d4888e4fcd41_6/0_937	4	7	7	2	6	7		90862e57-cb1f-451e-b1fd-9fd8d52dcab8_3/0_890	6	7	7	1	6	5		89f59131-ba9e-47a6-b97b-8ce9d95a5f7a_7/0_634	5	7	7	2	2	2
			13a8b397-7270-4486-8851-546a5cce8abd_9/0_836	5	7	3	5	5	7		1d1a1fc7-5ccf-44cc-9336-c080d1047709_6/0_907	6	7	7	1	6	7		ecf0988e-893e-47a9-8d20-4a7213a9b35c_6/0_858	5	7	7	2	4	7		d1739be1-f7e2-4714-8b14-cc275473acff_9/0_899	4	7	7	2	6	7		95edaac1-9733-4cd9-b74e-0ac04e737584_9/0_867	6	7	7	1	6	5		925d5fd9-0a12-4f0c-9249-0490cbf970f0_7/0_942	5	7	7	2	2	2
			4efedbce-29ea-4df4-a46b-82dae77e0900_10/0_755	4	7	3	3	6	2		215c8d91-7c85-422e-a6eb-933797d17260_7/0_899	6	7	7	1	6	7		f2b6866a-0bfc-4432-9416-77559cb41494_5/0_891	5	7	7	2	4	7		d1d9c7fc-1f21-43eb-970d-d9b5b32cdc39_12/0_917	4	7	7	2	6	7		b0bacfba-32d4-4a55-936d-28455e5b86b4_3/0_913	6	7	7	1	6	5		95db8790-3ccd-40e8-9b68-1c21abff5232_4/0_919	5	7	7	2	2	2
			c83878a6-567e-4012-9760-d1dd12b94ff3_10/0_820	2	7	1	1	6	1		26406beb-ced2-494c-8401-ce17cda90438_5/0_910	6	7	7	1	6	7		f3c037a4-64a8-49f2-a42f-71d7717ede6d_5/0_925	5	7	7	2	4	7		d40f24e6-c958-47d5-ba99-77d033043292_17/0_920	4	7	7	2	6	7		b193f085-79d9-4031-a108-d1235f592752_5/0_904	6	7	7	1	6	5		9a2f8e04-71a8-443f-a0bb-061513eb494b_11/0_914	5	7	7	2	2	2
			021d9026-a7a1-4cc1-8cfe-35877a1ce254_17/0_703	5	3	1	5	4	2		2c412b13-d764-4e3f-95b6-18ac2a6ae6d9_4/0_909	6	7	7	1	6	7		f7203a04-d33e-4c6f-81bd-93b3e95bdf88_4/0_839	5	7	7	2	4	7		d51668b6-2f60-4d6a-b7f4-cc91cb49ab1f_4/0_900	4	7	7	2	6	7		d22f07c8-0a10-4126-8cc8-233281a18e06_6/0_909	6	7	7	1	6	5		c445ad85-01be-4420-942d-e9907836e77e_7/0_950	5	7	7	2	2	2
			354a095d-fb85-4dba-a864-cc6495e16261_3/0_883	1	7	1	3	2	2		2fe307af-69eb-4b7a-9553-963895514ec4_6/0_901	6	7	7	1	6	7		fceb2885-8d4c-4425-b88d-3acf063f721a_4/0_928	5	7	7	2	4	7		d5f0992d-ab58-4273-a375-e9d6443955ce_8/0_918	4	7	7	2	6	7		dc696538-cabb-4df0-9b2f-22a94f863f0c_8/0_906	6	7	7	1	6	5		c8ece637-5465-4dad-93ee-79c8f4b5d018_3/0_915	5	7	7	2	2	2
			71202f6e-4672-4c7b-ab5c-fdc01764e1e6_9/0_854	6	3	2	7	3	2		32ac5841-2d93-4c3c-bed8-17663509a1e2_12/0_921	6	7	7	1	6	7		1f3f68dc-f6be-4084-9e28-ef928d438420_8/0_907	5	7	7	2	5	5		d74d95cc-51dd-4bae-9ec2-d442a29528c8_6/0_926	4	7	7	2	6	7		e06f2d44-a346-4fe8-80a1-1294c1a1d135_8/0_943	6	7	7	1	6	5		ca36a8ee-3d55-4244-a292-ce3e949fa3ad_3/0_659	5	7	7	2	2	2
			06696f75-ac6d-436c-b926-c752baa6b096_6/0_848	2	1	1	1	4	2		39a83e55-ece3-4a60-a18f-2af43f30e36b_3/0_892	6	7	7	1	6	7		57a57411-b44a-4475-b65e-275bbaa548e4_4/0_913	5	7	7	2	5	5		d7af732a-0ef0-487b-9b6d-093aac4eaa6f_4/0_843	4	7	7	2	6	7		e400a8c3-e282-498f-be39-d30b3b92418f_4/0_942	6	7	7	1	6	5		cc744feb-809f-42a2-bfe6-2c7d0d55199f_5/0_902	5	7	7	2	2	2
			405597a2-b12c-488d-8fca-3f208e6d90c8_5/0_723	1	2	7	7	5	2		47ba1db3-6933-407c-b5a7-73d1c9871390_4/0_925	6	7	7	1	6	7		8280aae3-aacc-4471-a79c-eefa0e75debd_12/0_922	5	7	7	2	5	5		dbcfaa46-6aa9-4552-8898-2c768ffa4c08_3/0_900	4	7	7	2	6	7		eb0c7430-81dd-487a-807a-5c74d5ccea42_11/0_913	6	7	7	1	6	5		d0eb9db4-cac5-4373-aef5-43e32399da25_3/0_920	5	7	7	2	2	2
			cfb27a51-41fe-4460-9f93-19e9363cbc6e_14/0_879	5	7	1	7	6	3		4c82ac91-b40c-42e7-95fb-cd343427d813_4/0_890	6	7	7	1	6	7		ddf99445-fcb8-483e-8985-6754a8d54dbc_4/0_867	5	7	7	2	6	5		dc423adf-8e6c-41f8-a87b-58c74773e897_4/0_891	4	7	7	2	6	7		fb05a5be-5f0e-4943-8516-847eab69b0cf_4/0_904	6	7	7	1	6	5		dc5493a9-91fb-4cf3-a469-fa067a2ea8f5_6/0_907	5	7	7	2	2	2
			43d40703-5f9e-4d54-b38b-0bc5a91a3a76_14/0_790	4	7	1	1	4	7		4cf7a35e-5e47-49e4-9243-c9d626699d83_6/0_895	6	7	7	1	6	7		43b51ed3-6d2e-42f5-94d7-bea56c098ee5_10/0_940	5	7	7	2	6	7		deda8c19-c8cf-4ddf-88a1-485cc368a177_19/0_914	4	7	7	2	6	7		00110361-a6a7-4c28-8faa-8965172e4df1_3/0_931	6	7	7	1	6	7		e6b02110-dd6b-44e9-8540-b13d3d398e7e_10/0_914	5	7	7	2	2	2
			91f34514-2de5-4b91-9ef7-cf6cf48536bb_9/0_845	5	7	5	1	2	7		4f5b0bee-af6b-405e-8ae7-08b007a8570e_11/0_919	6	7	7	1	6	7		0c530050-d787-4782-a564-162d66ea6839_6/0_910	5	7	7	5	5	7		e0978d26-618a-4c89-89c5-35228e2def69_10/0_922	4	7	7	2	6	7		0103663f-e7c1-45b6-b153-6bf69689b7ca_14/0_919	6	7	7	1	6	7		e76124ec-ad8f-476d-bb09-09bde7a6f4dd_4/0_936	5	7	7	2	2	2
			e4b9ed9f-f7b1-476f-80ca-b26807612b2e_7/0_877	3	7	2	1	6	2		5205b170-05a4-4f17-bb81-80958e46d00f_5/0_908	6	7	7	1	6	7		1b883f2a-7aa2-4223-b286-0ccdf8ea5260_3/0_918	6	2	2	2	2	5		e1565691-c728-449f-8d10-07550bfd3b52_8/0_948	4	7	7	2	6	7		0641ed73-a425-4bda-98a4-004f20d49817_4/0_938	6	7	7	1	6	7		e92aadbf-48bd-41e0-a104-62839b298f55_7/0_893	5	7	7	2	2	2
			90ef9442-8878-40dd-a9a5-e6fae570932c_5/0_878	3	7	1	2	3	7		59d805ae-491f-4226-be8e-878544169d78_6/0_911	6	7	7	1	6	7		3b8babfc-ee9c-4e77-ba34-db29254d91e8_6/0_913	6	2	2	2	2	5		e28be513-0983-461b-a2af-95ed09145f0c_4/0_874	4	7	7	2	6	7		0d8dbbe4-aabf-49cb-9c86-188e52c70e4b_8/0_914	6	7	7	1	6	7		ee7ee079-2708-4059-ba22-d30bcc943fa4_7/0_921	5	7	7	2	2	2
			ccc58c19-fc95-4982-b3dd-28fb4d4653f5_4/0_897	5	7	2	7	4	3		5ac40073-386c-46dc-8735-6e6b1b8418b9_10/0_944	6	7	7	1	6	7		11bde7c5-2f9c-4470-b3ee-d3e9968b2c4c_3/0_813	6	2	7	1	6	7		e45caa00-fdbe-4960-a2e8-737bb6ea5b2d_5/0_915	4	7	7	2	6	7		12b6271c-80f6-47c9-bd7e-dc41645d027e_6/0_904	6	7	7	1	6	7		f05ded47-8fb6-4091-b244-1720f59eb881_19/0_448	5	7	7	2	2	2
			3aaddb71-2eec-4cd4-be5b-a1c79d7fc77a_7/0_707	4	3	1	5	4	5		5ed7ded7-330d-4f21-a58d-e0b449baa5dd_3/0_938	6	7	7	1	6	7		4ca69714-0798-4fd6-8d1b-e01bc73bb101_5/0_812	6	2	7	2	2	2		e490d262-beb2-47b8-a718-1e7a0556f599_7/0_908	4	7	7	2	6	7		12fbcae3-b65c-4a7f-a4d5-528fc8152d43_7/0_905	6	7	7	1	6	7		f4edbc86-d4d4-46fc-bd14-02a490cbc1ca_5/0_981	5	7	7	2	2	2
			3ce7d59d-7c6c-4bfb-9b1e-c23d4e7a94e8_3/0_884	2	7	5	1	1	1		65ab3ecd-0d72-43d9-b571-70d6d9da623d_5/0_912	6	7	7	1	6	7		3739ea16-bc35-4f0b-ac87-69b3e8aa497c_3/0_919	6	2	7	2	2	5		e4a2f4f3-b143-4ab5-b85d-7ffb32f4fbce_5/0_893	4	7	7	2	6	7		1b721712-537f-4fb9-a7b6-66e99179da47_4/0_936	6	7	7	1	6	7		f5db4633-a147-4efb-be93-e181ba93ff3c_14/0_938	5	7	7	2	2	2
			9dfe7223-0908-40e1-b4b6-04decda3c2af_3/0_936	4	7	3	2	6	7		67b3bb54-3da6-41c3-8c22-83d70b72cb3f_4/0_938	6	7	7	1	6	7		1cbd6dd2-9112-452d-9a5a-2e1b10dfe27b_6/0_785	6	2	7	2	2	7		e5158c08-5d17-4f13-ba1f-599133e029af_9/0_950	4	7	7	2	6	7		1ca34c63-84ed-4fbd-88e9-7480540b9ab9_8/0_942	6	7	7	1	6	7		1b6d9cee-5a4e-42ea-a461-af89c20e3fad_3/0_931	5	7	7	2	2	3
			bd62f5fc-1c69-4397-b323-c61fc02da674_3/0_855	5	7	2	7	6	5		6e3ef37e-9455-49cb-8e07-def12ff1cd54_4/0_924	6	7	7	1	6	7		d7607d8f-744a-4830-99e9-43d8663c89da_3/0_916	6	2	7	2	2	7		e52197f9-40b4-4f45-ac0d-0157f02984a1_5/0_924	4	7	7	2	6	7		2269e3b8-3e25-4149-87ba-482f6579013e_4/0_912	6	7	7	1	6	7		275b7f2e-f2a7-427f-bf60-4204fd0377b3_6/0_906	5	7	7	2	2	3
			1e9ccda4-095e-4ae0-b43c-fb8b8f74f51e_4/0_712	4	3	3	1	4	2		71a26d2c-8d43-4523-a5b2-054ec633588f_5/0_932	6	7	7	1	6	7		e95cdcbc-ad76-4441-ae99-b730afdcc3a5_4/0_863	6	2	7	2	2	7		e7b8e1fc-7dba-4584-8749-aa7881f587c9_13/0_899	4	7	7	2	6	7		278d1d00-fc8a-43dd-8b65-868f9bf37577_5/0_947	6	7	7	1	6	7		8005db39-16ad-49eb-9106-ce660647f42e_6/0_947	5	7	7	2	2	3
			3103c39c-6cf9-48a5-921b-11391eb3d819_3/0_883	2	2	1	7	4	1		7619ad1d-ac43-40ce-80a1-591d1c08b01a_16/0_947	6	7	7	1	6	7		514dc047-1780-444f-a38e-7262a1fac801_3/0_894	6	2	7	2	4	2		e857d9c2-8e6f-415e-a8d2-ed766ffb874b_12/0_873	4	7	7	2	6	7		287f2430-25be-4c65-9f44-bf21d1e7780b_4/0_908	6	7	7	1	6	7		c7b81b54-3acd-4b94-a599-ac891e924046_9/0_937	5	7	7	2	2	3
			b38f569b-a90f-4f1d-a094-9cfc69c74e9c_3/0_899	5	1	7	5	4	7		792ea031-63b4-466b-8a88-3ab1dc85c5dc_5/0_929	6	7	7	1	6	7		19085350-c9e2-417d-bb35-68902abedb23_11/0_959	6	2	7	2	4	7		e8934f86-99e9-4f0b-b80c-8e7f94978056_7/0_943	4	7	7	2	6	7		321ab24e-c22c-4fa6-916f-f6c4fcdf54c0_4/0_908	6	7	7	1	6	7		d9c0b8d5-85b4-4385-a633-c511bab8b1e4_12/0_949	5	7	7	2	2	3
			376d685c-8633-42ba-8452-2087619ec949_5/0_881	3	7	2	1	3	5		7b3c41e2-83e0-433d-927e-12494ce5a37c_4/0_899	6	7	7	1	6	7		8da2d4ae-9397-445e-9735-ba1b782d17d3_5/0_909	6	2	7	2	4	7		e897f8a1-23aa-49e9-8351-843f53950dfc_5/0_909	4	7	7	2	6	7		40ad7a2b-307b-4c32-af76-f5fd65225913_10/0_936	6	7	7	1	6	7		fe76b869-acd9-4ed1-b3d4-4b724b9cc08d_10/0_956	5	7	7	2	2	3
			95c00f24-391e-4501-8dbb-0b1d08147745_5/0_863	6	3	1	7	4	3		811e9f2c-b41b-4052-8c0d-8a8b63d32bca_9/0_934	6	7	7	1	6	7		3537ab83-362f-4600-b1c9-6636d71a97aa_4/0_919	6	2	7	2	6	7		e981c10e-8953-47af-b7d3-eb64b09f9dad_3/0_954	4	7	7	2	6	7		4477cdb6-13ca-49f2-82b4-8c74311eb501_11/0_909	6	7	7	1	6	7		0540d0cc-9e11-4bd2-af2c-14e95d27d8f8_7/0_903	5	7	7	2	2	5
			11c82e00-a1ed-41f1-a9be-2f2264a172e0_4/0_881	4	7	7	5	5	7		886aa5fa-8527-4823-878e-e618e5580e24_13/0_943	6	7	7	1	6	7		0a8a174f-2abf-42fa-a1ba-1f16aa19346b_5/0_901	6	3	5	1	6	7		eb1b2047-126f-4dd3-9f02-9ee0f0d34d9b_3/0_922	4	7	7	2	6	7		5195f15a-c492-40fb-9fde-369d7ab8c726_3/0_919	6	7	7	1	6	7		0579da0c-df9e-412a-8e2c-94be0ab680d3_6/0_919	5	7	7	2	2	5
			f283e858-991a-412f-bed6-55b214a34331_3/0_862	4	7	5	5	1	1		894fe5a8-c355-4734-bba6-5b11185e5a5b_12/0_933	6	7	7	1	6	7		7b196055-58f8-4358-9739-cf27afd08727_9/0_892	6	5	2	2	2	3		ebb7bad2-b7b0-4e68-aa75-e3767336ba60_7/0_949	4	7	7	2	6	7		57585554-dd1d-474b-a1b4-085835c2da8c_13/0_917	6	7	7	1	6	7		06feed01-4db1-4f2c-8617-0e09249075b3_4/0_905	5	7	7	2	2	5
			7c15270c-ea18-415a-8d1f-1e51bdb2bd3f_7/0_899	5	1	7	1	4	5		8c5cc39f-150a-4b79-9446-d69ea8c15f25_4/0_899	6	7	7	1	6	7		dd5dfca2-a91a-409e-9c47-483fdd178b73_3/0_888	6	5	2	2	2	7		ebe6b226-df3a-450e-bcfb-911b940486b4_6/0_933	4	7	7	2	6	7		6cd5a088-d50b-43d5-837b-5f37d5cb5016_6/0_880	6	7	7	1	6	7		0b0f31c3-fd2f-45fb-90d9-7683d1b4387f_8/0_941	5	7	7	2	2	5
			8ecc0240-0d93-4f68-80b9-61c27641c221_3/0_861	6	1	7	2	4	1		8d8acf49-fc48-4785-9bde-4e74aa8f9c64_6/0_932	6	7	7	1	6	7		4fb8508f-8029-4629-833c-aa8aa469aa38_5/0_911	6	5	5	5	4	7		ece6bc59-c571-4047-aa03-13dbd3576424_4/0_933	4	7	7	2	6	7		6f36b173-c756-420b-90b8-55a5444bbf1e_3/0_900	6	7	7	1	6	7		1610e6d4-8cb6-4c06-96ce-0d8e000ca86f_4/0_894	5	7	7	2	2	5
			019c98f9-0b1b-40c1-9952-69678a8179f3_5/0_895	4	7	7	2	4	1		8e1656ca-8ba2-49a4-a0af-6c2f02b9711a_4/0_954	6	7	7	1	6	7		e76c973e-0cfd-4892-bfd2-9ae9a83d095f_9/0_893	6	5	7	2	2	3		ed039b16-b6a6-454f-a6e6-dc3d947aa22d_3/0_898	4	7	7	2	6	7		760c055b-a379-4555-a555-820d93d77cae_10/0_911	6	7	7	1	6	7		1fbe7674-45d9-4160-976b-062f1c4306c4_13/0_939	5	7	7	2	2	5
			b1c106f1-ef5a-4e19-bd05-5694e51473d0_9/0_886	6	7	5	1	6	5		913757f1-5f7c-4b36-bda3-5e15810d3ed3_3/0_899	6	7	7	1	6	7		39ab5343-a602-4cc4-9df5-370042d04744_7/0_951	6	5	7	2	2	7		ef7e4679-115b-499e-9394-ff6c3c9df880_12/0_920	4	7	7	2	6	7		76bb17cf-f2ca-4482-b085-0cf09841bd24_4/0_940	6	7	7	1	6	7		204c6d86-6e46-4c7f-b748-a1467c496124_4/0_872	5	7	7	2	2	5
			3a3cd28b-9d11-45cf-bc71-7d769877ae16_3/0_897	4	7	3	5	2	3		92413f5a-4bb8-47ef-83d8-a119eb109c85_9/0_927	6	7	7	1	6	7		304712e3-2510-47c2-b439-1fcabd5a2421_5/0_935	6	7	2	2	2	1		f04c628a-0194-4ddf-8444-069a8186ea2a_6/0_917	4	7	7	2	6	7		7e685883-e18f-4fe9-b7e7-f5909050099b_9/0_908	6	7	7	1	6	7		22f573c1-363d-49ac-81ef-69a2c0bfc315_5/0_973	5	7	7	2	2	5
			04e6b42e-2b47-4946-823a-b8a217e6c91c_10/0_832	3	5	5	2	2	7		94ddd2ae-308f-4744-88ef-42b37ebc9ab3_14/0_956	6	7	7	1	6	7		8518afc3-51fb-498e-8d34-81a971eba648_10/0_939	6	7	2	2	2	7		f0d2736e-2d94-4e63-98fc-36fa3e7cc695_9/0_950	4	7	7	2	6	7		81293f58-4a1d-4d42-b06c-d83763933006_4/0_905	6	7	7	1	6	7		283eae65-9cc2-456d-9fc8-cca221525f5d_6/0_926	5	7	7	2	2	5
			a8a1e626-1e95-47b7-9f4d-c6c65190f224_3/0_859	2	2	2	2	2	2		969b786a-2ad2-40a1-b39a-5b535346256a_4/0_910	6	7	7	1	6	7		df7d3188-c13c-4108-8f14-5868894b93a3_11/0_910	6	7	2	2	2	7		f0d7f719-1914-42f0-84de-61778ed6bf27_16/0_938	4	7	7	2	6	7		84b05462-11f8-495e-8400-4e3d3ef18da9_6/0_942	6	7	7	1	6	7		2a8a1e0f-c623-482c-8ea3-c63cfd141b15_9/0_947	5	7	7	2	2	5
			c3d878b4-d79e-438d-95c1-dfd8b77a9957_4/0_890	5	3	7	7	3	7		9800c388-6c6a-4958-be12-959107defb45_8/0_937	6	7	7	1	6	7		d91ffd12-91d0-47e9-8de7-0a4b2afc7bdb_10/0_932	6	7	5	2	2	3		f27523b0-5e98-4359-ae1a-db051ec5909b_8/0_942	4	7	7	2	6	7		89739233-58cd-4e97-af4e-b09c28a76364_11/0_888	6	7	7	1	6	7		3fb2e061-9a30-4f24-9287-faa967824b68_7/0_939	5	7	7	2	2	5
			29f37dc9-2b13-4f6d-a5b1-82e1832dbe4d_3/0_799	4	7	3	3	2	5		985bc836-d09f-4a4b-8a14-290aa165afef_8/0_941	6	7	7	1	6	7		f2575387-55a5-4c86-a660-2878afc8cba6_3/0_844	6	7	5	2	3	3		f33de5a1-4744-412a-ac2d-b557bf09a692_1/0_893	4	7	7	2	6	7		908d08bf-16ef-47f7-b3af-372a8f4a6fbc_6/0_934	6	7	7	1	6	7		4d29f00e-9489-49a6-992f-88cced2d64dc_11/0_923	5	7	7	2	2	5
			95651849-220c-4e44-9caf-d7c0af9d497c_5/0_881	5	7	5	5	6	7		9951b521-ad55-4a90-8676-2b74c50dd525_12/0_903	6	7	7	1	6	7		1ed1f65a-f8e1-404f-b47d-f012b93813e3_7/0_935	6	7	5	2	4	5		f39dee7e-8f19-41fd-a2fe-5c1b507ea1c7_9/0_984	4	7	7	2	6	7		92516e25-6e6b-4d96-ada2-2156ecd08440_3/0_913	6	7	7	1	6	7		4eb2dea8-20e1-4daf-a010-134278011fe5_12/0_969	5	7	7	2	2	5
			9232be67-9ec5-42a4-a535-43abc7796a4c_3/0_878	1	7	1	2	4	7		9dd76738-d7b1-44e1-a096-58ddfb0e0066_18/0_906	6	7	7	1	6	7		2aa55f58-ba13-47b4-84f5-59cb42ad8395_7/0_889	6	7	5	2	4	7		f3ab5948-f965-4604-8096-f99cac5a1c4a_8/0_899	4	7	7	2	6	7		94cc2f9f-957a-49b8-9ce6-93e6098c5fe4_4/0_934	6	7	7	1	6	7		51409db6-309a-4991-ade4-8f3b980c2912_8/0_938	5	7	7	2	2	5
			eeffbc10-b4ae-4ee6-89ed-3fc75fa1f9d1_6/0_884	2	5	5	1	4	2		9e4dc0da-396d-4183-8014-1670e5526658_4/0_936	6	7	7	1	6	7		154704b9-240e-4b2f-a6ed-088eaf509bdf_3/0_939	6	7	5	2	5	7		f3d6e562-d7f8-4337-88ef-ed3fa48064e1_3/0_876	4	7	7	2	6	7		999af4ce-093e-4c2c-a3cb-0886b94007ee_4/0_901	6	7	7	1	6	7		5574dd55-9936-4cc5-944c-2a62afbd69ed_15/0_911	5	7	7	2	2	5
			7bf9ac83-62d6-48a2-b27d-41e7bdaf9dab_3/0_844	5	7	7	7	2	2		9e8deb20-b2e5-41e8-9941-6f13e0756b87_16/0_911	6	7	7	1	6	7		e1cbc5a9-b7d8-4e7d-a0f1-c96a1103b1e8_4/0_900	6	7	5	2	5	7		f4f5a2f7-12fb-4621-9d3f-2c0c89c8cf71_5/0_939	4	7	7	2	6	7		a97b7f5b-e756-4741-bead-bc622e9577e0_5/0_899	6	7	7	1	6	7		56877b4e-f39e-439c-a834-45eecf440222_11/0_944	5	7	7	2	2	5
			c1a25ea5-2f29-4e11-b9ad-431e766cb032_3/0_904	3	7	3	2	1	7		a06dd09e-8a64-486f-8e71-bcaf84c2bb9c_7/0_947	6	7	7	1	6	7		bfae42a3-7d83-41b8-ac64-f06a262919d7_3/0_898	6	7	7	1	2	2		f5f36b51-af55-4aed-94e4-976b00fd04ce_6/0_941	4	7	7	2	6	7		a9e61654-e395-44ca-a41e-0be6d8b2ca60_13/0_865	6	7	7	1	6	7		57b22fd4-a41e-48fd-8e22-4731e3d781dd_5/0_912	5	7	7	2	2	5
			5860bf31-8080-44f1-bcdb-478eef28ac70_5/0_884	3	3	7	3	4	5		a92cb6c4-338e-40df-95c3-2c636487be18_4/0_877	6	7	7	1	6	7		4add5797-4924-4665-93ea-df796b6df468_5/0_890	6	7	7	1	2	3		fab8de4e-9752-4f29-a97f-f444a764edd1_5/0_933	4	7	7	2	6	7		ab8debed-9ee1-402e-8f0c-dd6a396e68ab_10/0_944	6	7	7	1	6	7		5b84d025-cd96-45e1-84e4-0f415fce8a6d_13/0_925	5	7	7	2	2	5
			c3c57520-258d-4593-8b06-d07a655cb3d2_3/0_869	1	7	2	7	2	3		ad0c0b32-5911-4119-bce5-df0efcf6df89_11/0_920	6	7	7	1	6	7		df896ec1-476e-4cb5-95e1-2b51880dfcd9_7/0_917	6	7	7	1	2	3		fae93ac3-c3b5-4ae6-b840-3d772e875b12_4/0_933	4	7	7	2	6	7		acf54ea1-2fcf-483e-9cde-0b30815c5000_10/0_915	6	7	7	1	6	7		6828289e-bd4b-4350-8309-0e535c2ed2dc_3/0_841	5	7	7	2	2	5
			c937e7bc-c86c-45dc-92b0-713fcc59935d_7/0_885	6	7	1	2	2	3		ae6364f0-a628-4a2a-9087-451795b598a3_12/0_900	6	7	7	1	6	7		34079cd0-97af-42db-99d2-4e46c83df56d_3/0_936	6	7	7	1	2	7		fb3e0497-822b-4ac0-9c21-f189a0db33c8_8/0_942	4	7	7	2	6	7		af73b1bb-f845-40fe-b9aa-ac24844a2bca_9/0_944	6	7	7	1	6	7		7a7bd133-1c4b-4caa-bb87-6e87af048934_5/0_931	5	7	7	2	2	5
			f26020e8-63c7-40a7-98f4-29226793c4eb_4/0_852	6	7	7	7	4	5		b36c335b-0fd1-4cee-a728-533fbc8382ac_3/0_943	6	7	7	1	6	7		7b6e5862-c97d-47bf-8d0f-f3a75a7b942d_6/0_898	6	7	7	1	2	7		fc6545ca-180e-420b-bbbb-c5738070e24a_3/0_938	4	7	7	2	6	7		bddabd63-6f8e-4a00-96df-be9e2457d753_17/0_899	6	7	7	1	6	7		7d35e028-e855-4a1c-8473-812433ece079_12/0_934	5	7	7	2	2	5
			25b1bf9d-1f04-410a-9b6f-387f284b4132_6/0_877	3	2	2	1	3	5		c62c6b53-1ae6-4d85-86df-d33227c7dc47_7/0_961	6	7	7	1	6	7		3824fadd-721d-4451-81c3-14d839bda106_4/0_897	6	7	7	1	3	2		ff67c2d7-2320-4662-aa40-8a2b1a8aeffb_6/0_899	4	7	7	2	6	7		c53a320d-1399-4b9f-b474-ec4d4dc2cf36_3/0_913	6	7	7	1	6	7		822b02f3-142d-4ce2-8dde-65d2da8c8ba0_5/0_942	5	7	7	2	2	5
			bf654f9e-5c87-4f45-8479-36c8113d86ee_9/0_874	5	7	1	2	4	7		cd2dae8b-4bb0-4f80-ba4b-183c3077f705_8/0_943	6	7	7	1	6	7		63bf1c82-dd89-4343-9196-978552b86a34_3/0_1714	6	7	7	1	3	2		0bfa77d4-7874-41f9-9473-3550036adbf1_3/0_850	4	7	7	3	6	5		c73e6f4a-ce88-4c7d-a021-abd409cf9c00_6/0_884	6	7	7	1	6	7		85ac18ec-372a-4b91-b997-8800e2d203a2_5/0_936	5	7	7	2	2	5
			b3e0cf26-3818-45b4-8c6e-298f42d04333_5/0_886	6	7	7	7	4	7		ce504488-bb3e-4d69-84f8-d50981ed6991_10/0_946	6	7	7	1	6	7		6e700660-ed17-40d3-a3d6-59ee9624be63_6/0_903	6	7	7	1	3	2		51b47729-03cc-4b7a-b31a-89b4da203099_3/0_917	4	7	7	7	1	7		c80cc04e-305a-418f-888d-0dfac603878b_18/0_939	6	7	7	1	6	7		8975c24b-8bea-4b4f-936c-cdedc31cdd9d_3/0_928	5	7	7	2	2	5
			51d0d1aa-0471-454f-9688-c52da9db0db5_3/0_890	6	7	5	7	4	3		cf0f6c35-ede6-4001-9257-6bf440ec6b6e_5/0_954	6	7	7	1	6	7		8981c8d3-fc95-4583-9799-9950cba9a153_10/0_934	6	7	7	1	3	2		68f431da-aee0-41bf-bea2-e488e3d73789_6/0_839	4	7	7	7	2	1		d32ed124-186c-49cd-9374-77d37d0b5f51_11/0_925	6	7	7	1	6	7		8bcb499e-3fc7-46b4-8175-713ac0294f67_5/0_899	5	7	7	2	2	5
			ab48f846-2a96-4c85-8f9b-9a69c9b1cc60_3/0_897	5	2	7	7	2	7		d72c4c3d-1e81-48dd-b402-d2e8abfac4a3_9/0_945	6	7	7	1	6	7		c0f8f411-4e9a-4c6c-904d-050a0c9262a9_5/0_905	6	7	7	1	3	2		b4ceafb4-b1ec-425c-b107-6ed33f83d0f4_7/0_896	4	7	7	7	5	2		d7fb7291-9b3b-40f1-887f-86f945422bb1_7/0_942	6	7	7	1	6	7		90946e5b-2cf2-4ca1-94de-a5900933b1ec_3/0_884	5	7	7	2	2	5
			b3a7a0d7-297e-444c-8afe-1be269934719_9/0_856	2	7	2	5	2	3		da4f648d-192b-423a-a95b-35ca33153f73_6/0_915	6	7	7	1	6	7		c1a99142-59ac-49b5-bee4-51b3e40c37dc_4/0_940	6	7	7	1	3	2		677e0989-dfe0-41f1-ac1f-78e633e1656f_5/0_896	5	2	7	7	1	7		db66a53b-1cd2-4268-9674-01805e87bbcf_5/0_917	6	7	7	1	6	7		946ff104-4c81-4da6-90b7-2d4faf58f3a5_3/0_915	5	7	7	2	2	5
			1c0d0147-b5d3-4000-9b05-fb731f81a5ee_3/0_889	2	2	2	2	2	2		dbe8f416-d41c-4654-b124-ef88c2d6c5d8_6/0_897	6	7	7	1	6	7		1f8d1fb5-0373-4fa8-9ca9-81e196759075_14/0_934	6	7	7	1	3	5		bd638044-1390-4390-a612-c311e72ebdc4_5/0_916	5	3	1	7	2	5		decd839c-91c8-44b3-a204-c820deb2deb6_3/0_943	6	7	7	1	6	7		98c1151b-40df-4746-a7e2-70b1dd8be449_3/0_919	5	7	7	2	2	5
			654e98b8-5afd-40d9-87d4-cab99fa462a2_4/0_824	1	2	1	7	3	2		de88aa08-ebc3-46cb-bff6-1c651c6ae18f_8/0_949	6	7	7	1	6	7		835a56aa-f88e-464e-889b-90b5b70b0142_5/0_898	6	7	7	1	3	5		e972e729-32d9-4b7e-9b93-a3590a6273e7_5/0_1334	5	3	2	2	4	2		def6ff26-8cf0-48dd-a051-1a6cac210a1d_5/0_909	6	7	7	1	6	7		9e116895-f5fb-4a2f-a4a3-8aa1e010be94_11/0_939	5	7	7	2	2	5
			0cc9e557-2b08-42e0-adf2-78dbe4d0ccda_5/0_884	6	7	5	7	4	7		defa3425-6f5b-4fe5-a058-2c1fcd0b2597_4/0_940	6	7	7	1	6	7		0b477957-18a1-4392-9478-83ef5254d265_6/0_907	6	7	7	1	3	7		fdb67849-7ae7-4420-80f0-8a6d08d32893_4/0_852	5	3	3	3	4	7		e1b5699c-5317-41ab-a5db-78522af66a32_11/0_941	6	7	7	1	6	7		a193e642-28e0-43df-9107-586047b565a3_10/0_909	5	7	7	2	2	5
			90dcc450-0def-446e-97e4-ce1537c223f5_7/0_889	4	3	7	3	5	5		e3e25133-e5d5-44fc-a2c6-ca7a4e0c53f7_3/0_937	6	7	7	1	6	7		9d975b00-b19e-40bf-aa32-6fad20ade554_3/0_920	6	7	7	1	3	7		fd060438-775a-49c6-a17b-ded4b54cd0d8_3/0_900	5	3	5	5	1	7		e87141e3-c84b-44d5-a2ce-c3ba40fc618a_3/0_956	6	7	7	1	6	7		a3f176d7-0026-40dd-89af-4311380210d9_3/0_921	5	7	7	2	2	5
			9587d025-c0f5-4e2b-be08-a39afb9291f2_4/0_892	6	5	7	7	6	2		ee23c18b-45c5-4657-aaf2-edf79a7b6c16_6/0_940	6	7	7	1	6	7		cb824dcd-7861-490d-8f65-ea8f3d0b3be1_5/0_934	6	7	7	1	3	7		0f9c0138-ddaa-45a5-8b38-e5a25579341f_6/0_868	5	3	7	2	6	7		e9803370-6855-4d7e-88dc-497ded66d573_5/0_900	6	7	7	1	6	7		a7876e96-5d9c-42ac-a666-1389b6d89935_6/0_902	5	7	7	2	2	5
			1e755d5a-4ab3-4668-88f6-f3459596f966_4/0_875	6	7	1	7	5	2		ee8e34df-fc42-42de-8d7d-78f1fcbe177c_4/0_925	6	7	7	1	6	7		da2ed484-8d9a-4868-8840-922479b6f1e2_3/0_938	6	7	7	1	3	7		c54976bd-8f8b-4c40-9d45-3d2dd3209fac_3/0_923	5	5	2	5	6	2		eb414fa6-55db-4eec-9c55-dd7b6e7d2cc5_5/0_896	6	7	7	1	6	7		aa844e0c-75f1-471b-8648-44013a750378_3/0_916	5	7	7	2	2	5
			a1ceb4b1-b798-4ec0-94a5-91619ef1dd3e_3/0_890	2	7	5	3	2	5		f1822a98-f64d-4afa-b140-d5bd6033876f_4/0_931	6	7	7	1	6	7		e66587c2-9840-4109-a2e4-5a9e410088f4_3/0_899	6	7	7	1	3	7		43413ec6-b08d-48ad-a64f-b8bff3c21f5b_3/0_890	5	5	7	2	1	5		ebc0245d-e938-4576-a3f4-41770cff3ea9_3/0_878	6	7	7	1	6	7		b25707e2-8fcc-4ce7-b533-2a8b092a4f0b_3/0_939	5	7	7	2	2	5
			3eefd102-c28c-40d9-b276-eba902cdd34b_1/0_881	6	3	7	3	2	7		f5ebe6a8-81d3-45a6-8ebd-1fbd7b21244b_11/0_953	6	7	7	1	6	7		fa386d6b-01ab-48d8-8db7-2f97d1e1360b_2/0_874	6	7	7	1	4	2		89ba0b1b-2e01-472b-8519-e53b90de5a55_3/0_719	5	5	7	2	6	5		f86ab177-4f45-48a4-92f3-3989ccf65a37_3/0_757	6	7	7	1	6	7		b855b56d-081c-4433-9611-608bd73bdbe9_4/0_939	5	7	7	2	2	5
			dea6b951-b784-402c-962b-fa205d3a518c_4/0_890	1	3	3	7	4	5		f7695822-63fd-4df2-a2d7-1d20d7a5b66f_7/0_913	6	7	7	1	6	7		96e5ce1e-c69e-4a6f-bcae-829eba34a1ae_3/0_895	6	7	7	1	4	5		d5c2e0b8-9a86-448a-af28-e23c3d29d647_5/0_886	5	5	7	3	3	1		2ca60770-9522-4f27-a661-60c9a9e45de0_3/0_889	6	7	7	2	1	1		c5240e95-1434-40ce-85fb-f9888bad9a3e_11/0_942	5	7	7	2	2	5
			b4087cd3-2fb1-400c-b846-3206cfd4084c_5/0_891	1	3	2	2	2	2		f9012095-366c-492a-9ee1-b8dfdaf9a925_3/0_904	6	7	7	1	6	7		25b4d285-4e8e-40b2-946b-545ad00009ae_4/0_908	6	7	7	1	4	7		fe2fe33e-ca8e-4203-825b-cf55eceb0e4d_8/0_855	5	7	1	3	1	1		3d9915ac-f17b-4795-bf72-22c163ce77a4_5/0_909	6	7	7	2	1	1		c5e48da9-dd91-47b9-9912-727b841cd772_15/0_905	5	7	7	2	2	5
			c1cc02bd-d44b-46ac-973a-6e196d7f4f72_6/0_881	2	7	3	2	3	2		fef51861-3dc8-4b69-8232-d34cc2f82795_10/0_922	6	7	7	1	6	7		53a139fc-db7f-4582-8df6-08bf66f6ed5b_3/0_928	6	7	7	1	6	2		fce8767e-e1a9-4e91-b9e1-15d5aa15686e_7/0_966	5	7	1	7	6	5		a5d19ec3-dad9-4002-915c-b97870938262_5/0_905	6	7	7	2	1	1		c80c5684-fd39-4895-8751-d1b65686fd01_6/0_897	5	7	7	2	2	5
			e4f1dbbe-1cd3-452c-8ae3-ab8475c82bf0_5/0_721	1	3	3	7	6	7		0de3920d-7353-494b-abac-d7c0075abba6_14/0_939	6	7	7	2	1	1		89c34ecd-c86f-4dae-adb3-84bdfe870676_5/0_900	6	7	7	1	6	2		31889f66-1fd1-4cbb-beea-bfd9d9329321_3/0_614	5	7	2	2	4	2		0da10789-c044-4ae0-88e2-cc899ee39ff2_5/0_910	6	7	7	2	1	2		cb463444-5b5f-4a3a-8de5-53d6fb7e323c_4/0_894	5	7	7	2	2	5
			d2e57063-5f00-4b8c-8755-5bddfab97693_10/0_878	2	2	1	5	5	3		3e9f26ad-4e0a-4029-b6cc-87a87bc47580_14/0_945	6	7	7	2	1	1		af671c50-7bed-43f4-97fe-020d9b56461e_8/0_948	6	7	7	1	6	2		e8d95c2e-1ee5-446d-8a94-3ada7aee505d_8/0_864	5	7	3	5	2	2		0e8cc57f-a86c-4742-a38e-7b868c317b09_25/0_543	6	7	7	2	1	2		cd3af066-70e6-4b13-9498-81e962580126_12/0_946	5	7	7	2	2	5
			4b1e5d61-9061-4f3d-8e56-54f5a237f011_4/0_897	1	7	3	7	4	1		40b1ed4a-8b28-44fb-89c4-81e065f01a8e_6/0_933	6	7	7	2	1	1		79f7dbfc-a67f-4b59-adbb-cb92e7c0a289_6/0_866	6	7	7	1	6	5		b8eb9041-206a-457d-8bd2-7573d64afd7d_5/0_897	5	7	3	7	6	2		13ea2146-ee78-4a94-8a1d-648bb2752212_9/0_947	6	7	7	2	1	2		d0eeb81f-a1ed-493d-b96b-3ff81a46b6c1_3/0_924	5	7	7	2	2	5
			f1d2cc18-bbcb-4352-85c6-c6d2d6edcf0a_4/0_585	4	3	2	2	2	2		8787dc2b-d025-4511-b5f5-fb56047b49bb_4/0_957	6	7	7	2	1	1		6bb9654b-e15f-4a7a-b2fd-75cea2cd7978_9/0_899	6	7	7	1	6	7		5ebd4670-77cc-4329-9162-19c618c39f36_3/0_935	5	7	7	1	6	2		13f23a52-5c12-4d11-bf47-7c5a983d5f34_3/0_886	6	7	7	2	1	2		d1f94d95-ef61-4574-a0a2-0961f505fa01_3/0_914	5	7	7	2	2	5
			03a12421-708e-4719-a874-1e8214848025_3/0_885	5	2	1	2	4	3		8d1f02cc-c7a3-4810-8ca0-e1df4ae387bc_3/0_918	6	7	7	2	1	1		9265195d-d1cc-41bc-80d4-7ba6f5d9c4ee_4/0_921	6	7	7	1	6	7		2f0f88f5-8ee0-4548-8c34-d995ea98d791_4/0_851	5	7	7	1	6	5		1a30d7fc-1305-4a34-b9ee-77ba255aaec3_4/0_900	6	7	7	2	1	2		d2007d3e-6945-448a-a242-c5af2634a345_5/0_927	5	7	7	2	2	5
			ce6469b7-1f10-46f6-911c-94e305e24c3d_6/0_892	1	7	3	2	6	2		8e82ca48-57ae-47cd-ada3-3286d359694c_7/0_908	6	7	7	2	1	1		aa553712-ae40-4925-8c8c-52ea93ce6d10_6/0_945	6	7	7	1	6	7		51d1ada2-8579-4333-a48a-a13971532458_8/0_942	5	7	7	1	6	5		1c868fa1-5ef4-4792-900d-1c07b501129e_8/0_912	6	7	7	2	1	2		d26b52f8-721e-445c-be66-1a1cda3b7471_6/0_923	5	7	7	2	2	5
			689e69a9-b863-416a-8650-74fb6acfc63f_7/0_890	6	1	7	5	4	7		ae48f4e9-b247-4eef-8e8e-82ba921c9cc2_3/0_897	6	7	7	2	1	1		b7417e49-ec9b-49ce-9c1f-734750e0556a_6/0_916	6	7	7	1	6	7		49000ae8-c5df-4de5-b5a4-76e45fac3f00_7/0_902	5	7	7	1	6	7		2a181b4b-6294-4cbd-b52c-8382a438d465_6/0_904	6	7	7	2	1	2		dc5ec23d-6f7e-4249-83c4-46ba125a73c5_3/0_961	5	7	7	2	2	5
			8307ed55-607d-4ab8-be71-e9e55e59cd25_3/0_835	3	3	3	5	2	1		b2e48f70-2c3d-41ea-883f-dc5191b88264_12/0_939	6	7	7	2	1	1		da6fe217-e983-471d-922c-9b0ab15fe6b3_2/0_945	6	7	7	2	1	7		6063abbd-8bc2-454a-960f-792dfe300f80_3/0_943	5	7	7	1	6	7		32f26e18-e887-4070-9048-0ca603ce6df3_5/0_936	6	7	7	2	1	2		e22e4ef1-97a4-4c1a-a579-110f9227a2ef_8/0_916	5	7	7	2	2	5
			4603a2cd-9242-4e49-9aee-6c51b8f36e2c_3/0_895	4	1	7	2	5	1		b5bb0de9-c715-46ac-a4b1-63ad004c190b_6/0_883	6	7	7	2	1	1		01b5850e-38b5-44d0-bc18-2d55d4dbd46b_3/0_937	6	7	7	2	2	1		dd935cb1-1bf0-4fe6-8165-bea2a46f8a75_3/0_928	5	7	7	1	6	7		38f1fc35-014f-44e9-b2ca-8c2834ad305b_3/0_881	6	7	7	2	1	2		e58ef37d-0e4e-48f5-8b5c-6a7eac978304_8/0_945	5	7	7	2	2	5
			0250e1ad-9998-42a0-96c4-ba0c727a5efc_3/0_890	3	7	1	5	4	7		d21194f2-6662-4111-9d13-edf997092557_23/0_918	6	7	7	2	1	1		13208510-281c-41f9-a680-f9d14e817c4c_20/0_913	6	7	7	2	2	1		643e3603-a6b0-484b-998a-0fa40b75371f_7/0_863	5	7	7	2	1	5		470633df-5a15-4b5e-bf48-785e4d29016a_3/0_916	6	7	7	2	1	2		f181a42f-609d-4b77-8365-ae8f8e4e6f48_12/0_886	5	7	7	2	2	5
			03b6eb5f-f564-477e-8624-bc3bed1b53da_6/0_874	3	5	5	5	6	3		f136f9db-bb14-4bb3-88a9-6208beea7ff8_4/0_928	6	7	7	2	1	1		163e56bd-3240-497d-835e-3d98d77a5406_3/0_918	6	7	7	2	2	1		16ac4f56-da0c-491f-9451-ca7806172cbc_3/0_897	5	7	7	2	1	7		53a90123-cc99-46f0-98a3-f9b5d34bf52c_9/0_903	6	7	7	2	1	2		ffb2690a-021f-47c3-a79d-dab83cd5886a_4/0_949	5	7	7	2	2	5
			7630b9f6-94ca-465d-b3d8-0cbce4344164_3/0_885	6	7	7	1	3	3		06e4b0a1-c252-4aec-8156-7962a4e4370e_6/0_940	6	7	7	2	1	2		1899d9f6-70fe-4222-b3d6-106947968975_4/0_942	6	7	7	2	2	1		a863e68f-222c-428e-9d3e-cd99d50d7d94_4/0_907	5	7	7	2	2	1		5addd031-e2ed-4445-9f5b-7aec4adc46b4_5/0_912	6	7	7	2	1	2		0047d27a-20d1-48a1-8833-79e74c8b9ba9_4/0_938	5	7	7	2	2	7
			23fedf37-ffb8-4187-a032-5e9ba1709610_6/0_869	1	5	1	7	3	3		113b593a-ff45-420b-b861-f6f5df43f029_4/0_932	6	7	7	2	1	2		3886a01b-fc1f-4cc9-9a22-8a94b8455149_5/0_917	6	7	7	2	2	1		1b037f54-291d-40f6-86df-b2c34c19c9ab_2/0_891	5	7	7	2	2	3		693e383d-ce54-4352-968f-685bc86d58d7_4/0_923	6	7	7	2	1	2		01c46114-7d79-434e-a82c-c136f5d53564_3/0_913	5	7	7	2	2	7
			d0cc2867-2c3d-4a1a-a222-2a5b2110683f_3/0_852	1	5	7	5	4	7		18595c1b-91b6-4c8a-8352-0b82e463cc06_7/0_938	6	7	7	2	1	2		389df0d2-24ec-429f-a0a2-e75562e40296_9/0_901	6	7	7	2	2	1		0864ab7b-b9ea-4b63-b713-e233f41b4cb1_5/0_913	5	7	7	2	4	5		6984ccbe-7263-43f0-b813-ac03dab0cf29_7/0_911	6	7	7	2	1	2		02765e6c-0ffd-4a54-a902-f60c3bd110ff_3/0_930	5	7	7	2	2	7
			78a91e01-b7ea-420e-9977-051f5dbc17bf_5/0_772	3	3	3	3	6	1		19719205-fdb9-4575-9347-870ff832651e_4/0_880	6	7	7	2	1	2		7d3b474b-ed3f-490b-abf6-5154d102eb6e_8/0_943	6	7	7	2	2	1		0bca8586-8e9f-4f01-b45f-a398b89e6100_4/0_809	5	7	7	2	4	5		698abe7f-68ce-4a56-b379-fded184f84d0_10/0_915	6	7	7	2	1	2		03696c79-afee-42a8-a9fe-dc9a8f5e8086_6/0_914	5	7	7	2	2	7
			78d9a4c0-2927-461d-8c30-13fdb6596bdf_8/0_898	1	7	3	7	6	2		1ff33090-a961-4d14-8ba7-c776a1a8c3d4_7/0_906	6	7	7	2	1	2		8ae7f803-2c17-4804-a9b6-a9bb9ed6a406_3/0_904	6	7	7	2	2	1		13d3770f-2dff-474f-9734-edc11544856b_5/0_953	5	7	7	2	6	2		6ca9c083-2e3a-4074-ab08-24d38ac543b6_7/0_892	6	7	7	2	1	2		0667bbff-24ed-4299-b5f8-9500f93c694e_9/0_931	5	7	7	2	2	7
			3155f2fa-0b03-47c9-85c4-ac0c73c76400_8/0_716	1	3	3	7	4	2		228deb60-783f-4f06-a935-7ef30a43797a_4/0_955	6	7	7	2	1	2		a6612907-91f0-4046-90c8-6c2799345363_7/0_941	6	7	7	2	2	1		c5c07005-f682-491f-8dd7-4b92315cb815_3/0_940	5	7	7	2	6	2		6e254781-2418-40e6-8277-caf673a34265_4/0_933	6	7	7	2	1	2		09920270-362e-4e18-8d3f-18b0eabea2a9_4/0_914	5	7	7	2	2	7
			80e92ec2-483a-4720-9e89-de3e2227f56e_3/0_878	4	7	5	7	5	2		2ba9c81e-dcf4-4348-85aa-cdf72e2fb15f_7/0_852	6	7	7	2	1	2		adb02d07-7b34-407f-a4b6-0a9170f39ee7_4/0_839	6	7	7	2	2	1		d033a8c5-2601-469e-b3fc-b1d38d83cb76_5/0_914	5	7	7	2	6	2		7b2dd38f-4fd4-4441-a3a8-89dddc3f6f18_3/0_902	6	7	7	2	1	2		0ebd3fd3-b868-444b-b37f-1209ede63588_7/0_940	5	7	7	2	2	7
			bef8d9d5-8c89-4005-9568-3b80ab2e1194_7/0_877	6	7	1	7	4	5		2d43cf05-6261-4466-86dc-1967b05cb49b_7/0_949	6	7	7	2	1	2		c12a2548-2f3b-4e0c-80ed-915c799805da_5/0_913	6	7	7	2	2	1		ec727c01-04f2-4a81-94ad-b6af25f2cc49_5/0_834	5	7	7	2	6	2		7c806221-f405-44ca-b086-243410b308af_1/0_878	6	7	7	2	1	2		0fe20768-f71d-4821-b57e-e566cbdb0627_7/0_918	5	7	7	2	2	7
			053d3e48-ac13-470b-ac79-89d9f3a088f3_11/0_947	5	3	7	2	3	5		310adcd1-bb0c-4454-8b6e-52675a459553_6/0_909	6	7	7	2	1	2		d3b49bd6-027b-4bd7-be6e-84ec06f8dcfb_5/0_927	6	7	7	2	2	1		c6f9ac02-70df-41fc-9c41-39cb9b15ff10_3/0_890	5	7	7	2	6	3		7e226f13-91ac-4d9c-a090-96a28a0d03c9_15/0_946	6	7	7	2	1	2		1258b849-4c10-468b-95d6-2a1d4c711624_4/0_955	5	7	7	2	2	7
			8594c025-962d-41eb-9452-4dcf9cafc41d_3/0_880	6	7	3	2	1	7		3741158f-d7a1-435c-ab2a-d15326f754b1_1/0_843	6	7	7	2	1	2		d5c173c0-b694-4db0-804c-9051418d9d3f_3/0_907	6	7	7	2	2	1		198382d7-a142-4597-bb38-2c47286cf1fc_8/0_944	5	7	7	2	6	5		8c329bfd-8a04-4ae2-ad0b-60f98f253756_4/0_863	6	7	7	2	1	2		1d0e491f-4c25-4178-8e69-d7cdc82ea4b4_4/0_942	5	7	7	2	2	7
			02d1753d-d22f-442a-9595-07c4010de358_4/0_927	2	2	2	2	3	2		3b83e3ec-0bf3-48b6-86a4-6bca520a1601_11/0_941	6	7	7	2	1	2		d9dbb3e6-05c7-4aa6-9fc0-9769d0009f15_4/0_907	6	7	7	2	2	1		3d89820f-a21f-471d-b10c-6a69733088fc_9/0_941	5	7	7	2	6	5		9514eec2-cfc4-49d3-b461-e07a22286bf4_9/0_914	6	7	7	2	1	2		1de7dead-3a57-476f-861e-d74c490a367c_3/0_877	5	7	7	2	2	7
			0256fc77-b067-4878-b15d-ea71202743bd_5/0_883	2	2	2	2	2	2		408c21b5-bf07-463a-9697-e01a835c5a1b_5/0_928	6	7	7	2	1	2		ddf611c7-e480-4b1a-850e-f0f5a2244c3a_3/0_855	6	7	7	2	2	1		5ef4b55e-de3a-4b30-b837-c7ec0f076391_11/0_943	5	7	7	2	6	5		978d4cbd-135c-4b3e-9cbc-75913cb15467_6/0_935	6	7	7	2	1	2		1ea6d071-c7f8-41f1-a45a-b2e359a1eea2_7/0_932	5	7	7	2	2	7
			f31fd459-94a4-4c91-8156-dd14734934db_3/0_890	1	7	3	5	4	1		4508eab3-2899-4bbe-b8b9-5fc3878f3833_7/0_930	6	7	7	2	1	2		fb8eb767-f249-4f8e-adc7-10ed0c7fed7d_11/0_942	6	7	7	2	2	1		639d415e-80e7-4853-80dd-8edf67f2c73e_6/0_920	5	7	7	2	6	5		9cb60f8f-eb52-4804-9bc4-5c346bc7ff2e_4/0_915	6	7	7	2	1	2		21a4f04f-9ed1-4120-b3c1-b7e5a277668c_4/0_914	5	7	7	2	2	7
			f06e2f7a-5cca-4e0f-ad15-1f5c35a20f2d_6/0_880	4	7	1	5	3	3		4564c7ac-8bd8-408a-b1df-bf34e9efcac0_6/0_932	6	7	7	2	1	2		00df75a9-5b5d-438f-969d-3591d7a87dae_6/0_889	6	7	7	2	2	2		acecbb0a-6d50-4f83-b250-0c9750263572_8/0_948	5	7	7	2	6	5		bd6a07e4-2119-487f-9e88-3f72268bb3a7_11/0_443	6	7	7	2	1	2		23114ea1-6bd1-42b7-89f4-7326614f0d93_4/0_912	5	7	7	2	2	7
			b7d45e56-33fc-406f-9d80-60ff474007cf_3/0_891	1	7	2	7	3	7		482b476c-7b8c-469b-b3ad-3b7a9dedb6e1_6/0_881	6	7	7	2	1	2		01070a04-49a5-4232-b7c0-5c87487f90a9_5/0_863	6	7	7	2	2	2		2abd082c-3a36-4ca7-8dc2-666ad7c53201_6/0_880	5	7	7	2	6	7		c53798c9-3f65-485a-b8cc-066bf2dc8847_3/0_892	6	7	7	2	1	2		2489c2d4-c7b8-4a17-9479-208b0d68938f_7/0_914	5	7	7	2	2	7
			0d641921-e5e0-44e8-89ff-3a1da4ad1cf7_4/0_860	2	7	5	2	4	5		4c107f93-a4d8-47fc-a201-acf3cd3e4a9e_5/0_915	6	7	7	2	1	2		0496f22d-c3f5-4b32-b283-9cc74ca98bbe_5/0_893	6	7	7	2	2	2		30715d42-346c-4ecc-a60c-6dc503a71b77_6/0_937	5	7	7	2	6	7		d49db318-a124-424d-a523-9bff34830baa_8/0_906	6	7	7	2	1	2		278f707a-beed-4e87-813e-d7de718fdafd_4/0_907	5	7	7	2	2	7
			29663c3a-664b-4f4f-94b7-a83d43bd647c_7/0_887	2	1	1	7	2	3		59105834-4b25-4778-9796-16c9e81c2a6b_4/0_884	6	7	7	2	1	2		05a6e8d4-a55d-4b1d-874a-2779c987cc5a_5/0_943	6	7	7	2	2	2		3b554fb3-da2f-4abb-9ff5-0afaa3798bb9_6/0_929	5	7	7	2	6	7		d4bc6d95-90fd-43ba-8f5b-deaa1aa8dfcf_6/0_893	6	7	7	2	1	2		289a59d7-7aa9-412e-af9f-8c7337f1afbc_3/0_930	5	7	7	2	2	7
			0d54773e-8eff-44d9-9f70-c3102e270940_3/0_887	5	7	2	7	5	2		5af8a0c9-00c0-41c5-94ca-c6b81e86feab_15/0_951	6	7	7	2	1	2		06fc37ad-9176-4794-bb80-4c03df0d470e_3/0_924	6	7	7	2	2	2		46e20a0f-8a0e-4e41-995b-3dc84172b28d_8/0_915	5	7	7	2	6	7		da89c713-d435-4a86-80a9-188326bf1e28_4/0_892	6	7	7	2	1	2		2a8a87f2-887a-45fd-ac2d-750c8eda2c8c_5/0_947	5	7	7	2	2	7
			675f2337-6cc9-4927-8823-9ec21ef2024e_3/0_814	6	5	1	1	4	2		5ba67daa-94a0-4299-be83-e5240cbdb648_4/0_933	6	7	7	2	1	2		074e34cc-1888-4d4d-964c-1379c01f7663_5/0_966	6	7	7	2	2	2		656db962-b99a-44cf-8ab7-eb2ea6101bf1_4/0_825	5	7	7	2	6	7		e4e6398a-1255-417d-a71b-cf0a88bc7435_4/0_918	6	7	7	2	1	2		2c286d8e-cd62-4af7-a1b3-620576622e19_9/0_937	5	7	7	2	2	7
			b9e2782f-8b3d-4285-abbf-5bea5827d603_7/0_896	3	3	3	5	5	5		5f0df3e7-0169-4757-87b3-3d09a65c8434_8/0_911	6	7	7	2	1	2		0cc7034b-2877-4d45-a35d-738b5ee38faa_6/0_898	6	7	7	2	2	2		6bcc3194-5a6a-4dec-8991-20b0ed4cfcd5_6/0_928	5	7	7	2	6	7		e64dcbed-f1b9-4b76-8b5c-e280e14e59ab_12/0_938	6	7	7	2	1	2		3219f7e4-0ccc-42b9-a941-a9b306821ece_18/0_949	5	7	7	2	2	7
			ac35cf94-4af7-41f8-9fac-c154e2e7e5bb_3/0_884	6	7	1	7	4	7		605fe25d-f387-4680-9029-07f08c9ca38a_8/0_875	6	7	7	2	1	2		0ccf0fbc-5e08-4971-abe5-4a3c02daa98b_3/0_915	6	7	7	2	2	2		e65a2d1b-4df6-45d1-84ca-97bc6d84e25b_6/0_945	5	7	7	2	6	7		ec1b8f5e-5a00-453e-a4e8-737d3e7a6790_3/0_887	6	7	7	2	1	2		339ebc63-3d97-4baf-a8ce-fa45ece687ae_3/0_870	5	7	7	2	2	7
			ea8c5cae-bab6-42b4-8b8a-8c89595261e3_9/0_887	1	1	1	5	1	7		60c86322-be95-40b2-b83a-5b3428c11be2_3/0_898	6	7	7	2	1	2		11f18f0f-f22f-4f3e-8139-334e873cf6da_4/0_890	6	7	7	2	2	2		7b72742c-a61e-4ae3-a61b-67573be347dd_3/0_885	5	7	7	7	6	3		ff757213-7b24-4dc1-8b61-1f06854407b8_4/0_939	6	7	7	2	1	2		35e2faf4-9b08-4d69-a682-1b8d5e87d0b9_4/0_905	5	7	7	2	2	7
			ef39afe0-313f-4bb8-83c0-3f8d4d216708_5/0_897	6	7	3	1	4	5		6666b608-89b2-4523-8c85-aaceb3a867be_6/0_933	6	7	7	2	1	2		152a9a90-636d-43ea-92ff-32e8ed9075f9_6/0_895	6	7	7	2	2	2		427c450b-100b-4891-a514-e7f3c23c2d60_3/0_901	6	1	1	7	5	1		0ead3a8a-b811-4a7c-810b-d8329498da8d_1/0_793	6	7	7	2	1	3		381f0b45-cc97-40c2-b362-fa498f294982_4/0_915	5	7	7	2	2	7
			79702f55-44f7-460a-8bf4-2e6fca961ef1_3/0_887	2	2	5	2	4	2		67729921-c90d-464d-9533-af29933ec751_7/0_903	6	7	7	2	1	2		18582468-d860-41b0-8701-1efc17adc4a9_5/0_952	6	7	7	2	2	2		387002de-69fc-4b6c-a03b-901c3f94541c_5/0_886	6	1	3	7	1	2		46e1cf89-4d93-4878-bfd2-9ac54db7fc1a_4/0_935	6	7	7	2	1	3		3d53f3c6-da3a-40be-a4bc-08ee29d1425e_4/0_909	5	7	7	2	2	7
			353bd1ff-531a-4e17-b2db-d7721e4f3621_4/0_895	6	7	2	5	6	7		67c0efd5-9f83-4cd4-94da-81e897e5f45d_8/0_912	6	7	7	2	1	2		1eff29a2-da0c-4168-a45f-d5e51bdc7fa5_3/0_943	6	7	7	2	2	2		092d5261-0f2a-441c-b14d-145f2ee0ecca_3/0_885	6	1	3	7	2	7		8348d76d-0e83-4f4e-9e53-139ba86320ed_4/0_928	6	7	7	2	1	3		426b4311-1fc9-4cef-8057-11b38e4734e7_3/0_913	5	7	7	2	2	7
			1d2ccfba-fe13-4e0d-8528-a9767da84634_6/0_872	1	7	3	5	5	2		68127d7a-4191-4d43-9577-467c8ccd0f29_6/0_941	6	7	7	2	1	2		1f0d3b05-3e64-49ac-9ba0-e1d7310858d2_14/0_914	6	7	7	2	2	2		4d3f99b0-52ed-40c2-b30d-9d2e29eaa6a0_10/0_809	6	1	5	1	5	7		8f9c1ccd-d306-4891-8fe4-495abed67895_4/0_907	6	7	7	2	1	3		472b57ae-50e3-44fe-b2a0-3e0fde4d0f88_7/0_914	5	7	7	2	2	7
			0c79afae-b2ee-452d-9db9-51f67b2cde4f_7/0_808	1	7	1	2	3	3		70060219-d491-44bb-a7c4-ef21b8e2a119_8/0_958	6	7	7	2	1	2		1f33b242-4946-4042-82b1-79b29cb39e03_7/0_976	6	7	7	2	2	2		c559d455-c528-482e-a53a-1e9a4759c631_3/0_881	6	1	5	3	5	3		a09b2df7-835a-487e-9c7a-ee5f1436a123_5/0_884	6	7	7	2	1	3		4a4a832d-748e-439a-a4d6-3414792e7e5b_3/0_905	5	7	7	2	2	7
			a30854cd-c06c-454e-bda1-210a32fc22a1_3/0_888	3	2	3	7	4	3		70670a9a-56c4-4dfd-accc-19b031afff70_3/0_919	6	7	7	2	1	2		231f84e6-5689-4d30-a004-02dbefc0325e_3/0_933	6	7	7	2	2	2		719aba59-2888-4ad7-bf64-c002808e8f62_6/0_910	6	1	7	5	2	2		a3deb9bc-c068-4990-a128-28d5bf11f249_4/0_879	6	7	7	2	1	3		4b2107ae-eb8b-4a1b-a380-8b361a8ff2f1_4/0_911	5	7	7	2	2	7
			188fd5e7-ab2b-4df2-80db-4c04ce5d5d26_5/0_887	1	7	7	5	6	7		70f1685e-1940-4cfb-8c43-8c8b7c364dc3_3/0_934	6	7	7	2	1	2		2425b247-51b9-428e-955e-5a77a0fa0520_9/0_929	6	7	7	2	2	2		2daf26ef-56a0-4745-9780-e83148cb00a9_23/0_912	6	2	2	2	6	5		b4e111c0-a992-47e8-87ec-086962941d63_10/0_941	6	7	7	2	1	3		4b81ad8f-a582-4fce-be7a-3d475e9529e1_3/0_907	5	7	7	2	2	7
			3fa36af7-10f3-4ff2-80d3-7ad427864c87_4/0_886	1	7	7	1	5	7		7210fd06-703f-40f2-bf8a-ca9485c6edf5_7/0_907	6	7	7	2	1	2		26756606-f39b-433f-a0a0-85f5e9573aec_3/0_958	6	7	7	2	2	2		fbca0b61-8634-4f87-ad9e-643ab813e89d_7/0_858	6	2	2	5	4	1		e2789357-8dde-4c07-94ff-e619afd03808_11/0_944	6	7	7	2	1	3		55491b68-52ee-48f2-8270-48c6e44ee5d7_2/0_863	5	7	7	2	2	7
			77f092c3-5d6a-4906-b3d8-397c254e7fd3_7/0_878	3	2	3	1	4	2		7212794b-13d5-4c61-8a37-861144396fbc_6/0_944	6	7	7	2	1	2		28cec649-9700-427d-82aa-911385756daf_3/0_907	6	7	7	2	2	2		1373cf58-a249-48f8-b5e5-722d0cc6cbba_7/0_873	6	3	1	2	6	7		ed1c1d01-bb33-4ea0-b014-c01c2b923a47_8/0_905	6	7	7	2	1	3		582ec5db-d6e3-4199-afc4-9928c5884935_4/0_938	5	7	7	2	2	7
			265944be-49b0-46c6-aa5d-e82141c9bc60_7/0_891	1	1	7	1	1	7		7769e603-c941-42c6-b3dd-35b984c23000_6/0_932	6	7	7	2	1	2		29e11a66-3af7-4f13-a11e-5ff48275a259_5/0_943	6	7	7	2	2	2		6502a0cd-fb2e-4233-b0c1-3ee13a77fa1f_6/0_905	6	3	1	3	6	1		f43cb51f-6d69-42f9-bb0f-394f18c15aae_6/0_911	6	7	7	2	1	3		657e47ef-1b93-4606-8dff-7f70b6abb392_4/0_891	5	7	7	2	2	7
			8cc24887-9408-45af-a0ef-f971acfa748d_5/0_851	5	2	2	7	6	7		82e12b07-6884-411f-8430-b4617a73bba6_5/0_894	6	7	7	2	1	2		2dc584a9-7610-44a0-b9f7-ff0f0d0ca098_3/0_914	6	7	7	2	2	2		71d2e004-3967-49ac-bfe3-178fe61ab16c_7/0_898	6	3	2	5	4	1		0194821a-3ab6-40c1-b388-23462999f3d9_5/0_944	6	7	7	2	1	5		66e56360-5e6c-493f-a8fe-2c85ac772223_3/0_896	5	7	7	2	2	7
			c395d490-ee78-4087-b9fb-e739e5bf3f0c_4/0_894	1	7	7	2	6	1		855ec3f7-edf7-4dbf-8a35-3e0c056c73be_3/0_899	6	7	7	2	1	2		3163a725-2fed-4d34-b850-379f9ee76d92_4/0_896	6	7	7	2	2	2		f900d232-bd8e-4810-aa0f-a3eca4d26066_3/0_823	6	3	7	7	2	2		0578392c-7ceb-4228-98cf-4c1585cdcc72_8/0_940	6	7	7	2	1	5		679b15d0-cdc8-45e4-a946-1240404f607e_4/0_890	5	7	7	2	2	7
			e447b380-929d-4cce-82b8-683766716315_8/0_906	6	2	1	3	4	3		93a21438-e5df-431f-bf0a-8d112269e4f5_6/0_907	6	7	7	2	1	2		3407e0a0-5ea5-4105-b5bb-3cdd86914acf_9/0_881	6	7	7	2	2	2		78066713-09b2-4624-9d6a-8e222171710e_6/0_874	6	5	3	2	5	7		058938b3-a293-429d-ad1b-775fb024166d_6/0_915	6	7	7	2	1	5		6d047be2-e82c-4839-8298-8663ebe963fc_4/0_927	5	7	7	2	2	7
			0f67235a-518d-4a05-ad40-0f3fb2c7373d_9/0_878	3	3	1	2	5	1		97a2b72c-d30f-4db5-8f0a-4bd16ead7f87_7/0_940	6	7	7	2	1	2		37e3989c-237a-4810-825e-eae8df01f283_6/0_911	6	7	7	2	2	2		5abd50e2-fd75-4f98-82ef-1ea0db22bcc5_3/0_945	6	5	7	1	6	2		07dc39b4-5fcf-46ff-be2c-048fe0d3aadb_12/0_935	6	7	7	2	1	5		70c70f07-3ea8-4986-8a82-b76743213804_4/0_935	5	7	7	2	2	7
			2f3cabd4-0979-4e5c-9d11-f45c747d5089_5/0_805	1	1	7	7	4	3		98eadc22-592b-4772-a7ca-61ed3ccfba17_4/0_925	6	7	7	2	1	2		41e20894-dd2c-42b8-86ae-b932ccf3c4a0_5/0_923	6	7	7	2	2	2		60ccdf44-5ebe-4331-b0d7-7097d35d901f_5/0_939	6	5	7	1	6	5		10b68f5a-a85d-45eb-9662-5fb19649b9a5_9/0_893	6	7	7	2	1	5		7166ab31-33a0-46d4-946d-b1d322e7979a_5/0_936	5	7	7	2	2	7
			2cfac60f-671c-4086-9576-a397988f84bf_10/0_894	4	3	3	7	1	7		a1184b2d-6ee4-4fdd-9993-32f9499ec5fa_4/0_935	6	7	7	2	1	2		423c6766-bca4-410c-8419-da52aaa609ff_8/0_903	6	7	7	2	2	2		aaf7ea02-52c7-4470-b188-2685403ff8e3_11/0_917	6	5	7	1	6	5		111f8d64-5ba5-4243-b10f-e2f11a55ba83_5/0_949	6	7	7	2	1	5		71a45402-9391-43dc-9095-32baa9885ad1_10/0_908	5	7	7	2	2	7
			8a42cbe8-9a7b-4048-b6ab-bb06e74e4dab_3/0_884	2	2	2	2	2	2		a2fdd15c-1367-4eb1-b328-2a9edf0e14c1_10/0_909	6	7	7	2	1	2		42818bd8-524a-4857-8089-fef8ea9c6150_3/0_892	6	7	7	2	2	2		d4e23b38-b5c5-4367-a69b-3c279e76e311_8/0_917	6	5	7	1	6	7		15d47a84-c8dd-4b85-9d9c-9db7e5907b2f_4/0_902	6	7	7	2	1	5		7320cc50-469d-458a-88f5-7fb6968d52ad_11/0_941	5	7	7	2	2	7
			01ed03a8-4abc-45e2-8ca3-8aad8bb8d00b_18/0_680	4	3	2	2	2	2		a348f93c-85fa-429b-bf18-b52a36a62fb8_12/0_931	6	7	7	2	1	2		4b6f6226-2547-403d-87ca-276d1b0a2124_3/0_925	6	7	7	2	2	2		38b5b5fc-19b4-4c98-8fb8-b0850a3e797b_9/0_911	6	5	7	2	6	1		1fa9f85f-50cf-4b71-aa80-7e5723b1ca3b_3/0_961	6	7	7	2	1	5		76153347-dbd8-445b-9c2f-6a7c26ef4cae_6/0_952	5	7	7	2	2	7
			7f72c595-d5a8-4a9f-93c3-bbc97202a0b7_5/0_889	2	7	7	7	2	2		a45d8880-d68d-458f-a7f6-1dcf2bf305f3_8/0_897	6	7	7	2	1	2		4b7def3b-5ec4-41a2-b14d-3c051709ee55_4/0_930	6	7	7	2	2	2		fb4a52a9-1024-47b5-b1ea-6c21dc128cd4_10/0_948	6	5	7	2	6	1		1fbed552-a5b7-4efc-8df1-304073efd63e_10/0_940	6	7	7	2	1	5		7a18b11d-3cde-4438-851d-994466ea99d4_4/0_917	5	7	7	2	2	7
			4d81c9fa-3b0c-407e-ba3e-35e4402b4048_7/0_887	1	7	3	5	6	7		a4ec2adb-20c4-4640-b1a5-be829c59a3a5_12/0_935	6	7	7	2	1	2		4e708277-f8f5-4729-8ff3-df403fc859d7_4/0_935	6	7	7	2	2	2		941993d0-1b7b-4cb4-958c-da6f4b239412_5/0_851	6	5	7	2	6	2		219fb599-00e3-4f85-9002-1bb587382b4b_8/0_921	6	7	7	2	1	5		7c4713df-68e8-445a-9193-8b43ef83a295_8/0_939	5	7	7	2	2	7
			d9660c56-3bed-4fc6-abaa-4a15d4114d4d_6/0_876	6	7	1	2	2	7		ab35ff64-ce8b-4cdd-b199-1bf96ef84953_5/0_947	6	7	7	2	1	2		5079d05b-2bca-4312-af94-f200a75abc9f_3/0_954	6	7	7	2	2	2		e8a01f5c-2d97-47d2-9660-dd040c3820ad_3/0_928	6	5	7	2	6	3		24f86885-cbe0-44d7-bf02-859e2c403561_8/0_939	6	7	7	2	1	5		8570107a-1e64-4319-ab73-f89717792189_5/0_887	5	7	7	2	2	7
			3e1a6e54-f378-4e54-b726-edcca7141de0_3/0_827	5	3	3	7	2	7		b660eebd-c17e-41b0-9b08-45f813717864_4/0_862	6	7	7	2	1	2		542a9f28-d408-4912-a41f-affe20a56e3f_7/0_879	6	7	7	2	2	2		fcd15389-2a35-4695-8b8f-8a3e1b3a2ac7_5/0_909	6	5	7	2	6	3		39602249-0615-483a-bd05-a93441557747_5/0_909	6	7	7	2	1	5		894bde68-3e57-4642-8638-401fe338968a_5/0_912	5	7	7	2	2	7
			c37bd8aa-8bc4-4485-a7b6-c81f46f0d957_3/0_773	1	1	5	7	2	3		b972748b-7824-46d4-ba9d-1f516bc94665_4/0_937	6	7	7	2	1	2		552a962b-a9a6-410b-9599-8d3c1bec3760_5/0_930	6	7	7	2	2	2		013bcc89-4468-4c89-9a05-536a02619610_10/0_896	6	5	7	2	6	5		3ad72519-f4d1-444a-be00-871707ac314b_9/0_909	6	7	7	2	1	5		8a2cf98c-a49e-4e6f-8c48-bd41aa3c58b8_5/0_917	5	7	7	2	2	7
			536bc0a5-c1a3-4579-ab4b-0cedb9b20748_3/0_890	4	7	3	5	4	5		cfe0ffe8-7e61-48f9-b1d1-0fdbeb901d7e_4/0_939	6	7	7	2	1	2		59b31c49-45e2-492e-bc14-221e32ef78b2_11/0_946	6	7	7	2	2	2		0f824d96-c154-4cae-bcbd-72be0bf47d0b_4/0_945	6	5	7	2	6	5		49f2587d-2f26-4d69-9c1f-fc6a302c1a08_3/0_912	6	7	7	2	1	5		8af745ff-04cc-4f19-8abc-a354bd2ae84f_7/0_944	5	7	7	2	2	7
			17a41f57-0a69-4156-8a1a-881a026027ca_3/0_872	4	7	7	2	1	2		d200b765-cba5-41ba-a4df-b425d89428f9_6/0_928	6	7	7	2	1	2		62321baf-3d9b-49a1-8591-8864a3d6a548_3/0_949	6	7	7	2	2	2		6ba31035-6336-4635-a612-726a3ad5779b_5/0_944	6	5	7	2	6	5		4d6a9e92-4527-4af1-8aee-e307a5a66471_3/0_898	6	7	7	2	1	5		94da1a70-f9d9-42d0-937e-9f09d27ef0b1_3/0_931	5	7	7	2	2	7
			29301a35-9e74-410f-9f9c-358696745e2a_10/0_891	6	5	5	3	5	3		d7f6d361-91d1-4f12-bc66-d1da51dda90a_8/0_939	6	7	7	2	1	2		66e0a12a-f2e4-4f24-8aba-e97d926e4e9c_3/0_951	6	7	7	2	2	2		ce21c58b-16ab-4f9b-a8eb-be3da9591ebb_6/0_890	6	5	7	2	6	5		4e017f0f-008b-405e-a4e2-ed6c1a34fb12_9/0_909	6	7	7	2	1	5		94e6abe5-9fe1-4996-8a06-56e9f2097915_5/0_895	5	7	7	2	2	7
			920e0ac1-dc09-47c2-9466-61f236525511_5/0_902	1	1	3	3	2	1		d8bffcf1-3c3c-4bf8-9f98-ba51ce8a5144_11/0_908	6	7	7	2	1	2		68ba6dda-1822-46c3-a21c-8d58b10cddea_4/0_910	6	7	7	2	2	2		f0c646bb-a45f-446c-ad72-72bab2fd7be5_4/0_768	6	5	7	2	6	5		5319f8fb-e860-4c86-b22d-49a3f24f20b9_7/0_916	6	7	7	2	1	5		9b3018a3-2ed7-4874-9a98-915d0cb33312_4/0_892	5	7	7	2	2	7
			3d322761-32fd-4873-ad34-b2ee0bc12187_6/0_881	4	5	1	5	4	3		dda8e115-a531-4c14-b0b3-0c8bebd1ac4d_5/0_927	6	7	7	2	1	2		68e65d03-14e8-4bb6-908a-97483acd458a_10/0_917	6	7	7	2	2	2		6446657c-f98e-4d5b-b15f-dbc45309eb82_6/0_950	6	5	7	2	6	7		64eaf0e3-4412-4b67-ba4c-c79688e0577c_13/0_815	6	7	7	2	1	5		9b3f5f38-cf75-4967-8791-b2d081abcf37_7/0_911	5	7	7	2	2	7
			93f38911-9dbf-4390-a55c-dd741c5f6ec4_4/0_879	1	3	1	7	4	7		e4239b97-30a3-4237-bcf3-c3304aeef75c_3/0_909	6	7	7	2	1	2		68f3cab7-2156-465f-a8c7-9477044fccc1_6/0_933	6	7	7	2	2	2		8e0407a0-d1ac-4b32-bdb6-f0904ebdf40b_6/0_943	6	5	7	2	6	7		6fa76459-b0b7-421c-962e-c27270f72a9e_6/0_873	6	7	7	2	1	5		a88d6c9f-bf51-416b-b9f2-3751da97bda7_4/0_933	5	7	7	2	2	7
			47428b4e-1d84-4c98-9f04-bd854e1252f8_8/0_894	5	7	3	3	2	3		e465daf0-dd98-4922-97b9-d3dc8be56ca6_3/0_928	6	7	7	2	1	2		6925688f-89ec-47af-be25-6322112b11e3_3/0_940	6	7	7	2	2	2		6784e102-b6c9-4003-b4fe-f7f4200220fb_6/0_600	6	5	7	5	1	2		7269567e-f6e1-4ece-b9ec-f09c3840816a_8/0_931	6	7	7	2	1	5		ac60fc52-ded0-4d62-9c3e-c7527a5401e9_11/0_911	5	7	7	2	2	7
			a89aa919-f936-4961-a04a-da6a93828ec0_3/0_888	4	7	3	5	2	3		f677939d-7b6b-4415-bf0b-fc80cc084654_18/0_913	6	7	7	2	1	2		6ac48126-b63c-41e9-9c7d-a807d3bb6acd_7/0_906	6	7	7	2	2	2		0da06ac0-770b-4136-9d7a-a3f87d5885de_5/0_859	6	5	7	5	3	5		7dd3d88e-2569-4794-8091-66bed72d38dc_5/0_909	6	7	7	2	1	5		ac9474be-5e3b-4f31-9ec5-ed56961297e2_6/0_910	5	7	7	2	2	7
			570fd5b9-71e5-4611-a489-00b010fbe777_7/0_856	4	7	5	7	6	7		2c2fcbd6-5095-4b06-b19e-c4fe471ff0f6_3/0_922	6	7	7	2	1	3		6b5c05da-c1c6-4a1d-992d-369ff88edd57_4/0_949	6	7	7	2	2	2		ea44d315-abbb-460c-9ebd-0c5af3ea6f9a_10/0_877	6	5	7	7	6	3		817280e0-3d59-4dcc-996e-9ad09df32556_3/0_920	6	7	7	2	1	5		ad5ae1c0-5a56-443c-932e-9f71badaf155_10/0_941	5	7	7	2	2	7
			47df0241-60e7-41a6-b41a-565c581a5d77_8/0_833	4	7	5	3	6	2		50d3b9a2-615f-48b6-8cf2-c0b3c8be0274_8/0_885	6	7	7	2	1	3		6ee64a6d-f618-4052-95bb-95f3b24b340b_6/0_910	6	7	7	2	2	2		613ac6f8-6405-46da-a94c-0ae477271410_4/0_908	6	7	1	2	6	3		87506e42-b699-415b-bf97-b48a403a397b_5/0_878	6	7	7	2	1	5		afb0d572-e2e6-4809-86c7-4acdeeecb01c_6/0_951	5	7	7	2	2	7
			c16031d7-0f17-4cce-b621-195b3a55b57d_3/0_875	4	7	1	7	6	5		a774b832-e6ff-4f4c-b910-6da4a0445de7_8/0_939	6	7	7	2	1	3		752f7f45-27e4-4160-81a0-48f8432f7f87_10/0_948	6	7	7	2	2	2		24111a65-77c4-4ec0-b800-24f1f1477c94_4/0_915	6	7	2	5	6	7		8c84ae8b-dcf4-49b5-96a8-d31972fbfc42_5/0_948	6	7	7	2	1	5		b2b4c13f-1f5c-491d-90f1-df87c1ec314f_7/0_973	5	7	7	2	2	7
			215208ff-4e82-4be8-8454-464600b87973_9/0_892	4	7	7	7	4	2		017ecd28-182b-4085-b92c-b415809d994f_11/0_903	6	7	7	2	1	5		7585a56b-f891-4e0c-9130-5ebd5a86e1d3_6/0_942	6	7	7	2	2	2		c0e9c9ed-3bc8-43de-939a-909461d80738_7/0_898	6	7	2	7	6	7		91ee4a31-7dab-42c3-98db-e389f8e7e10b_6/0_948	6	7	7	2	1	5		b2f42fa6-abed-4b2b-a726-3b8673027e1c_7/0_910	5	7	7	2	2	7
			4bf0f96e-2266-4d19-b3a2-4d027637a48e_3/0_882	6	7	3	7	1	5		050a745b-61f1-4759-a372-9282a125ba65_13/0_892	6	7	7	2	1	5		7b21d946-f538-4b6a-9090-19843aa4c9c7_5/0_935	6	7	7	2	2	2		7829b70a-8e8b-4434-8bf2-48b167df7c8c_10/0_877	6	7	3	7	6	2		9f217ef4-80d0-4843-bb0c-a35603122a10_9/0_915	6	7	7	2	1	5		b41a2c14-07ae-45f0-9207-6338665599f9_4/0_931	5	7	7	2	2	7
			9415a65f-1247-4a1e-a0a2-a2d0f7232e43_10/0_844	5	7	5	1	6	5		0f1be9e1-5cad-41d6-a2f6-d3b119c30cf4_5/0_933	6	7	7	2	1	5		7b5bc2ef-6072-4e66-a6d9-713c462038cb_9/0_918	6	7	7	2	2	2		c3a10269-13cb-4b01-9473-db54e263a856_3/0_911	6	7	5	2	2	3		a2b1df5e-189a-43d3-9076-97512d176391_5/0_884	6	7	7	2	1	5		b65edc6a-9769-4f4e-b048-e67830e9724b_6/0_909	5	7	7	2	2	7
			7177da01-8027-49ac-a365-8391c16ddb00_5/0_892	6	1	7	7	1	2		1394ee7a-f1d9-49fb-be8c-f21cd18e41b6_13/0_951	6	7	7	2	1	5		846e97af-e777-4678-8ecb-8fb0b2f1042c_11/0_957	6	7	7	2	2	2		bb54c0ed-4b11-42c3-a18a-f33c09746893_5/0_874	6	7	5	3	1	7		a4cebb01-b0e6-42d4-8ea7-541cabfe0ee3_3/0_944	6	7	7	2	1	5		c6afabbb-8b04-4616-a1e2-24cf8ad8bd76_9/0_912	5	7	7	2	2	7
			95497686-ac36-4535-8603-5be3a132893f_4/0_880	6	2	3	2	1	3		13cdf41f-4c30-4aa0-abaa-6430a65c1815_7/0_881	6	7	7	2	1	5		847215ca-d81d-428f-a28b-8f2aeac5fd54_6/0_947	6	7	7	2	2	2		d18c4a9d-004a-4173-b68c-0beb714b0cee_6/0_869	6	7	5	3	6	5		a998ba59-1eae-4274-8f85-0302f2f3de6d_7/0_934	6	7	7	2	1	5		c8fe2b37-fa13-4d01-ae10-791d7aa4a343_4/0_946	5	7	7	2	2	7
			a5fbb137-2adc-4985-93ef-ffc2ccfe33ce_4/0_818	5	5	3	2	4	5		156e14e8-33f4-4490-b617-403636dfdf0c_5/0_943	6	7	7	2	1	5		85207d31-07e7-4306-8315-5346fd6f3b5d_3/0_912	6	7	7	2	2	2		571818ea-cfec-4ad4-a1f7-3e939b640cfb_3/0_913	6	7	5	7	4	7		adc4c847-4381-4d20-b7f9-9a4d34351907_14/0_939	6	7	7	2	1	5		ca5bd1c4-0227-42ee-8cec-9d4d3743c100_3/0_939	5	7	7	2	2	7
			7c6e58c2-046a-410c-900b-c23a1829d055_6/0_888	2	2	7	7	2	7		16371b01-72c7-435c-9e81-960a73ead408_3/0_939	6	7	7	2	1	5		875c5ecd-9ced-48ac-91f8-fd93418ca114_6/0_915	6	7	7	2	2	2		0173e765-e5c9-48f0-a57a-1c5fc9aeb294_4/0_904	6	7	7	1	2	7		aea758ee-225b-4e0f-9ca6-7b0432904d9b_5/0_936	6	7	7	2	1	5		cb384c23-e303-4180-8ba4-8bb9ca7404e7_4/0_927	5	7	7	2	2	7
			074d0bb0-69f5-49ad-955c-636a1cf8fd8d_4/0_888	3	3	5	1	5	3		1bc064c4-0176-4ce3-a1db-474f8f7e7089_4/0_949	6	7	7	2	1	5		898ddbd9-a31d-431b-9217-3cd74a5b27c8_7/0_912	6	7	7	2	2	2		d0c648d0-34de-4a0c-8b2e-49a4940d5f71_9/0_410	6	7	7	1	3	2		bb467d55-2780-4975-8786-42c1c15432ea_9/0_931	6	7	7	2	1	5		cb85d0b0-0b82-4b92-b351-507c0741a838_4/0_895	5	7	7	2	2	7
			62f89d15-5b65-4610-9ba5-7ae5a2ab4b04_7/0_892	4	7	3	7	3	1		239178ec-35be-4abf-a599-d29732063961_5/0_897	6	7	7	2	1	5		8f701a60-316f-412a-920a-d6e3641232a8_5/0_912	6	7	7	2	2	2		aa0aa32b-aecf-4379-a656-eb41de6c5a0c_4/0_920	6	7	7	1	5	3		c5057142-28f5-459d-98f9-c9e9e98f1831_3/0_893	6	7	7	2	1	5		cb9a7a84-18e3-4b2f-8b2e-2aa4f8b951de_3/0_942	5	7	7	2	2	7
			220cef27-dcd7-4f32-8922-fce55d5e94e2_5/0_885	6	7	2	5	6	5		287faff1-2c9f-4dac-955c-f8b2cabe253f_7/0_908	6	7	7	2	1	5		90e0b709-04b2-4db9-8193-0f8de64c15bc_12/0_906	6	7	7	2	2	2		316180bb-ee0c-42f9-b3f4-7b0ed4c8dac3_6/0_886	6	7	7	1	6	1		cf03f17a-c7ba-449d-b82e-941465a6c1df_7/0_936	6	7	7	2	1	5		d50d954b-2661-4136-8baa-dba96bcbb4c1_7/0_894	5	7	7	2	2	7
			5e99068c-8f9f-4be5-82a8-78ca8bd68d3d_7/0_666	2	3	2	2	2	2		37782f93-cc7b-4459-a593-2763d8a4d253_3/0_916	6	7	7	2	1	5		94c9aeb5-22d5-4cfd-b62d-6f187623ddc6_9/0_937	6	7	7	2	2	2		01ff0815-1ba3-4aab-bbf5-9d35f696f25c_9/0_950	6	7	7	1	6	2		dd8d99a0-a0b5-440b-9ace-82b4016a2ba1_4/0_849	6	7	7	2	1	5		d65490e3-45e1-435d-a554-bc769ef5b03f_4/0_915	5	7	7	2	2	7
			4ee3a88b-7122-417c-9ad4-e4c3d07e9775_3/0_881	3	7	1	1	6	1		3cf56707-3636-4dc3-b760-ec8f36378af0_6/0_932	6	7	7	2	1	5		9588082b-40f2-4034-9f84-2385b356df1a_6/0_930	6	7	7	2	2	2		0259e1b3-3a5b-417d-b398-b5345ec06edf_7/0_939	6	7	7	1	6	2		e47daa04-6636-4b4b-a579-515f52853a04_5/0_874	6	7	7	2	1	5		d7cbaa1c-d75f-4dac-81aa-0eaa34b100d1_9/0_913	5	7	7	2	2	7
			0b883859-daff-4663-95cf-b4fb03dc7e99_6/0_883	4	7	7	1	6	2		3d86504a-909b-490a-bf08-9ec803b54988_4/0_884	6	7	7	2	1	5		977939f9-6488-4d17-846d-55feb5ed8614_4/0_903	6	7	7	2	2	2		087eda85-971e-4719-8080-d5ceb054834b_5/0_938	6	7	7	1	6	2		ed8621a1-c806-4789-a905-204fc87a1135_10/0_938	6	7	7	2	1	5		d9aa9a67-4ec3-4110-928e-537105a7e116_3/0_947	5	7	7	2	2	7
			40117800-5777-4973-a489-3450eaed3ed1_5/0_737	3	2	7	2	6	1		3e6d71e8-67fd-4bd2-ac1b-b66b3a03dee8_7/0_913	6	7	7	2	1	5		9929611d-339f-45ff-897a-522e84e3abc2_8/0_949	6	7	7	2	2	2		13ea0349-7c9b-41f8-a515-f54ce930102f_10/0_932	6	7	7	1	6	2		f725b81c-241c-4848-8e80-7073d27d4aca_4/0_909	6	7	7	2	1	5		d9e39526-5d8f-40d3-85ef-49fb2bddca3f_3/0_910	5	7	7	2	2	7
			d20e4028-e19e-45f1-bad9-1e25a42d1108_4/0_763	4	1	5	5	1	5		3ecd9cd9-c357-4e0f-b355-7db86904b0d5_6/0_897	6	7	7	2	1	5		99536394-35a8-4f79-9590-adc75975af21_3/0_916	6	7	7	2	2	2		19960156-227f-4bb6-87b0-10ae3abb4f48_7/0_915	6	7	7	1	6	2		ff9a6d66-b8bc-4523-a1ff-2c061b6c0fbb_8/0_885	6	7	7	2	1	5		dc2de6ae-ef13-45fc-8b44-e7d68905ea93_9/0_920	5	7	7	2	2	7
			31b8ad7a-1f27-4293-b040-46ff350eab1e_5/0_710	1	3	3	7	6	1		4359c2f3-89b3-492a-9d2d-465d60d75fda_7/0_913	6	7	7	2	1	5		9b626839-ce74-4c80-8e21-ef26056dda4a_4/0_933	6	7	7	2	2	2		3c7e9b42-6f3b-40b7-8c3d-d3c3d7058593_6/0_928	6	7	7	1	6	2		00a9714c-7e13-47b3-911f-382a2dd69e0e_4/0_901	6	7	7	2	1	7		dc8540c8-51aa-4cd0-a3ae-95f22d5c3fca_4/0_950	5	7	7	2	2	7
			4dc2dd68-f28e-4c83-b0da-2e3cee647ab9_3/0_791	1	2	7	7	6	1		51296d3a-b6be-466d-a33a-96f035427e80_6/0_924	6	7	7	2	1	5		9b8e96fa-f13e-45de-b02c-08f40b4611b3_6/0_898	6	7	7	2	2	2		4273735e-6ac3-4403-9753-f74e378f8b81_6/0_907	6	7	7	1	6	2		023e81ec-f698-415b-b722-d2cba8d61b7d_6/0_939	6	7	7	2	1	7		e2ec6b78-6b83-4976-9790-4ef59f9117c6_8/0_948	5	7	7	2	2	7
			46685aa1-b51b-439a-8b59-0fd72c9cf7c6_17/0_882	3	7	5	5	4	7		520a27ee-b233-4963-bfb4-b2832381775e_3/0_931	6	7	7	2	1	5		9dbad80d-52a3-40aa-8558-b7518e510b51_8/0_920	6	7	7	2	2	2		62cd2b80-a2b9-479b-ac52-0c03ea08c231_11/0_944	6	7	7	1	6	2		028a34a2-56f4-4b18-ab87-3dcc19ce6bcc_5/0_930	6	7	7	2	1	7		e434d49a-0e22-4449-995d-b0d318cfba8f_4/0_915	5	7	7	2	2	7
			4ab95ec1-7196-4991-b6f1-cb47bdad8987_5/0_886	6	7	5	7	4	7		5318db40-6fed-4473-9ee8-34125c318230_3/0_918	6	7	7	2	1	5		a006d672-25a0-432c-a2c0-aca2522b6273_3/0_879	6	7	7	2	2	2		7a824509-88fe-449c-8e1c-9b3e77f984ff_6/0_944	6	7	7	1	6	2		05bcc3c0-4a20-4119-a70a-e4663d6ef30f_5/0_914	6	7	7	2	1	7		e5239916-4273-41e2-a758-44bc5c018d1a_6/0_900	5	7	7	2	2	7
			639d8660-44da-46f9-903a-c02aae39f477_5/0_888	1	7	2	1	4	1		56d8d967-c61e-4c5d-aaba-1a2b4d3befff_9/0_939	6	7	7	2	1	5		a65f49a2-7518-4943-b0a1-79ac03732755_3/0_946	6	7	7	2	2	2		7be6bb50-e5cb-490b-9a3c-7694c9ef254c_8/0_940	6	7	7	1	6	2		074ce010-80c5-4efa-94b0-bf301ddc8138_26/0_911	6	7	7	2	1	7		e99b06a3-ded2-4ec5-a3a0-5ed5d66ed346_6/0_896	5	7	7	2	2	7
			7e159e2f-2744-4771-b585-d89745e28c56_4/0_884	5	7	5	7	6	2		5bce4c60-df20-46c2-8d05-c28894b47911_5/0_925	6	7	7	2	1	5		a6de8d25-fb92-42ae-87e4-e3a4de299a3a_5/0_944	6	7	7	2	2	2		8f33b29c-93da-47d7-988f-b0fea801b38e_5/0_950	6	7	7	1	6	2		10aa97b4-7fe1-473b-8ab6-59d6cbe47a9f_12/0_938	6	7	7	2	1	7		f3239489-f56f-48c0-9658-4287fe2f5fec_4/0_956	5	7	7	2	2	7
			bde9a314-4721-48ab-bf17-c5f24a4b8466_4/0_879	4	5	1	5	2	1		5ca38a49-e864-4674-8102-ba7e896b7f6c_12/0_914	6	7	7	2	1	5		a79a457a-7c8d-45c6-a233-9c7b5695b5e9_10/0_911	6	7	7	2	2	2		c152337f-e2a8-4f7e-a724-b88824c9605e_7/0_910	6	7	7	1	6	2		14be9efc-bd12-4f2b-a1d0-1cd62e8d9cfe_4/0_957	6	7	7	2	1	7		f501cbe2-39b3-479b-90fa-39afa3715e8e_7/0_906	5	7	7	2	2	7
			127a2864-045e-4dc2-8a13-3f4e7260dc7d_6/0_888	5	7	7	1	2	3		5da5fb0b-773c-47c8-b470-daba826942d1_17/0_948	6	7	7	2	1	5		a80a7ffd-ee51-422e-a92a-a6cdd72e82bd_6/0_915	6	7	7	2	2	2		c1a6b444-0409-457b-9bcd-96d34f67587f_6/0_910	6	7	7	1	6	2		175004be-6365-4062-a378-93fbd7e94dff_5/0_912	6	7	7	2	1	7		f67abe9b-0fc2-49c1-a874-0e958e0d15d4_4/0_937	5	7	7	2	2	7
			0c6983c9-2aab-4781-bffa-d36e0d9ccd9e_5/0_883	2	7	5	1	6	3		61c75fc5-a46e-4b66-bce5-a7c78da97081_3/0_903	6	7	7	2	1	5		aaf32d8f-1fc6-4adc-a51c-eb1339a4b368_3/0_894	6	7	7	2	2	2		cb3a4594-8920-46fe-b5aa-2741ea3ce03f_14/0_943	6	7	7	1	6	2		17e6d6f3-1d90-41cf-ac6c-d289520ff67a_5/0_925	6	7	7	2	1	7		f88b4d0f-4086-4c61-9999-b115abc21149_13/0_899	5	7	7	2	2	7
			b97a4430-e91e-4d66-b82f-f46b86245535_4/0_885	1	7	7	1	4	3		67bc832c-6804-4a73-ae0d-c265d06c9a99_9/0_904	6	7	7	2	1	5		ab18e069-fba8-49a8-aa62-827f92021288_5/0_894	6	7	7	2	2	2		ea65ddc9-608e-4e45-9bd2-c55bc10c61b6_3/0_906	6	7	7	1	6	2		1d4e88d0-1b4b-4782-ae8a-ef785993a6a4_6/0_897	6	7	7	2	1	7		07304d1c-703e-4287-b727-d7f45429bd0d_5/0_914	5	7	7	2	3	2
			e199a5b0-c6a8-4fca-a4fe-6067e8d08f0b_4/0_880	4	7	3	7	3	3		6acf185d-0698-4345-9686-d9d086c498a7_3/0_900	6	7	7	2	1	5		ad1c325c-3ade-449a-8216-2b99f7f3c7ca_4/0_940	6	7	7	2	2	2		ef372190-9c33-4f75-a473-2f0919dd96a9_9/0_884	6	7	7	1	6	2		200d5209-edaf-4c70-a4ba-d7f3dbf0914f_12/0_955	6	7	7	2	1	7		11ac7999-51ed-43d1-a045-3720502fe383_7/0_917	5	7	7	2	3	2
			f7a06559-5c1e-44d7-abaa-b0597fb6e5e7_3/0_882	6	7	3	1	4	1		72495434-2164-4156-867b-d31e03d45cd0_7/0_921	6	7	7	2	1	5		ae6620e4-4f66-4a20-b526-b9be2edc747e_3/0_939	6	7	7	2	2	2		fe37dac7-a9df-4ba2-b6bf-704776a0b8d3_9/0_913	6	7	7	1	6	2		22a0af0f-f45c-4f60-9096-dccbc262c7a9_4/0_892	6	7	7	2	1	7		43d15787-0fc9-4c9f-8497-db42c95fd289_21/0_933	5	7	7	2	3	2
			506a4884-e9c8-46cb-b72d-8a529eeb478e_6/0_885	5	7	5	7	4	1		7c3df976-3b6c-4c06-94bd-ddf0ae00b7e0_4/0_921	6	7	7	2	1	5		aeb07d7c-2829-4d6b-8f67-35b65a48ee52_5/0_936	6	7	7	2	2	2		2f8923be-1f1e-4e0a-9fde-4b9cb6561757_3/0_932	6	7	7	1	6	3		2e337b1d-5dbb-45fa-a754-3d6b8d1f0536_10/0_906	6	7	7	2	1	7		43fc5f10-ca11-49b4-90f1-2f59ba1a182e_5/0_911	5	7	7	2	3	2
			8341f4a4-074c-4b9c-ae92-1d960e40e0c7_5/0_868	5	7	7	5	3	7		8d63a824-58f0-4b6a-8092-e83395b5f8aa_4/0_912	6	7	7	2	1	5		b1885852-2750-48e3-b248-9dadde1058b0_7/0_938	6	7	7	2	2	2		41b609e1-0fd5-4885-9ae8-6e77ff88dc2f_10/0_950	6	7	7	1	6	3		2e8d76d3-46c1-4d98-9a91-0b6f4abbf9da_3/0_930	6	7	7	2	1	7		6115ce9e-9c76-416a-a85e-32f5d86c89a2_3/0_918	5	7	7	2	3	2
			0656a76b-cccb-4387-b49c-e882d4bf7a85_7/0_886	4	7	5	1	4	1		91f7b2ed-37c4-443d-9392-e04b69cc51fa_4/0_966	6	7	7	2	1	5		b521bf62-a748-41f8-bd86-cd732918c9d6_12/0_918	6	7	7	2	2	2		1b96fc32-9000-4dbb-8b0d-5a07d9dd0408_5/0_946	6	7	7	1	6	5		3271e148-de16-4350-98e0-69fbfdb3a9dd_16/0_893	6	7	7	2	1	7		66c356a1-4b3c-4276-99d1-8c2b4329baec_4/0_918	5	7	7	2	3	2
			f0c8b0cb-7a70-49f7-ad20-24bb85c311d5_5/0_889	6	5	7	7	6	1		92202a08-78bd-4185-a96e-80a20d45f178_10/0_946	6	7	7	2	1	5		b5f32320-8e5f-4ccb-bccd-b3b46d8fce0f_10/0_910	6	7	7	2	2	2		3c9467c9-f4e1-4b00-80fd-8936836589b1_4/0_930	6	7	7	1	6	5		37397713-c2f4-4ccc-ad73-7e08b6ae3f2f_10/0_899	6	7	7	2	1	7		7231e584-081c-4881-b3ce-b14e63340db5_5/0_938	5	7	7	2	3	2
			8349c7ad-952e-4848-b437-327cc55595ef_4/0_893	6	1	2	1	5	1		99c4b2d4-bdeb-44f1-ab92-2424f2fb02e2_3/0_915	6	7	7	2	1	5		bf73c20d-8359-4baa-b699-bd470ea37de7_5/0_911	6	7	7	2	2	2		408543eb-b935-4c43-86c4-bdd05887a24a_6/0_927	6	7	7	1	6	5		392754e9-0fa7-4b1c-a961-c0867c0bf758_4/0_949	6	7	7	2	1	7		7e930e9e-78e0-4643-b00a-44d884582f49_6/0_911	5	7	7	2	3	2
			4e62072c-c451-4cf4-ba03-3dff0e233c4b_5/0_940	5	5	5	1	5	5		9c1e323c-0106-4cd8-8e48-717be62e6dd4_15/0_945	6	7	7	2	1	5		c2145f6e-0522-4f8c-be3c-ec023fef123d_3/0_893	6	7	7	2	2	2		57a58762-9692-4939-b20a-7ef5b8bc72f5_9/0_913	6	7	7	1	6	5		3c464669-5dc1-4323-9f3a-d269bbc3de7c_4/0_911	6	7	7	2	1	7		80319f3f-ea91-4680-89ad-4d7cd162bc1c_4/0_861	5	7	7	2	3	2
			739594e1-c39b-4e70-8d3e-34314ec0457e_4/0_842	4	7	1	7	1	2		a18b72cf-545b-42ae-8bd2-982e21d6c56d_4/0_917	6	7	7	2	1	5		c24b2766-49ad-4027-9224-e2f66618ba0d_6/0_948	6	7	7	2	2	2		8c96ede1-c6da-4bca-9a4e-9d2374ed4d08_15/0_944	6	7	7	1	6	5		3ccf35ce-f231-4224-a3ca-4189d7346563_3/0_959	6	7	7	2	1	7		d4617e7d-b74b-43f6-a589-a946ee4fb59d_4/0_507	5	7	7	2	3	2
			12b339eb-565a-4b0b-b343-fcc6c33da7c2_4/0_888	6	5	7	7	4	7		a1d00af4-c6c4-453f-aaa9-8ca97de88dac_4/0_910	6	7	7	2	1	5		c30284d0-e16a-42ad-afb1-a543bb95f6bb_10/0_905	6	7	7	2	2	2		a0e9ec22-22e1-4b17-97a8-de11cedd5822_3/0_912	6	7	7	1	6	5		3f1687dc-7a64-4410-a4ae-3511f040e10c_4/0_882	6	7	7	2	1	7		e763ca77-59ae-4ab2-b752-f5d9e553669a_8/0_903	5	7	7	2	3	2
			89260d0a-d63d-4e96-b925-491ca9153217_7/0_880	3	5	1	5	3	7		a1fe78e6-cea6-43de-b002-df444e657f33_3/0_903	6	7	7	2	1	5		c350e1e9-b959-4c42-9f76-8d6c51aa9392_5/0_886	6	7	7	2	2	2		b3fad750-ea0a-41e3-8e8b-a5a7064efb6a_4/0_884	6	7	7	1	6	5		40813b03-303c-4a47-8e04-af7706eea7c4_3/0_919	6	7	7	2	1	7		f7e78c45-3446-4964-8a8b-6e1467fc6529_3/0_936	5	7	7	2	3	2
			7ed5c930-c21b-46a8-b5c0-177a6c229cb3_3/0_875	6	7	5	7	6	2		a4db6825-4914-4455-8c62-089076721f84_7/0_932	6	7	7	2	1	5		c3ede309-2fc4-4d20-a163-973c4ce50122_10/0_891	6	7	7	2	2	2		d60d07a0-40e0-403a-95a9-ec7fa0a59afb_3/0_915	6	7	7	1	6	5		4118324d-b353-484d-b798-b92434b768c7_3/0_909	6	7	7	2	1	7		8a0ad967-3910-4e1b-bbc5-f4643d6fc7eb_6/0_935	5	7	7	2	3	3
			7ad40afd-f9ed-47d4-8da3-92edad3bb549_8/0_878	1	2	1	3	4	1		a6555afb-060d-49aa-8119-7fa18c4efac7_4/0_918	6	7	7	2	1	5		c6ac8e55-dce1-4df5-9ffe-9c91b17e2cb9_9/0_902	6	7	7	2	2	2		f556e1c3-9a75-4590-aea0-caa76cd579b9_3/0_912	6	7	7	1	6	5		4876e845-1fb1-42ed-a0d8-5ff7d97e8294_7/0_905	6	7	7	2	1	7		e2df2fb2-f36a-417d-acd0-b329c19c06ee_3/0_946	5	7	7	2	3	3
			a220a399-6781-4575-9cdc-b06ee8afd01c_4/0_665	4	3	2	3	1	5		ab7beb85-3012-454e-b38b-dd2f0e98b3e1_3/0_875	6	7	7	2	1	5		c7148fe5-c79c-4ef4-a3db-8124373e747a_8/0_919	6	7	7	2	2	2		f5e38cb0-afdb-4c93-8c26-2be5fb5770f8_9/0_925	6	7	7	1	6	5		4c810d2a-dc74-46e7-a6f8-4e275078a600_6/0_907	6	7	7	2	1	7		00123cd6-e933-4668-bbe1-d167d45364cf_12/0_869	5	7	7	2	3	5
			f4ecbb78-1af6-4302-9e90-ed482538cb76_6/0_935	1	7	5	7	5	1		b113a29e-175b-47bb-b4cf-eb942a94e2a1_5/0_958	6	7	7	2	1	5		cb1baadf-9011-4636-b25c-0f79cc168de9_7/0_927	6	7	7	2	2	2		f6e9eebc-43c5-44b3-8a30-8db4fa1b552e_6/0_911	6	7	7	1	6	5		4fb9e6d6-9d00-4931-8b72-1828efe48fb4_3/0_904	6	7	7	2	1	7		00301227-1cf6-410f-b9a3-9bf617b8bb3f_7/0_915	5	7	7	2	3	5
			eed2387d-188c-44a2-8557-a6a48283db98_3/0_869	6	7	1	1	1	1		ba724668-e2e9-4296-aafe-2d7daf10c208_7/0_908	6	7	7	2	1	5		cb6d1d19-5d29-4e06-ab02-e8d0a7b096ed_15/0_914	6	7	7	2	2	2		059d7ead-eba6-400a-b294-f4474ac439a0_5/0_898	6	7	7	1	6	7		59b61018-7191-4329-a808-cd688bbaa5d1_10/0_934	6	7	7	2	1	7		00969a64-0503-4243-96e5-2449f5c19da7_10/0_896	5	7	7	2	3	5
			ea4f85af-839c-4271-bcab-2df898c84267_4/0_890	4	7	3	5	6	2		bb478838-4063-484f-9f95-dee3b305eb31_6/0_898	6	7	7	2	1	5		cdbc91d2-da9b-4c70-a13f-698db4bf3eb1_8/0_888	6	7	7	2	2	2		0659a33d-648a-48ae-a022-5eb2c5eda197_8/0_931	6	7	7	1	6	7		5b6c483e-ec4a-4f45-9b26-764a5b1d51bd_9/0_896	6	7	7	2	1	7		00ed0523-cc7d-4ef3-9725-ac72a7a8b535_6/0_911	5	7	7	2	3	5
			339545dc-8c80-4c70-9f56-e7e2de223c60_6/0_891	6	7	7	2	6	3		c6aad957-31f2-4cab-ab76-017a6eb51f09_6/0_916	6	7	7	2	1	5		ce08e1d4-d9fe-469c-a038-351501ceebaa_7/0_900	6	7	7	2	2	2		16e720c6-9317-4ec4-8dbf-06995245cea6_10/0_911	6	7	7	1	6	7		5c78c684-7ab8-41e0-a519-c51519f9f34f_9/0_932	6	7	7	2	1	7		01bf6ea8-2bd8-49a4-ae56-0b8b7fdb2f91_6/0_957	5	7	7	2	3	5
			f9c80a9c-0940-47eb-a27e-91c4eb277bac_4/0_931	4	7	1	7	3	7		c72ed76e-749f-40a6-89c8-aa92810a0ddc_5/0_907	6	7	7	2	1	5		ce17da94-7184-4f91-a85e-20f9fa1447e2_6/0_945	6	7	7	2	2	2		1bdd9e7c-c944-4c89-ab56-a9bf07260e44_4/0_927	6	7	7	1	6	7		5cc65add-b89d-464e-bc7a-51c912159a0c_3/0_922	6	7	7	2	1	7		08c73b33-6da6-476e-abed-f4526bb0fdd1_6/0_914	5	7	7	2	3	5
			0ea09e17-6ea7-41d8-b9d2-eeb2c7210721_5/0_870	3	7	5	2	4	1		d2fa7749-d3b0-41d6-8097-879a41f4b1a7_2/0_948	6	7	7	2	1	5		cfd9e92c-f7a6-4671-b299-4ffb7cd66109_7/0_945	6	7	7	2	2	2		1e73a234-3211-4deb-a095-a70f1c98ddd4_3/0_904	6	7	7	1	6	7		5fdb1ac2-10c3-4fdf-b378-77839116ffa4_8/0_911	6	7	7	2	1	7		09c965f2-df35-438a-bf99-51c68f04a3a0_5/0_947	5	7	7	2	3	5
			71c8c4cd-0d95-4e06-ba80-473cf9495b74_5/0_656	5	3	1	1	2	7		d3ec7e1c-7a72-4017-bd1b-5783c785df89_8/0_910	6	7	7	2	1	5		d0cf9c2c-d9a2-4ca8-97ec-a59bce4aaf99_5/0_902	6	7	7	2	2	2		1f5cac26-f2e3-48b4-9737-845d88d5358a_10/0_914	6	7	7	1	6	7		66954a08-0294-455b-a8f1-8d0d3bd5f9bb_5/0_921	6	7	7	2	1	7		0d166e72-6404-44c4-acbb-3460f9d28f97_18/0_913	5	7	7	2	3	5
			6d7f24cd-ac01-4f80-a3df-ddf6688b6bdc_6/0_560	3	3	7	2	2	1		d4d7c40d-8b11-47ae-b8fc-3cf69edce5b4_6/0_942	6	7	7	2	1	5		d76414ff-2ac6-442f-ac20-15aec1b3609e_9/0_916	6	7	7	2	2	2		22f41b43-ad3e-49f5-ba55-7289ed74fb39_4/0_909	6	7	7	1	6	7		6798a310-c59b-46dc-9862-f0dd0486cf21_12/0_864	6	7	7	2	1	7		0da32583-b605-42bb-9483-956ae9873582_10/0_941	5	7	7	2	3	5
			d69d8f0a-1a6a-4e32-bc68-f55d89402620_7/0_592	3	3	2	2	6	1		d664e814-374b-467d-87c1-2a29f99b6763_6/0_911	6	7	7	2	1	5		d773ff18-be52-4c49-bf44-f88f8a13b1eb_3/0_924	6	7	7	2	2	2		248ea018-3c38-4a90-a76c-3518bd63471c_3/0_915	6	7	7	1	6	7		6799b093-0cd6-4c2b-a8e3-953770d64b0d_7/0_901	6	7	7	2	1	7		1223e0e3-0f13-4764-badd-b48f4b54910c_10/0_970	5	7	7	2	3	5
			15e09eb0-c338-41c1-992b-07afccc4a4f1_9/0_893	1	5	3	7	6	2		e1bed5da-c827-468f-87ef-bf8d7a0b37e5_4/0_860	6	7	7	2	1	5		dc6d4cf6-87f9-45a5-badb-cfa337e1d331_4/0_913	6	7	7	2	2	2		28e15133-ae57-4da9-ac72-8a6ad5655ffb_10/0_944	6	7	7	1	6	7		6b6112be-e508-4775-bf1b-1b63f23c4369_4/0_935	6	7	7	2	1	7		13ede585-c443-405f-a51c-7eaf50173ec9_8/0_897	5	7	7	2	3	5
			e7bf19e1-a5a4-41ed-a500-bf8b09b98b87_9/0_939	4	7	5	7	4	5		ec914fae-be71-4b9b-aeb6-733069f7b33d_10/0_913	6	7	7	2	1	5		dcb9b238-a7cd-4673-ab3e-f520666d2c94_4/0_873	6	7	7	2	2	2		32061e3a-d6e6-4db8-b6b0-dbd493387a86_6/0_940	6	7	7	1	6	7		6e3ada43-00c4-46cc-8975-2a1688d0973b_13/0_908	6	7	7	2	1	7		141e5514-a290-46dd-b2fe-0176b2ccd5fa_4/0_890	5	7	7	2	3	5
			be818416-fe1a-4863-88a5-7e9f30729605_8/0_888	3	7	1	3	4	5		0456a1a8-93de-4287-8eec-7ae46fd9943e_3/0_911	6	7	7	2	1	7		e1e8dc4b-5568-4110-87d7-7396066a6455_6/0_874	6	7	7	2	2	2		3bd3a972-77f8-4fb4-9616-c68f0861934c_3/0_930	6	7	7	1	6	7		70d8d07f-0616-4cd9-9cfc-18c1c7cd2db4_3/0_900	6	7	7	2	1	7		151cf177-4b9f-4d5d-b62c-dc9e1b92bf3e_3/0_906	5	7	7	2	3	5
			272b239e-de5e-435c-8aca-da0ba370394a_5/0_756	6	2	2	3	5	7		0e5f5cea-eabd-4509-ab25-b31aa074729f_6/0_905	6	7	7	2	1	7		e24340d2-8728-4f76-a88f-70bed87fe67e_6/0_911	6	7	7	2	2	2		3e7a8f9e-b86f-4de6-806f-1148a29fd778_5/0_893	6	7	7	1	6	7		71dcbb41-7192-4638-9396-8777dab991f0_6/0_917	6	7	7	2	1	7		19a32811-d86f-4520-8091-9e49c5dcc42c_4/0_887	5	7	7	2	3	5
			806d2370-9149-430e-be59-645d2132831c_4/0_732	5	7	1	5	2	5		0eb7fc3f-9977-4a14-a658-9e988eeab42e_9/0_912	6	7	7	2	1	7		e58ff97e-ced4-4fe4-953f-0dc863fa16f3_6/0_965	6	7	7	2	2	2		4237a044-273b-4196-826b-c5ee45510d2f_4/0_885	6	7	7	1	6	7		75ee88d4-a440-46b6-a0d2-527f989f007d_3/0_906	6	7	7	2	1	7		1ba32bd1-5aa2-4636-a087-3720e07bc218_12/0_914	5	7	7	2	3	5
			228a1863-fc88-4bfb-b43d-ba965d38ab6c_6/0_652	4	3	2	3	4	1		1036de63-d068-4bec-a1b3-7c735e80b750_5/0_926	6	7	7	2	1	7		e7c010c4-b1a1-4d84-86f5-c5ae7cf4551c_5/0_910	6	7	7	2	2	2		4c0a0366-f32b-4a6a-b36e-c67e70c46669_6/0_770	6	7	7	1	6	7		76042a37-2f37-4548-8f89-d81d03f7b31a_4/0_901	6	7	7	2	1	7		1cd6d483-9173-4fcf-8f07-6e19aa44146a_7/0_908	5	7	7	2	3	5
			8776dbd8-5d48-49c7-a1d4-f1725a1a53ba_5/0_777	2	3	1	1	3	1		18ac0656-ec28-4e5d-8b1f-b02d272e079b_10/0_934	6	7	7	2	1	7		e9d07317-4378-4851-b456-297081e64c34_5/0_894	6	7	7	2	2	2		4fdb6128-c01e-4329-9af3-94b772c7d6ae_7/0_934	6	7	7	1	6	7		7e72b7f0-eb37-4c39-b35a-704b69318a3e_9/0_910	6	7	7	2	1	7		1d081d7d-eaee-4442-bd15-afcb01988369_7/0_932	5	7	7	2	3	5
			0ea18a48-e5e3-4478-9ef3-bb0c156057b6_6/0_886	4	7	1	5	6	2		18e9dfc7-295c-4de7-af77-a205e5acad26_3/0_905	6	7	7	2	1	7		eaabd230-8760-4019-8250-2c34c0a6d79e_4/0_923	6	7	7	2	2	2		52f19ed7-ba4f-46de-9a01-1f83e934e777_12/0_934	6	7	7	1	6	7		7f7bd2ad-edb5-48f4-9518-efb6cd8b2172_4/0_882	6	7	7	2	1	7		1da8ed92-5ade-4c6c-8586-6514fd121770_6/0_890	5	7	7	2	3	5
			515a5ae7-8efa-4eba-9864-824c0e9c4db0_3/0_891	5	3	7	2	3	7		1a58816b-bdcf-433e-afd3-708cf4b19542_6/0_915	6	7	7	2	1	7		ed142deb-5410-49b8-b764-90146aa3f461_11/0_906	6	7	7	2	2	2		533edf00-e5e1-416b-b65a-c1fca0fa9d62_4/0_930	6	7	7	1	6	7		806c9f75-f078-4b0b-991f-51c1dace10a3_8/0_904	6	7	7	2	1	7		1f819fc3-2e37-4d50-8be9-1051000e6266_5/0_913	5	7	7	2	3	5
			fccfb23a-ebd9-42b7-9a2e-adda66f1cf54_4/0_878	4	7	3	3	4	7		1b39e4b5-81ef-4439-97b6-b6b16213a230_9/0_900	6	7	7	2	1	7		ee0a7ccf-0a57-4d2f-9fcd-9012e32dde6a_4/0_917	6	7	7	2	2	2		5412cf40-27ae-4b2e-ab5e-c517731c8d13_9/0_905	6	7	7	1	6	7		8077865d-ddba-45e9-84a4-48899bab3215_5/0_812	6	7	7	2	1	7		224dd3dd-bb27-4b85-8f18-d1cb3e2e21a2_5/0_947	5	7	7	2	3	5
			95adadfd-1ce3-4058-9227-e4a6c6743cf3_8/0_879	5	2	7	5	1	7		1cfc7d12-a862-4b0f-af21-f73ec450e502_5/0_910	6	7	7	2	1	7		f3296da7-a9a4-44d2-b91c-bb6550f1a69f_6/0_943	6	7	7	2	2	2		60c49ca0-0ad0-446a-8517-df049a127222_10/0_916	6	7	7	1	6	7		85cc46cf-8cca-4766-9b20-3d59e4ef2ba0_5/0_910	6	7	7	2	1	7		23f2ef97-e8b8-4d88-bbe3-bb609739b7d8_3/0_900	5	7	7	2	3	5
			d5d5a978-c70e-4834-a504-31b8c4103dba_11/0_867	2	3	1	5	2	3		1e377289-dcdb-458e-b832-0d09e6026ce5_12/0_902	6	7	7	2	1	7		fc6b6c6d-7b64-4f24-8c82-ded4ebb53966_5/0_854	6	7	7	2	2	2		614cc7dd-1857-4245-b73a-1b1aa745c0fa_3/0_933	6	7	7	1	6	7		880e210f-1610-4984-86b1-df4bcff630c7_8/0_872	6	7	7	2	1	7		2484dfc9-ac56-4317-b617-ac90c58d34f2_6/0_899	5	7	7	2	3	5
			16e4719d-13f9-4e1f-af6b-ac61f2896fb5_4/0_710	5	3	3	2	2	5		21b6c1f3-91fd-4f06-bb87-43ccb0b1ec91_4/0_896	6	7	7	2	1	7		04eaff1c-4c38-4d3c-8dfd-20af674a5284_3/0_943	6	7	7	2	2	3		62702983-f1bb-454a-803d-058bd489d8d3_5/0_891	6	7	7	1	6	7		8914a4a6-d4d7-4a78-a213-086641c7550c_11/0_911	6	7	7	2	1	7		25e7fb1f-b57a-42d0-8f07-785b8c6849e3_9/0_867	5	7	7	2	3	5
			554a2ced-f48e-4e8a-b1e9-a636bae2dd6f_4/0_887	4	7	5	5	4	2		296374bb-a2e6-43ee-a791-a09d92e56ed8_5/0_913	6	7	7	2	1	7		0abeac90-f645-478b-b74e-ecac9c0ccd8c_5/0_917	6	7	7	2	2	3		6ed971c2-1ba6-48ee-83b2-2e072722f9c1_4/0_943	6	7	7	1	6	7		899c3155-4060-4600-acdf-a32037b06285_7/0_906	6	7	7	2	1	7		27fb15db-0d78-4066-b0b8-d57964942360_3/0_907	5	7	7	2	3	5
			a48be72d-f781-4665-ac71-23aacbf5b35f_6/0_880	1	7	1	2	5	5		2af22c5b-8435-497c-b5c6-3bda65be086b_4/0_935	6	7	7	2	1	7		22789733-7706-4953-8506-6bf7f7bbcf19_5/0_907	6	7	7	2	2	3		7088ddc3-e29d-4f7f-9d3b-775c23737fb5_6/0_934	6	7	7	1	6	7		8c9c7361-1c93-4b90-b6ad-b31623368fdf_8/0_891	6	7	7	2	1	7		30b887a1-b945-4f85-bc98-5727188d4bdc_16/0_929	5	7	7	2	3	5
			69472fd5-06e8-4e8e-8a37-7694cbf8d531_3/0_891	6	7	5	5	4	7		2b0aa710-6531-43f7-a37c-ed7354e82c66_6/0_907	6	7	7	2	1	7		30716d04-8b01-4a8b-a423-72a053de2d54_9/0_910	6	7	7	2	2	3		71f1f8d7-55f5-45ac-9202-c6a32c99bba1_3/0_905	6	7	7	1	6	7		8d42cdd8-c3ce-486c-a884-3643ae8eefe2_3/0_953	6	7	7	2	1	7		368d13cd-167f-4a94-b8fb-f64034049764_7/0_949	5	7	7	2	3	5
			4a779462-b2eb-428e-8dab-b95f82ddeef2_8/0_881	4	7	5	2	6	7		2d103018-5aff-4953-99a4-9949297058fd_6/0_873	6	7	7	2	1	7		387c2464-cd29-4eca-9f31-83a8863c87d8_15/0_915	6	7	7	2	2	3		78af6a3e-5b0b-40db-8a97-ace3191a824a_12/0_943	6	7	7	1	6	7		96adfe33-4ffe-41e6-bd81-c42def56a74f_7/0_876	6	7	7	2	1	7		371338e3-3957-4958-ba0b-56ea973ef212_15/0_930	5	7	7	2	3	5
			9eca75c4-ef8c-4526-bfa6-af024a5d24b9_5/0_881	6	2	1	1	6	1		2e016289-d0d8-4423-83bc-843cbeb4fb88_3/0_935	6	7	7	2	1	7		41a72ccb-0aca-48b5-8583-b657797a5562_6/0_884	6	7	7	2	2	3		7d9079b9-e6ae-4284-b381-8b9fe78c6fbf_5/0_930	6	7	7	1	6	7		99b929a5-92f3-4fe0-b8b4-5673c8e2be1e_3/0_936	6	7	7	2	1	7		3726eb53-fa48-4e04-89f4-7ec6e7c026e5_6/0_903	5	7	7	2	3	5
			1d4018ca-7c61-495b-b807-c93911469eac_4/0_896	2	2	3	7	4	7		30ee5d12-c4a9-4d67-bb8b-ebcf32c75a29_5/0_896	6	7	7	2	1	7		477d4130-cb6c-4eb3-9cbd-24d69f41644f_3/0_938	6	7	7	2	2	3		7f9f0143-5942-4d1d-81bf-64a7662d297c_8/0_929	6	7	7	1	6	7		99cb5551-7404-4662-a616-fc716ad9b18d_4/0_943	6	7	7	2	1	7		3e1eaca0-1fb1-4e2e-b8c1-dea8ff8e911c_8/0_916	5	7	7	2	3	5
			db9cd25b-5716-4477-8893-e3a9fff37361_15/0_885	4	7	1	7	5	7		34c08064-c80f-44ce-ae25-4ea22654ec12_3/0_926	6	7	7	2	1	7		4ab89894-1729-4c1e-b07b-748fab2b2141_8/0_882	6	7	7	2	2	3		82518981-da54-4dca-a90b-69e8010da50f_7/0_863	6	7	7	1	6	7		9b5e64c8-5643-449e-a0e2-7e67d6d9b0fd_4/0_911	6	7	7	2	1	7		3f49d686-106e-42b3-a96f-00faa7dd1d66_4/0_881	5	7	7	2	3	5
			2bea4eab-cf2d-4bec-afd9-58082f36c399_8/0_844	2	1	1	1	5	3		3706d1b8-5bcb-4234-a209-96fd5a3d9a65_4/0_921	6	7	7	2	1	7		6ef03524-a6df-433e-83ac-61f145de6847_3/0_896	6	7	7	2	2	3		87b46352-326f-42f2-a2b7-c4d4aa38efb7_4/0_883	6	7	7	1	6	7		9b86d971-3e67-4954-9872-eee35bb44747_9/0_912	6	7	7	2	1	7		44a00a45-0c62-4d7c-aeb2-7ffc2eb0787a_3/0_921	5	7	7	2	3	5
			12e0c7ed-baba-4bfa-8284-a159d33fa039_4/0_816	3	7	3	2	6	5		38b9f61c-b402-4c83-9124-f9cd8ac3a749_12/0_927	6	7	7	2	1	7		71775928-470d-4ae3-8c16-738996dfa0db_3/0_736	6	7	7	2	2	3		98a1168d-7dc4-4788-b109-613458112e8b_3/0_933	6	7	7	1	6	7		a083a5b5-9918-4347-abcd-a20cd0dd51a3_5/0_934	6	7	7	2	1	7		4617677a-10fb-4b2d-904b-cc86d561282a_7/0_910	5	7	7	2	3	5
			9b1344d3-24ce-44ae-9654-60fbe2140e05_10/0_896	1	1	3	1	5	7		3b4ec0e7-fde5-4f70-ae9c-a02ff563d450_5/0_907	6	7	7	2	1	7		76471443-d1ee-4fdd-8e88-4039a8db342a_4/0_942	6	7	7	2	2	3		9da9a7bc-4e44-4ffc-ba5f-ce166039d608_17/0_907	6	7	7	1	6	7		a154adbe-4d60-4b75-a4fb-e8afd5b97b36_7/0_916	6	7	7	2	1	7		467ca160-789a-4c51-9182-65a012c57c02_3/0_906	5	7	7	2	3	5
			fc24ff56-77ec-4fb2-a85c-332739616a92_4/0_886	6	7	1	5	4	1		4082ac0a-69b0-48ee-8887-162d972799e1_3/0_936	6	7	7	2	1	7		7813350c-f1b6-4973-acf5-3ff00ee5601d_14/0_941	6	7	7	2	2	3		a42ff656-05dc-4b71-8fad-f15d17fdf18c_10/0_919	6	7	7	1	6	7		a87ce3ba-407f-4b88-a109-c593ec1f88e5_9/0_940	6	7	7	2	1	7		474f189c-248f-4f49-ad13-b05cd8d5b144_3/0_891	5	7	7	2	3	5
			ef91d86d-f435-44a4-bcf6-f7bbf743b1e1_3/0_882	6	7	1	5	2	3		42767d9d-da0c-4a00-b32e-bc741b977065_14/0_937	6	7	7	2	1	7		7aeefb74-48b4-4151-a1e4-113be04f8347_4/0_912	6	7	7	2	2	3		a99002ef-31fe-4948-84c4-6a92894d1adb_9/0_899	6	7	7	1	6	7		a97931bf-7571-4899-9d2c-088e5c48ec46_8/0_914	6	7	7	2	1	7		4c563a23-4496-430d-a37e-7ff85fdf31d7_3/0_936	5	7	7	2	3	5
			7fd1ecac-cb98-41ef-818e-9d9c7aad4401_12/0_874	1	5	7	5	4	2		43bea3c6-da9c-4aff-9539-f726fc3ab755_5/0_907	6	7	7	2	1	7		7da6f276-7a17-4d08-bad3-f3384aa4e1ac_8/0_936	6	7	7	2	2	3		afa1570b-cfd4-4f4a-99da-b830e8ee0333_7/0_931	6	7	7	1	6	7		ae669669-5142-4af6-a19b-69dce5dd8a3a_4/0_958	6	7	7	2	1	7		543bae06-7c67-4e60-bcbb-12adf830c800_3/0_908	5	7	7	2	3	5
			9c3b4592-257b-4775-b80a-b937d651dc9c_4/0_700	4	3	1	5	2	2		44a2e78d-2815-4223-bb6b-56df5440a987_3/0_938	6	7	7	2	1	7		8fe03ada-d248-42ce-9d30-c15cbe33b77e_3/0_926	6	7	7	2	2	3		b148078d-65a7-415f-b2e3-b6e287be23ae_3/0_926	6	7	7	1	6	7		b362f415-8b8f-477c-86a6-5c86347b0ce2_5/0_906	6	7	7	2	1	7		5929eb2f-2a5c-4cda-87f9-249cb7ab899a_3/0_915	5	7	7	2	3	5
			721433eb-852b-41e4-b27d-ada2a1a0fe8b_6/0_825	4	7	1	7	6	1		4c484f7e-a0a7-49f6-a0b2-96abfd11bc29_4/0_934	6	7	7	2	1	7		906ca860-e629-4611-b4fe-ab3c843a4598_13/0_919	6	7	7	2	2	3		b7d95d98-b14a-465d-a8f7-2f555bc1153e_15/0_912	6	7	7	1	6	7		b5cbcaa9-d8f0-47d2-b6b8-e4645e988394_5/0_919	6	7	7	2	1	7		5c6cfefe-4526-47ed-908f-5eda970a99c5_7/0_933	5	7	7	2	3	5
			6e79404b-38a0-4a27-8e2c-629e098af80c_4/0_878	5	3	7	7	6	5		4d849f67-fa49-4cd7-911a-e0583f1e91c6_3/0_908	6	7	7	2	1	7		c91c940c-594d-4f27-95fe-24caa0f1d99c_13/0_944	6	7	7	2	2	3		bb3a5334-0315-436a-b669-992723d30210_7/0_910	6	7	7	1	6	7		b746ff96-13a9-475b-941d-dd05e5ba135b_9/0_904	6	7	7	2	1	7		5e9e5cc8-f6d3-41d7-9dac-09c2983bd406_8/0_934	5	7	7	2	3	5
			3c1fb485-1c96-457a-9aa0-77b3a7beb593_7/0_870	5	7	1	3	1	3		4e8f64a4-2a52-4ab7-bafe-8b82d7ecab3a_14/0_944	6	7	7	2	1	7		d6ce0fe3-ba00-4a18-bc8d-bceea3ffc118_7/0_938	6	7	7	2	2	3		c13237b1-4ed2-4d01-b2ea-fc8673d5c748_4/0_910	6	7	7	1	6	7		ba150f79-361f-4982-9569-43fbf30329df_8/0_945	6	7	7	2	1	7		6512f66b-59c4-474a-8dcd-51b87484025b_5/0_934	5	7	7	2	3	5
			0807f742-60a2-4754-81de-1e5274ae85ff_3/0_705	5	1	5	2	1	5		4f1be1c6-4295-4acd-b9f1-d14119495524_4/0_894	6	7	7	2	1	7		dd31ae83-bcf8-4669-b0ac-73fd7a3fefd6_6/0_927	6	7	7	2	2	3		c51a180e-da3f-4f04-a44b-1f1ad8f8e992_3/0_916	6	7	7	1	6	7		ba73a0b6-4110-4156-9bd0-1c3aab95660e_7/0_942	6	7	7	2	1	7		6572e545-6cad-424e-b66a-fddae4f52d5a_6/0_881	5	7	7	2	3	5
			2955c553-b3ee-4599-b6f8-c5a7581468fa_3/0_939	1	7	5	2	1	3		4f585106-55d1-427b-b69e-5b1f5194f1d4_5/0_932	6	7	7	2	1	7		e83b75ea-de5d-4f70-93a5-8b5ebb80aff6_5/0_933	6	7	7	2	2	3		c80a0d4f-ef0f-45f7-a927-d1eb214e8d6f_6/0_881	6	7	7	1	6	7		bad88d22-9da8-4ca1-b309-3cb1c2a973e1_12/0_936	6	7	7	2	1	7		666f17df-6b37-47ab-9399-ea67a9b7ddc3_5/0_918	5	7	7	2	3	5
			16b6dee3-f15d-4727-b8ff-31f2e24b949e_3/0_882	3	7	1	3	6	2		50ebf8e1-5c34-4460-950a-a0dab934b2bb_3/0_910	6	7	7	2	1	7		efe55ffa-c0c9-467f-8869-051ba25e2e38_15/0_935	6	7	7	2	2	3		d0cfb09f-6946-4056-a5c1-75d019834c94_4/0_884	6	7	7	1	6	7		bafa59b8-98ac-445b-a79a-df1e6fac4dd6_7/0_899	6	7	7	2	1	7		69080f0c-bbdb-415a-92d3-d784841d9102_5/0_935	5	7	7	2	3	5
			3e694b59-2f49-4761-83e2-5c43369ec14e_4/0_859	4	7	1	2	2	3		50f5752d-cc60-4449-bd2b-696310b4ce18_3/0_953	6	7	7	2	1	7		f1e91c23-30ff-48f8-b90d-89f34c159ccf_6/0_914	6	7	7	2	2	3		df5fd1f0-180f-47b5-9ee9-9b5bd865cfb6_3/0_932	6	7	7	1	6	7		bb4989fc-ef19-45f1-ab8c-8763ee7de212_9/0_904	6	7	7	2	1	7		6bdd07b9-22f6-4068-b326-6d428cecc274_6/0_912	5	7	7	2	3	5
			459c627c-37f1-42f1-b3aa-af956af6b767_9/0_897	6	1	3	7	5	3		5165c6f0-17c1-4085-92e4-0463092f98e0_12/0_913	6	7	7	2	1	7		f8a95dba-270a-422e-a0ec-c2f96c39e861_8/0_911	6	7	7	2	2	3		ed5fd6d5-3b7a-4b40-a967-d7dcdb4418b3_5/0_906	6	7	7	1	6	7		bbae0ef1-6c8c-4273-849e-df5cdb68f0c2_5/0_923	6	7	7	2	1	7		6d18472a-be08-4011-ac4c-4942bd477c38_12/0_906	5	7	7	2	3	5
			71ae03bc-e837-436a-b3fa-8493e717606d_9/0_897	5	7	3	7	6	1		55c707e0-8899-471c-b170-43da47889e9c_6/0_917	6	7	7	2	1	7		01dea939-2f08-4a4f-b3e8-e077edb66a79_4/0_917	6	7	7	2	2	5		f1b74ff9-9443-4fe5-af21-76fc3c6df485_5/0_919	6	7	7	1	6	7		c23b7f71-2862-4c52-9f35-e6a3aaf9c559_6/0_929	6	7	7	2	1	7		6db1b0d9-abc5-4075-8a4f-2e4ad343e666_6/0_852	5	7	7	2	3	5
			57945aa9-0f86-42c0-bf07-17125c461f0f_13/0_832	3	3	5	7	4	1		59477464-b5c7-4152-a351-f92dc935b108_9/0_935	6	7	7	2	1	7		03a5ed60-f6aa-44cb-9812-a40ed5b475c6_8/0_914	6	7	7	2	2	5		f44ea8c6-13a5-416c-98d3-adfa20afa449_4/0_938	6	7	7	1	6	7		c4446930-efdd-45c9-a040-d0651f6bfc25_4/0_896	6	7	7	2	1	7		7032be34-fca1-4b1c-8e5b-b8f77b5e658b_5/0_938	5	7	7	2	3	5
			16502369-fb70-4927-901a-cc193990c449_3/0_887	5	1	5	3	3	1		59a589ff-5afb-49fc-80cc-af5ea134674e_6/0_939	6	7	7	2	1	7		04a5eef2-86f9-479f-9064-351f9b8d1b52_4/0_891	6	7	7	2	2	5		f59fff09-c507-4f91-b0cc-50d3de3ab62a_3/0_940	6	7	7	1	6	7		c5949a54-28d4-4c46-9797-bf143190bf48_12/0_938	6	7	7	2	1	7		76134797-3743-4510-b7bb-37a202412426_4/0_930	5	7	7	2	3	5
			2295b73f-f792-496b-88d1-05bcbc268d90_4/0_891	6	5	3	1	5	7		5e78ffe0-8f64-45a2-91d9-eab601c279f4_16/0_942	6	7	7	2	1	7		0682a16e-22b5-418e-a8df-e314c8a19c80_9/0_901	6	7	7	2	2	5		f7b64e3a-9a5d-416c-ae31-773f584db2cf_6/0_912	6	7	7	1	6	7		c726652c-8b4f-4eb5-9d6d-ec9491467c96_6/0_929	6	7	7	2	1	7		781be03d-11f0-4c82-ba43-ed6b144eee67_3/0_942	5	7	7	2	3	5
			afb9c8cc-760c-4230-a277-f2dc41d62b56_3/0_880	6	7	7	3	2	7		5f85c61e-3045-4c85-8492-cdde5734829c_5/0_924	6	7	7	2	1	7		07e815d9-74fa-4f4f-9095-d01ec4124c01_4/0_948	6	7	7	2	2	5		fc777513-adad-4401-8a26-564575bdf3f6_4/0_951	6	7	7	1	6	7		c7ed00ae-e1e7-4546-9ebe-d5d41b865cd1_8/0_919	6	7	7	2	1	7		7901439c-d8cd-40c7-8098-f4c9583dbf15_3/0_933	5	7	7	2	3	5
			be18ef44-bead-422e-8859-434e1ec840ad_4/0_869	6	7	3	1	4	5		5fb3e169-df3d-461e-88e1-357c41497c6a_8/0_911	6	7	7	2	1	7		0adff0c0-642e-4523-9750-3f568c2092e5_3/0_896	6	7	7	2	2	5		8391fba5-60df-41e3-a7ec-d4867d995d19_10/0_914	6	7	7	2	1	5		c829af34-4f31-4654-9236-18133e5bb7a9_5/0_925	6	7	7	2	1	7		796e8aed-5835-4389-9c06-c3824875c044_3/0_924	5	7	7	2	3	5
			336c5045-5257-48e9-8109-077798e3122a_3/0_870	4	3	1	2	6	7		62ead18c-26f5-4338-abf2-001e1c6efd7d_9/0_926	6	7	7	2	1	7		0bbfb63a-8723-48f0-98e1-398a1604af6a_6/0_901	6	7	7	2	2	5		d4732b10-a669-4ff9-a61f-28e8cbe0a01d_6/0_902	6	7	7	2	1	5		d105f560-16e2-4cfd-b5dc-a47eeab839ce_4/0_947	6	7	7	2	1	7		80d702d1-54c1-489a-a7e1-5b35a9918897_9/0_909	5	7	7	2	3	5
			b67c8dba-fb63-4aa2-a9ea-0778a932cbfb_6/0_689	5	3	7	5	4	5		64e2aca3-3dda-484c-b18f-7998af0a194c_25/0_905	6	7	7	2	1	7		0e522637-3387-495a-a517-cacf5ea9b418_10/0_919	6	7	7	2	2	5		0ccac477-6293-46a0-8c0f-6a32cb1e39cb_8/0_917	6	7	7	2	1	7		d4b311fb-1337-4a0a-8b24-372db1e0d8c1_6/0_947	6	7	7	2	1	7		82783162-eeff-481c-8172-51cef8dc0dad_8/0_906	5	7	7	2	3	5
			1fc88371-6ec9-4f32-8700-d16f5d19d1f8_4/0_885	1	7	1	7	4	7		658c3584-f91f-4b62-b164-fe6bd1b0254b_3/0_932	6	7	7	2	1	7		0ec46a86-6db9-4a9b-814c-129c35a7bd41_3/0_904	6	7	7	2	2	5		4477f88d-71e6-42a1-abc4-f0967bf5bc98_3/0_914	6	7	7	2	1	7		d5965b3d-96ef-46e3-a932-cb997aadb906_3/0_954	6	7	7	2	1	7		8342a78a-03aa-4ddf-9d21-5ec19cfa9f6c_10/0_895	5	7	7	2	3	5
			cc752ed7-0da5-4987-bc33-b23cad0f0f54_6/0_874	1	3	3	3	4	1		68166b6c-8e66-4278-96f7-6ceb9921558a_16/0_917	6	7	7	2	1	7		10e181d0-ca5e-47d4-9327-657dd6447609_21/0_945	6	7	7	2	2	5		627359e1-45ce-45ea-9617-d18c4c3a85db_1/0_883	6	7	7	2	1	7		d89058b0-feb7-4582-a518-d252b52947a0_8/0_911	6	7	7	2	1	7		85631326-5da4-417c-92f5-d2b7ceb45dbc_9/0_947	5	7	7	2	3	5
			470357b7-0b2e-4573-9148-fa5d7a0522e9_7/0_931	5	7	1	1	5	1		69249f39-64c1-4ce4-92e3-712caf245e0c_3/0_909	6	7	7	2	1	7		12817d01-7f78-4ea3-9fed-35f308ded1e5_13/0_909	6	7	7	2	2	5		1146959d-b5d4-4961-ad08-1ee7dd5f4119_3/0_900	6	7	7	2	2	2		d91f1042-31c3-4672-966a-df8e5646a0f3_7/0_938	6	7	7	2	1	7		8785441b-93cc-4e6f-9544-1b7679a46662_8/0_912	5	7	7	2	3	5
			1ef5240b-ad20-47d6-9b3d-08be3ca4c64e_9/0_666	3	3	1	2	4	3		6d7e87d7-8155-4384-b281-b19f8ae2d44b_3/0_879	6	7	7	2	1	7		130acc00-ca5e-49ed-a85c-37f853d23fe1_4/0_929	6	7	7	2	2	5		3ae1b137-9d78-469a-b9b5-6fd81101a583_7/0_851	6	7	7	2	2	2		db5acf4f-85e6-42ac-aa73-1b49f4cebc1e_5/0_926	6	7	7	2	1	7		8e78caac-63f8-4523-8c68-c08948e18a9c_6/0_895	5	7	7	2	3	5
			f867dc80-f648-4b01-b90b-b05fc24d8625_6/0_890	1	7	2	7	4	7		73ac79f1-8894-440b-85e5-8ff6f894a37f_10/0_910	6	7	7	2	1	7		15c6faf7-4ef8-495a-b8b2-bda1359ad738_9/0_908	6	7	7	2	2	5		4161894b-ff8b-4fda-a7a7-90302f4aca78_4/0_932	6	7	7	2	2	2		e803ae27-03d2-4d2d-a9a7-52c1a4ab416a_11/0_927	6	7	7	2	1	7		8f1c3411-bd3f-4387-a211-0c5c3ddcacd1_4/0_900	5	7	7	2	3	5
			0a020463-23cc-48c8-83f1-5ef6815899ad_12/0_882	1	7	1	1	3	1		75cf0d7d-0418-4236-82df-aafbc209c5f7_7/0_869	6	7	7	2	1	7		15e10326-97b2-41d8-bd12-cf0f0a234b88_6/0_939	6	7	7	2	2	5		779b303a-9f18-4a81-8821-5aa4a74eed1d_7/0_961	6	7	7	2	2	2		e8f2e7aa-0c88-4088-af07-588ffb567c5a_5/0_935	6	7	7	2	1	7		901ac292-d321-406f-8171-29b4e18a28c7_6/0_942	5	7	7	2	3	5
			786f4f84-d9d6-4a06-b297-c229e460f871_10/0_884	4	7	1	7	6	7		7a8d4a82-2cea-469d-8b5a-1ffb815b9db8_7/0_873	6	7	7	2	1	7		16d4bf88-e647-4a30-a9bb-ae022971cfee_6/0_924	6	7	7	2	2	5		9dbe0053-5c7d-4e22-96bc-cdf6469cd532_7/0_890	6	7	7	2	2	2		eb0ae2cb-beed-4b7c-9df2-11d83a5404f9_7/0_892	6	7	7	2	1	7		907a8a54-3a6c-43f6-9893-f8820bb906a7_3/0_938	5	7	7	2	3	5
			4b7a8039-b0e8-4018-b80a-5681cfee1cd8_4/0_869	6	7	1	5	5	5		82cff5aa-b249-4f81-b86c-bffff3d8dfe9_5/0_844	6	7	7	2	1	7		18155594-f827-4349-bcf4-f7f6e9b1550b_7/0_943	6	7	7	2	2	5		c47e9eb9-0387-4dfd-9eb0-e8781401e274_3/0_892	6	7	7	2	2	2		ec1eaaa7-2745-49cc-9310-c59bca582aac_3/0_921	6	7	7	2	1	7		9199d459-b887-4f51-871b-c6fb6b32c2ef_9/0_944	5	7	7	2	3	5
			47de5a2b-dd92-41ea-a690-571c08b60be0_4/0_890	4	7	3	3	4	7		82ed8440-dafe-4186-a219-e7747f2015ad_8/0_936	6	7	7	2	1	7		18806a12-0a52-4676-925a-110ec0310421_4/0_922	6	7	7	2	2	5		c848874d-bbc4-43d3-9387-3155ad7e9a68_7/0_436	6	7	7	2	2	2		ed77948a-b8ab-4f36-89a2-e8a94fd6e701_6/0_944	6	7	7	2	1	7		92ec21ba-abfc-4fb0-9532-c8b8f7b4aa0a_13/0_933	5	7	7	2	3	5
			5325b6a5-f773-45c9-9494-e7fa1f1d9d1a_4/0_911	3	5	3	5	6	2		8339a298-367e-4269-81da-e0527b0fe3b6_3/0_920	6	7	7	2	1	7		18bacc26-0eba-4173-b578-4890f06c15a6_9/0_932	6	7	7	2	2	5		45794d48-109a-4419-a066-8199e37c82be_3/0_895	6	7	7	2	2	3		ef474091-dd80-48e5-94b1-602bb38fd3f2_10/0_913	6	7	7	2	1	7		9656cc31-f57f-4f73-b5fc-beda5212b559_3/0_936	5	7	7	2	3	5
			01ddc78e-e4e1-48fc-8d47-3f66ba03a634_3/0_711	4	3	2	1	5	7		86c157de-b9cf-4c58-a5f9-90250064eff4_5/0_910	6	7	7	2	1	7		19da9be1-ea75-47e9-b601-e659104aaf85_5/0_909	6	7	7	2	2	5		f81555b3-e966-4a54-a9e9-cf5b89057ca5_3/0_889	6	7	7	2	2	3		f6fa0b0c-8015-4ecc-a51b-ec43be256bd9_4/0_880	6	7	7	2	1	7		96b81805-a1e1-4621-b0ff-8c54bc55b8b9_5/0_912	5	7	7	2	3	5
			d799cab2-ae58-48f4-9ed9-2d647ef949ec_3/0_890	2	2	2	2	2	2		872e07d3-7357-440e-b791-71219a85e68d_11/0_928	6	7	7	2	1	7		1b40d49b-6e13-4553-a027-7c58de32f9c7_6/0_910	6	7	7	2	2	5		12023aa2-75bf-432c-a3c5-de739ed457eb_4/0_867	6	7	7	2	2	5		f9407e9d-2174-45b3-a853-6efb94f0c3ee_3/0_903	6	7	7	2	1	7		99a47d81-a6a4-4bef-bf38-b8c028f6bf37_10/0_943	5	7	7	2	3	5
			925aece8-3332-4543-9c20-6bec4ff36dca_4/0_877	3	5	5	1	4	7		8c82f1e7-c394-4c98-bb18-7843bda06123_5/0_900	6	7	7	2	1	7		1d73de8a-8f64-4f14-b039-204acc9b7d35_3/0_953	6	7	7	2	2	5		5daa8c0a-20c3-4f49-ba1a-910eacf66f38_3/0_890	6	7	7	2	2	5		ff2bfbc7-99d2-46be-995c-d9cb80a6dfbe_4/0_919	6	7	7	2	1	7		9c4550f3-2aaf-4fc1-8747-f026364b7f6a_11/0_935	5	7	7	2	3	5
			be8a7e3b-8c82-4cc3-89c4-7d6d12da7460_3/0_850	6	7	7	5	3	7		8ca78d26-330a-4dd1-98a1-9d7834f3cd5d_3/0_933	6	7	7	2	1	7		1d8b7e32-c813-4cd0-acc6-19dea56731d7_14/0_924	6	7	7	2	2	5		b234b29c-0dc2-48a9-9989-d51bba305349_2/0_835	6	7	7	2	2	5		7f2de808-f9de-4620-8b1e-3470b65d58ba_10/0_912	6	7	7	2	2	2		9dc97d98-64f2-4fc1-a0d4-7dd4ca0a3ed9_4/0_918	5	7	7	2	3	5
			8efbcbe7-d763-4c08-b860-ee12f1aba0e9_4/0_879	4	2	3	7	4	2		905dc47b-32ef-4069-b0b6-ac015c498e80_10/0_900	6	7	7	2	1	7		1faadb16-0c66-445a-9282-d06c1ab302bc_5/0_939	6	7	7	2	2	5		c659a6a0-6cc2-45cd-a778-cba32f443fa4_3/0_947	6	7	7	2	2	5		e836c40e-7275-453b-b0c0-34c9aed2eacc_5/0_875	6	7	7	2	2	7		a5671148-7ca2-44c7-8a6a-be915f7419b6_5/0_923	5	7	7	2	3	5
			4791d5f5-376a-426a-8b20-7ccc13a600d5_3/0_857	2	2	1	5	5	7		94ca7739-8482-466d-ad36-cf9fbb41bdbd_11/0_940	6	7	7	2	1	7		213d4b54-7ad1-4a8a-9aeb-9b596a425a16_13/0_915	6	7	7	2	2	5		e9f461f2-12bf-43a5-8886-8126218b461c_4/0_888	6	7	7	2	2	5		06d656fc-ac04-4ff0-b514-400393896eb3_4/0_904	6	7	7	2	3	2		a66d6ba1-e293-409d-aa3d-39075c48ecc6_11/0_904	5	7	7	2	3	5
			fd893441-ddfb-4a12-9df1-3a2052600bfa_6/0_893	1	7	2	5	4	5		993bed46-0f54-4790-9e41-ba2a99f735b5_7/0_914	6	7	7	2	1	7		214b33d0-ab4f-474f-80a5-a09ab4efaebd_4/0_912	6	7	7	2	2	5		faa6be69-0e6f-494a-aa26-382d8eaaef0c_3/0_853	6	7	7	2	2	5		2ec34943-24b0-45c6-aacf-3d42a081ac57_3/0_884	6	7	7	2	3	2		a84bed7c-1306-4371-8e43-f9ede999767c_6/0_940	5	7	7	2	3	5
			6348495f-fe47-4835-9a4d-952b71fe8adf_12/0_881	6	5	7	2	2	5		99555967-3aac-4b43-a6a0-2d946f8b02d0_5/0_899	6	7	7	2	1	7		21c0c1a2-cf2b-47cb-9584-bed7a9fd2d74_6/0_905	6	7	7	2	2	5		04bc0f49-8fba-45a8-aadc-20474c86b7a8_4/0_895	6	7	7	2	2	7		3ae6338a-1fef-4e4c-98c6-d16302722b60_5/0_932	6	7	7	2	3	3		a923232e-9d04-4d74-87ce-1714e832f6ad_10/0_935	5	7	7	2	3	5
			a3f9f035-f9e1-4bdb-89be-cd31b04238cf_4/0_890	2	5	7	7	4	3		9da4619f-91bf-49ad-ac44-89d929408a1b_4/0_872	6	7	7	2	1	7		26945790-5933-4c75-a683-a2e2a2684a1a_3/0_929	6	7	7	2	2	5		4b8c0d39-404c-4e14-8ac4-a1249175d438_3/0_914	6	7	7	2	2	7		75e726cd-0662-43ea-bf0f-45e14023c088_3/0_914	6	7	7	2	3	3		b48e09af-92a6-4663-9068-db0c02b3e4c5_6/0_910	5	7	7	2	3	5
			35117b07-dd2d-4d05-9de4-e7d25bdfb014_3/0_845	5	3	5	5	2	7		a0a2792d-e844-41b2-ad43-1b3634590865_7/0_936	6	7	7	2	1	7		2a1bd0a6-8562-45f0-a3f6-9aa65725d153_5/0_875	6	7	7	2	2	5		621bf347-445c-4de6-9f17-1bd928ce484f_10/0_883	6	7	7	2	2	7		11137357-f20d-4b32-a672-e2f1e79bfa68_5/0_940	6	7	7	2	3	5		b60c0672-2511-4b29-8259-9a36a5fdda4a_3/0_946	5	7	7	2	3	5
			0223ea37-1513-4c51-b9de-d94961c72520_3/0_887	6	7	2	2	4	3		a1d9c601-33f8-4a2e-9290-3a75ad265bce_13/0_941	6	7	7	2	1	7		3070f9c1-b651-4ce7-a9f9-c67ace0663c3_4/0_912	6	7	7	2	2	5		640b8f51-a239-4c5b-8aac-bf552dcc5b64_5/0_912	6	7	7	2	2	7		dca22932-a785-4e60-9a05-13e54c4a2519_6/0_877	6	7	7	2	3	5		b65346ed-ccb2-46b0-a8d4-72caacf0acdb_4/0_924	5	7	7	2	3	5
			5ec3fb66-6b36-4b51-b62b-db571d54f2dd_3/0_764	3	5	7	5	1	3		a5e532ee-e287-4dd7-8ad7-14cbcea2fef9_5/0_908	6	7	7	2	1	7		310c1a05-9145-49da-a707-a977db76cc9e_4/0_902	6	7	7	2	2	5		6c050041-e5c6-41d3-8f09-f08e79439f9f_3/0_874	6	7	7	2	2	7		b07d6c4c-f61a-4801-98c3-ca6f7426d593_19/0_908	6	7	7	2	4	2		b7ae4c38-dd0d-4ab5-92d8-824418231277_5/0_941	5	7	7	2	3	5
			991bb605-451e-4f03-88f8-e37ba8f0fb99_5/0_936	4	1	5	2	6	3		a97d3b1f-f091-4e28-8a4e-74d42aff63f4_6/0_907	6	7	7	2	1	7		319f7af2-74d3-4d8b-bc25-9688fa72cbdd_3/0_907	6	7	7	2	2	5		6d5534be-b146-4afa-ba56-8a7e8996a8f4_6/0_891	6	7	7	2	2	7		598d3c58-e22d-4627-a179-3ccbcd37c7f2_5/0_909	6	7	7	2	4	5		b9fabe99-2862-4732-bb68-25bf95965725_3/0_910	5	7	7	2	3	5
			f402bb01-8264-4ebd-a60e-adb89e5e45c4_3/0_660	2	3	5	2	2	3		aeb2e3bd-64a5-4d39-9e5e-55569a0bc1a0_19/0_913	6	7	7	2	1	7		3254ca26-5200-400e-8dc3-e53e859c6681_10/0_943	6	7	7	2	2	5		7f38fe43-6fe0-4313-baaf-f9cf567e738b_10/0_839	6	7	7	2	2	7		1e82265b-01b0-42b8-8aea-037658de47bc_6/0_597	6	7	7	2	6	1		bbbdf455-3077-4038-bdba-0c3c8c736839_4/0_905	5	7	7	2	3	5
			60cb1217-34ef-45aa-a426-684d22a9638a_3/0_895	2	2	2	2	2	2		b03e3385-8e91-48ac-88d6-d46d6bdd05ed_6/0_917	6	7	7	2	1	7		35b3bdb6-81b6-42da-99d1-6849c9c2683d_3/0_910	6	7	7	2	2	5		89d6852d-7d5e-48e2-ba44-f1a1123a0929_8/0_845	6	7	7	2	2	7		20e3016a-dd33-4c02-99b8-0213fc2aa769_3/0_888	6	7	7	2	6	1		c12b31c8-a2b8-4859-8917-40215f891a3d_3/0_913	5	7	7	2	3	5
			74d667b4-9260-4bc2-888c-0f0a536d8188_7/0_848	4	2	3	1	3	1		b2118bcd-8e57-4023-9caf-655e40585924_5/0_911	6	7	7	2	1	7		363f3f12-d9ab-43a6-9c5e-a89cd0897dfa_5/0_907	6	7	7	2	2	5		941a8157-9d30-4f79-97ef-797098e5d0d4_3/0_861	6	7	7	2	2	7		56fd2d02-29e2-4508-8a88-14e356d449f3_3/0_820	6	7	7	2	6	1		c49c9124-5d15-49de-b42d-202ed0ab9397_17/0_931	5	7	7	2	3	5
			2bd52562-8131-47c0-b512-dd5099a8a2e1_7/0_886	6	1	1	1	2	7		b515af19-b1c1-4d32-bb1b-474dbc646343_5/0_902	6	7	7	2	1	7		368a748c-296d-4806-be8b-f41a1c9431ae_3/0_914	6	7	7	2	2	5		e5441ca1-4026-4dba-b822-d0f1047f6b9c_3/0_914	6	7	7	2	2	7		78738475-2daa-477f-8ecc-475041a77181_3/0_888	6	7	7	2	6	1		c52c736b-b4af-430a-bff4-83b439dd5849_11/0_896	5	7	7	2	3	5
			17c4d30a-1654-4b79-ad07-37295199434b_3/0_877	6	7	2	2	6	5		b9f6f188-9151-4990-a497-80ad3198dda6_5/0_913	6	7	7	2	1	7		37a2edcd-9930-43cb-8cf6-4c14018ab5ae_6/0_897	6	7	7	2	2	5		fb76c507-8ddc-4f1c-a1a0-b8709d222648_6/0_877	6	7	7	2	2	7		d125fc79-9c35-4929-a575-f34242da7e0e_6/0_940	6	7	7	2	6	1		c717ca2a-3e1a-4e32-8080-e4463187c92f_13/0_941	5	7	7	2	3	5
			af2eec9a-cd32-4e6f-9721-71320cebd49e_7/0_891	5	7	3	1	2	7		c6a97132-5ac4-4d30-9879-c1f8d481440d_18/0_913	6	7	7	2	1	7		37e214aa-5fda-4d35-943e-05cda7d32e05_3/0_907	6	7	7	2	2	5		7fd8c41a-76aa-4fd6-b770-3d2ee166a75b_3/0_924	6	7	7	2	4	2		016454dc-d7c6-4a2d-a195-341c3cdda498_7/0_939	6	7	7	2	6	2		c77a26fe-f85a-4b9c-b5d7-f21a66009810_6/0_941	5	7	7	2	3	5
			09d329cf-5c11-46e9-af83-549dbfdd8008_4/0_884	6	3	3	3	4	3		cb5d250f-acf7-46ef-b6ba-bb183e21a2a8_8/0_910	6	7	7	2	1	7		40db35e5-403d-49d3-b093-a2689c0ee147_4/0_911	6	7	7	2	2	5		64a5eb1c-fcdf-4713-b1f3-d3e800b0971a_4/0_932	6	7	7	2	6	1		038340da-d6e8-4ee7-9dfd-bec0e9232f63_4/0_908	6	7	7	2	6	2		c8550638-371a-4bd8-8c25-52b3ae794e4c_7/0_909	5	7	7	2	3	5
			a0c80451-3601-4b39-a6aa-4ce5518f27bd_1/0_861	3	5	7	7	4	2		cc5e2585-edc6-4b24-8cad-29fdc5a4d71c_8/0_937	6	7	7	2	1	7		4171d335-797d-4ced-9a6f-8036ce0ec968_5/0_920	6	7	7	2	2	5		684acdbd-d7ed-468a-a60c-bcc69098d4ff_20/0_951	6	7	7	2	6	1		039601ad-5ec3-45c2-b99a-0418c83b8fd5_4/0_899	6	7	7	2	6	2		ccff360f-20d3-48b2-823c-7da7c9883d43_7/0_938	5	7	7	2	3	5
			38248102-574f-4e6d-a0e6-33b32a7fba80_8/0_898	5	5	2	7	5	5		cd9ca161-1c22-4d5d-b5b6-07549d0361b4_6/0_889	6	7	7	2	1	7		41d43806-c516-45ab-8d2d-3366a4b370d0_5/0_908	6	7	7	2	2	5		6bab85e4-eaab-43f8-9e5d-86f1f21c7f43_8/0_952	6	7	7	2	6	1		06b0e43e-009a-476c-afb9-e7cd86795b98_3/0_908	6	7	7	2	6	2		ce27ffce-a83e-4039-a69f-adf94f146834_5/0_863	5	7	7	2	3	5
			6b941ee7-20ce-450b-8bfe-885c6380053f_9/0_907	5	7	1	5	3	2		d29caece-07aa-4c7f-9b7c-96da30f9e1af_5/0_903	6	7	7	2	1	7		42117a8d-58f6-4b7b-b9ac-2a5d998ea2e6_5/0_914	6	7	7	2	2	5		78eb8817-a1f4-42e1-82dd-0375006b433d_3/0_932	6	7	7	2	6	1		08d92314-712a-4dd0-b96c-c04fe29b7c68_9/0_916	6	7	7	2	6	2		d2c8f5b5-aadb-4c6f-9c4d-a1e2733a3008_5/0_900	5	7	7	2	3	5
			81ea8ac5-b6b7-4fbd-8e00-7befb1cf3d23_13/0_878	1	7	1	5	5	1		d7282dbe-5d70-4c25-8060-41b221a5ba52_3/0_921	6	7	7	2	1	7		4298283d-7293-4e91-85e3-4cdbe23bb183_6/0_911	6	7	7	2	2	5		7c44324c-158e-4d1f-9269-e69e621640e8_14/0_947	6	7	7	2	6	1		1050dbf0-5fb2-44e1-b495-dc1494c09316_5/0_916	6	7	7	2	6	2		d3422261-1ee7-467c-846a-5c73e5e66657_7/0_911	5	7	7	2	3	5
			d587d8cb-9041-44b8-8f3c-8058586b4803_3/0_890	1	7	5	7	4	7		d74f3afe-8987-41e5-9cb5-2f092a7e0b3e_5/0_888	6	7	7	2	1	7		430c7e2d-aa52-4006-a67e-f46371dfe29c_3/0_908	6	7	7	2	2	5		8230289d-16e6-487a-ae6e-ce41124b6071_16/0_946	6	7	7	2	6	1		130b7825-7fb8-4b7d-8778-a0349b4fcd73_3/0_931	6	7	7	2	6	2		d517dc58-1c87-433a-ad13-8ce71508de30_3/0_935	5	7	7	2	3	5
			0778f493-cfa7-4ae4-861f-a1468606a996_3/0_883	5	2	3	2	3	5		d8a5f4cf-6696-40ca-991d-fb28b239ec52_3/0_916	6	7	7	2	1	7		48213c6e-a43e-4cc9-8487-b92ff552ce73_3/0_939	6	7	7	2	2	5		b97a682d-0347-4ebb-8497-85cdef571b32_16/0_895	6	7	7	2	6	1		14d76a3f-5e4d-4767-85e0-46cf359c0ce2_5/0_944	6	7	7	2	6	2		d8934478-435f-479a-bf59-ec6b7dae733f_6/0_907	5	7	7	2	3	5
			48b17597-c8b0-4efa-bd82-642cf7922fbe_4/0_880	2	7	3	7	5	3		d8a836fc-cbca-4508-8d45-2cf5392f3646_5/0_903	6	7	7	2	1	7		486cc9ea-ae19-41fd-869b-0f5e181ef36e_4/0_910	6	7	7	2	2	5		cf8d6204-231e-42aa-ad4f-478297255d99_9/0_950	6	7	7	2	6	1		14eaa9c8-86ab-42a2-ab50-c74d285d1b30_4/0_913	6	7	7	2	6	2		e463bc4c-7930-4a51-8e62-6bba2b2d9d74_10/0_911	5	7	7	2	3	5
			a043a75d-ade5-4a41-9eb7-39b372e92180_7/0_895	4	1	7	2	4	5		d972b050-7c6a-4649-bde6-42b3502caf16_6/0_883	6	7	7	2	1	7		496608fa-9d93-427a-b763-94358d38b380_5/0_863	6	7	7	2	2	5		df9eac33-0858-4653-b629-c750e8f83952_3/0_920	6	7	7	2	6	1		1530f5f7-c617-43e9-8b63-a2e2a6d29a19_7/0_909	6	7	7	2	6	2		e641b605-e3dd-4e70-a36e-13e964465263_3/0_941	5	7	7	2	3	5
			f74531b3-249d-4a4d-a0e8-3c4c23908ef5_5/0_882	1	3	1	1	6	7		dceb5457-2507-4d41-a9df-4ce2f86c6665_5/0_895	6	7	7	2	1	7		4a793c85-bc79-4907-a756-62488b0fdba0_5/0_875	6	7	7	2	2	5		ea0dbba3-841e-43ae-a1f9-57ca23bcd7f1_4/0_904	6	7	7	2	6	1		1cb91e7f-d732-4fad-89c2-5d1792c4cd8a_4/0_900	6	7	7	2	6	2		e8d81c85-76ca-4013-b781-85620257b6da_7/0_915	5	7	7	2	3	5
			45d55c91-88c3-48ef-bf1d-5cc1a04849c4_5/0_897	3	1	7	1	2	2		ddd5a8a0-5681-4b7e-9370-6701ebc28d49_3/0_934	6	7	7	2	1	7		4e86d920-30f5-4456-9d22-0db00d2209ba_5/0_908	6	7	7	2	2	5		f000e287-6f4c-44a9-b752-bfa6a4ec9a64_11/0_921	6	7	7	2	6	1		1d33f2d0-2b84-43aa-9a1f-f463175ed9be_8/0_903	6	7	7	2	6	2		f308577f-dc11-4140-b60a-e7a8d4f4dede_5/0_889	5	7	7	2	3	5
			3c98cd91-6853-48e2-acd5-af65804e314a_4/0_850	4	1	7	5	2	7		e467ec6b-2895-4f15-af5e-6b2d836ac2a5_3/0_907	6	7	7	2	1	7		4ec133d3-e0c7-4864-a2a8-2fdd8f70588a_5/0_918	6	7	7	2	2	5		f2e1426c-d864-4230-8b99-7714c4a26613_10/0_904	6	7	7	2	6	1		245538bb-9ff6-4ff9-95cf-1f085797a2bd_5/0_889	6	7	7	2	6	2		f638feb5-320c-4ae1-9367-921527ae311a_4/0_925	5	7	7	2	3	5
			fe56f1ef-150f-44a3-aae7-63ad191ed462_3/0_890	1	2	2	2	2	2		e49fc2f6-2c39-402c-99d3-ee5703da3622_10/0_921	6	7	7	2	1	7		507b390d-2711-4913-9cb9-0a0f36210c0f_7/0_916	6	7	7	2	2	5		f62d5602-b9d0-4add-b73e-9cd84bca3dbc_3/0_936	6	7	7	2	6	1		27672ee2-4f3f-44e4-a760-fd3ad4756c36_14/0_941	6	7	7	2	6	2		f68fd3ca-3b21-4bd8-9e96-a9dfe7a4f486_7/0_898	5	7	7	2	3	5
			c914b662-67a8-4649-b860-543835b8056b_3/0_893	3	2	2	7	4	2		e7e8bd16-7df4-4ede-8cd5-2799d36045cb_10/0_906	6	7	7	2	1	7		5202992a-cb62-452b-ab49-bdc6bf0c43f3_3/0_904	6	7	7	2	2	5		00f06808-15d3-47d5-a7b4-2a19ef3d8086_3/0_911	6	7	7	2	6	2		2b4af9a5-a304-411a-b137-7c1673f3e498_12/0_933	6	7	7	2	6	2		f78032b0-23c0-4e3e-b6ec-f3398cf3cfed_8/0_934	5	7	7	2	3	5
			d519c14b-99be-42b4-90d0-15fe158aa2cc_5/0_888	4	7	3	7	5	7		e82822c9-a627-4fa2-b0d4-b1c21b46dd3a_9/0_913	6	7	7	2	1	7		530daf9d-adeb-4ec5-94bf-bda3821401d4_4/0_937	6	7	7	2	2	5		027f2709-d273-4956-a622-fedc1b8f97e4_11/0_904	6	7	7	2	6	2		2d98e807-9bb0-48ec-9bc4-7b64fd53436a_3/0_916	6	7	7	2	6	2		fc848c51-8066-4acf-a6c7-799219fca522_17/0_898	5	7	7	2	3	5
			4118d298-3e13-43ce-8f3c-f377cce3d630_5/0_883	2	7	1	5	4	3		f07df4ac-8547-4fba-8a0d-f66b76c89ffb_4/0_941	6	7	7	2	1	7		57e11a76-e893-497c-9f28-5ceca48d22a0_5/0_876	6	7	7	2	2	5		02f73057-b5a7-4077-bc2e-dce58fc4e718_4/0_905	6	7	7	2	6	2		2e6666c2-89bd-45b8-94d3-3a585372413d_3/0_874	6	7	7	2	6	2		fcd47116-e971-4934-8e82-ee2d6b39458f_9/0_916	5	7	7	2	3	5
			fa4abd9e-ac07-47a9-97d5-da5963a9584e_8/0_900	3	7	3	2	6	1		f3594673-786a-4d30-abdb-77245804e32b_6/0_865	6	7	7	2	1	7		5849f397-70b5-4104-a4ef-444258e8b3c6_6/0_909	6	7	7	2	2	5		057470ab-b464-4010-982d-98467a6dce17_8/0_911	6	7	7	2	6	2		36658276-03e8-4cd2-a17e-49bfaa7e3b2b_3/0_936	6	7	7	2	6	2		017c6d7a-a7f0-4b9d-8edc-0734fe8e7f54_4/0_901	5	7	7	2	3	7
			f31c6efb-ca80-4b22-8a09-26e0075f12ed_6/0_888	1	5	5	5	4	7		f4f19b40-af72-4f38-9c8a-7dd531db19c2_8/0_941	6	7	7	2	1	7		5adb7e39-5b71-4ca3-af2b-5de2cadd2477_9/0_945	6	7	7	2	2	5		05aa891f-346e-48ba-a0cd-355f0553b8bb_3/0_946	6	7	7	2	6	2		37dd5afb-83b1-47de-8347-20efc24d6fdf_4/0_937	6	7	7	2	6	2		058a8f22-c6a7-4f0f-991d-618e145ec4d0_4/0_928	5	7	7	2	3	7
			e560b568-793c-48a5-b34e-f4f20a3c736f_5/0_891	1	1	7	7	4	5		f9600dee-3676-4ca1-8782-1b2392e90509_6/0_911	6	7	7	2	1	7		5b4a6bc6-9719-4cb3-b45e-303bbbb60128_11/0_917	6	7	7	2	2	5		06ca1d45-c520-4895-96ea-f4a4b0261fec_3/0_906	6	7	7	2	6	2		38cb61a1-019e-487b-9192-3bc78f4529ef_8/0_933	6	7	7	2	6	2		05eff042-601c-411a-a55b-a976d7ab6200_5/0_906	5	7	7	2	3	7
			cc9359a4-9af7-4c0c-967d-c2d88173c120_11/0_835	3	7	7	7	5	7		fa841d99-c600-4006-b0e5-5b524b5f05fb_12/0_930	6	7	7	2	1	7		5b7f6ba7-cc0b-4d60-84f5-3c6c904e0b86_3/0_824	6	7	7	2	2	5		090c147b-e59d-4b1c-b9a1-29ae65f0ed24_4/0_940	6	7	7	2	6	2		38fefc1b-6860-43b8-a0cc-eef73c79d822_15/0_910	6	7	7	2	6	2		06002cfd-9fb0-4541-9a9d-25db23ee7f51_3/0_901	5	7	7	2	3	7
			afd7262b-8d54-4743-9a1b-ac1f27965301_5/0_892	6	7	7	2	6	2		fb0daa53-4387-473f-a60d-cdd312f26589_3/0_925	6	7	7	2	1	7		5e4a622a-567d-486a-a507-0468113c4057_5/0_947	6	7	7	2	2	5		0aea5167-6504-49d7-96ed-c2517f5b9cc8_3/0_888	6	7	7	2	6	2		3934eecd-ac79-4191-9192-c1faaf84bc2e_6/0_939	6	7	7	2	6	2		099078d1-645c-4931-991d-3ef11a386e1a_5/0_906	5	7	7	2	3	7
			87917d4d-cf3d-43b9-86f1-b930f63e2506_6/0_878	6	7	1	5	4	3		fbd9c094-46a8-4d4a-905e-16c154406eed_11/0_901	6	7	7	2	1	7		5e9890f6-f7af-44f2-a2cc-f15ae338ac85_3/0_915	6	7	7	2	2	5		0aeda9a3-5081-4df4-aa00-32d3fa7c7e4d_3/0_936	6	7	7	2	6	2		3ba602f9-2db1-4b8b-919e-7186ba3a43a4_4/0_940	6	7	7	2	6	2		0bf6e20a-9f88-4031-9b66-aeb46386c2dd_4/0_912	5	7	7	2	3	7
			48ab09ff-18e1-497c-b725-cd9e4c7f4a35_3/0_880	6	7	7	5	2	3		fc615d1b-f50a-44c8-951b-73d448a3a625_10/0_911	6	7	7	2	1	7		5ef91c80-f7b3-406d-88b9-f1ef5d0de44a_10/0_908	6	7	7	2	2	5		0b21f157-8044-4aac-9fdf-357911e8631b_3/0_939	6	7	7	2	6	2		406df269-8ab0-4fd9-8aa8-fd9717e777ed_12/0_935	6	7	7	2	6	2		11abf7aa-eb4c-4f20-843c-90c060da983b_4/0_899	5	7	7	2	3	7
			e4efeb70-6569-4010-a708-c45a97553c78_4/0_647	3	3	5	1	1	1		feac98dd-168c-4d25-9fc4-5cc1c48d2180_11/0_903	6	7	7	2	1	7		69d272d0-86ae-4983-8d77-db3582cf6602_8/0_915	6	7	7	2	2	5		0feb3148-e68b-4174-a81c-4242cfb3256e_14/0_912	6	7	7	2	6	2		43c49d26-7803-4db2-b577-7fa7b1977c58_4/0_940	6	7	7	2	6	2		13bbae61-06dc-4033-86f1-7edeec502cdd_4/0_911	5	7	7	2	3	7
			032cfb80-15ce-42dc-aa1b-ff3df0817d6c_4/0_887	3	2	2	3	5	5		1fc188df-8ba0-4685-9eed-92845d74cb98_3/0_906	6	7	7	2	2	7		6af42aaa-e27b-41a5-b56a-e69be02b0f39_3/0_921	6	7	7	2	2	5		1129fcfb-3f94-4df5-9de0-415b060c0d07_5/0_913	6	7	7	2	6	2		449e562c-1ed0-44d8-bc9e-7bd78f71319a_3/0_928	6	7	7	2	6	2		1d7a423c-2b03-406c-8191-9f8135fe1078_4/0_916	5	7	7	2	3	7
			3c116137-61bb-4b92-89a7-979a23753664_3/0_891	3	2	3	5	2	7		ddcf0cfa-63f3-4987-b2e7-8fcf477e043b_4/0_910	6	7	7	2	3	3		6c8a284d-d4c1-4530-b57f-192ee630ece4_10/0_920	6	7	7	2	2	5		1146c289-ff05-4501-a44c-3f1660668842_9/0_953	6	7	7	2	6	2		458c7c75-4ce9-413a-adb7-005e3bc3c15b_3/0_905	6	7	7	2	6	2		1e1c0147-94d2-47d8-80df-a11b9e798724_10/0_928	5	7	7	2	3	7
			93f3489b-76ab-4435-afbb-509d95d3e4e8_6/0_893	4	1	3	1	3	7		3d131576-e7b7-4c6c-9b08-0aeeadf1fed0_5/0_895	6	7	7	2	3	5		6f311f84-23f9-47a6-b501-7988946ff989_5/0_905	6	7	7	2	2	5		1210b46e-b491-496e-922f-a562cae661d7_9/0_635	6	7	7	2	6	2		496289a5-b3bc-4a61-86a3-381ee4ccd482_1/0_902	6	7	7	2	6	2		20308f68-4854-4882-91a2-624f2f568289_8/0_943	5	7	7	2	3	7
			a0e4a724-8783-4820-8ce8-f20d3b15f775_4/0_879	2	7	1	7	4	2		b89ca4e4-5bae-4de2-b875-8d0e0373505f_7/0_912	6	7	7	2	3	5		6f3959f7-85be-483f-abed-becd4c0006f3_5/0_906	6	7	7	2	2	5		12fd1aea-2e9e-4e39-a1ed-ce08825a4f52_3/0_893	6	7	7	2	6	2		4f5179d5-d723-4c7e-a043-ed4881ab6e8b_4/0_906	6	7	7	2	6	2		24a41296-7e37-4c46-8bd0-c3eef3df0c30_6/0_931	5	7	7	2	3	7
			653944d7-40d3-4a57-aca7-21fe7e88a9cd_4/0_633	3	3	7	5	5	1		30d076c9-223c-40bd-86ab-b960df7ed1df_7/0_942	6	7	7	2	3	7		6fd4b15a-0f22-426e-a4b9-f14cb49896c2_9/0_924	6	7	7	2	2	5		13e36285-7203-4aae-889c-dbba12ccde1a_6/0_908	6	7	7	2	6	2		4fe3068c-a7fd-4559-b06f-44258129c100_4/0_905	6	7	7	2	6	2		2beb9ba6-fcae-41aa-8bb1-3cd198d75b4f_4/0_925	5	7	7	2	3	7
			5adfd4cb-b2be-4e43-b949-3cbc8d319c62_6/0_900	4	1	3	7	5	7		d231c438-2de7-4868-8efe-0a90b7596349_13/0_930	6	7	7	2	3	7		71d39bef-e2cc-4380-9ef2-3c135d4d84d3_5/0_915	6	7	7	2	2	5		13efed24-749e-400d-8cb5-d97b1b3e0a55_7/0_937	6	7	7	2	6	2		53c3fc38-415e-4149-8182-9b4d928af071_8/0_952	6	7	7	2	6	2		2cd0b0da-4750-4cc4-9849-0227493f3a0d_3/0_917	5	7	7	2	3	7
			1a604a2e-f066-4c65-a33e-5150b2c3e6b0_3/0_843	5	7	3	5	6	1		eef874f4-363c-4230-89ae-c10d2d26f06b_13/0_944	6	7	7	2	3	7		74a4c398-3186-4ba7-a8d9-984f6efcd5f4_2/0_868	6	7	7	2	2	5		1404441c-ed00-46b4-ad3a-bce744089ed3_6/0_885	6	7	7	2	6	2		54277b59-c581-4dd8-9f19-c82945e1d650_4/0_834	6	7	7	2	6	2		2eafc069-b38b-4400-9fbe-02d5deea79b5_17/0_913	5	7	7	2	3	7
			979d51a6-cc0d-46b1-9445-b0c43e5c6003_4/0_897	5	7	1	5	1	7		8e54f473-c7a9-453f-962b-9ae64b10e39a_6/0_896	6	7	7	2	4	2		76a0e918-f587-4d72-8427-c0be7b24c6a2_4/0_930	6	7	7	2	2	5		1438984b-3027-4cf0-9a39-ee4f14940170_4/0_895	6	7	7	2	6	2		54b23785-1662-4be0-8777-6983dbcc56dd_8/0_941	6	7	7	2	6	2		2fd8355a-2b08-4c31-ba45-8a2f497efd53_5/0_941	5	7	7	2	3	7
			6e3e170a-daff-4c1d-bc21-5a015de6746c_5/0_900	6	7	3	7	4	7		e5738836-ab44-43bc-ab40-89e3a9fc586a_4/0_909	6	7	7	2	6	1		79b337cd-0ea4-4995-8f03-76d9a434670d_3/0_908	6	7	7	2	2	5		166a2f5e-b085-4b24-b89e-cdf8f2719e32_4/0_916	6	7	7	2	6	2		56b99263-2195-42cd-8afa-c5a73698f2f4_3/0_950	6	7	7	2	6	2		3269df8a-5141-4224-9067-33c699f64b78_9/0_910	5	7	7	2	3	7
			b9f8600d-c2ba-4852-a37a-599a157507c2_4/0_897	5	3	7	2	6	3		102148f5-2338-429c-8f73-896c7daf586f_9/0_897	6	7	7	2	6	2		7e58975c-fafb-4cc4-a18c-03b2c2deb66f_3/0_904	6	7	7	2	2	5		16914c8d-6115-4032-b66d-272a154ec646_4/0_898	6	7	7	2	6	2		58ed849a-15fc-4603-a183-6dbd631e1ada_10/0_941	6	7	7	2	6	2		373703aa-fd13-486c-aeed-6c60312bc086_3/0_900	5	7	7	2	3	7
			0ef56e6a-23e8-4615-b420-f38448615ecc_14/0_718	4	3	2	2	2	2		1291715f-cb53-4e87-b816-7dbda6082a7e_6/0_930	6	7	7	2	6	2		80bd113f-82a8-4a07-8a48-a4a7a07f995d_16/0_912	6	7	7	2	2	5		17a62489-32c2-4c88-a76d-372e8b6235f0_10/0_941	6	7	7	2	6	2		5bb934ea-0461-42f3-85e6-c95704f9c059_6/0_915	6	7	7	2	6	2		3796e591-552e-4f48-97ec-bbf7eb033692_4/0_939	5	7	7	2	3	7
			d6c9c6b4-d2a1-4f84-93ac-1b21d3df2f10_3/0_872	6	7	1	7	4	7		27bc16f8-4d61-4795-97ac-61deeea70568_8/0_912	6	7	7	2	6	2		82ba840f-dad5-47f8-8dcf-d815bda24541_11/0_937	6	7	7	2	2	5		1881d4cf-1448-49bd-b1ed-cdcec644cd37_3/0_921	6	7	7	2	6	2		62a1518a-6f14-45ad-bda0-99b66bf4c87f_10/0_911	6	7	7	2	6	2		37f519ca-91ec-467e-bf28-1b1e790e920a_3/0_933	5	7	7	2	3	7
			8b47124e-e4af-41ca-805e-99ba4fef855c_6/0_896	2	5	2	3	4	5		2d72e40b-baeb-40c0-ba8d-8cb423d6a05f_9/0_905	6	7	7	2	6	2		865ab97b-3017-4335-afa3-24d2b0788df5_7/0_933	6	7	7	2	2	5		1999d9dc-bb96-4631-9ac1-306796817908_5/0_916	6	7	7	2	6	2		645f13d3-2b97-4de9-88f6-701b4a2a8ea2_13/0_943	6	7	7	2	6	2		380f2bef-1b2d-49c2-aa76-40e154a521eb_8/0_912	5	7	7	2	3	7
			631a91d1-25f2-47cd-bc9c-d22755c8fdc5_4/0_886	6	2	2	3	3	1		49eb82b5-496d-493f-b589-b1325cc3dd49_3/0_906	6	7	7	2	6	2		897373de-ee26-442b-b2bc-b660faacb400_8/0_942	6	7	7	2	2	5		1a03d90a-f210-4117-8ece-9ed7e15fe9ef_7/0_919	6	7	7	2	6	2		64605885-4d6c-42a6-b2da-6816d9c39964_18/0_932	6	7	7	2	6	2		38aa5f1e-3591-496e-90af-0d43e9d85ca6_5/0_686	5	7	7	2	3	7
			5b988e68-7011-48aa-959e-60e55816443d_4/0_853	6	7	5	3	1	3		546bea2b-1540-4aed-b4fc-28b6daa770fd_4/0_897	6	7	7	2	6	2		8f1594eb-22dc-4603-93f9-6b9f1dcf1779_6/0_930	6	7	7	2	2	5		1b5e7ddb-9981-4518-8f93-7d038b71f473_10/0_903	6	7	7	2	6	2		66e777cf-9d7a-481d-8e81-7380e94e363d_10/0_955	6	7	7	2	6	2		3aae53f8-9cf6-41f7-b6b5-b35cb056ee1e_16/0_940	5	7	7	2	3	7
			e91b592f-9959-4500-abf4-9df5be8c1fdf_14/0_888	5	7	1	3	5	3		59286af2-b627-4cad-b4ce-6b9d6f69093f_4/0_888	6	7	7	2	6	2		8f62dea5-7ef1-43ea-9c05-dd40ef855792_5/0_903	6	7	7	2	2	5		1b823340-0af1-4124-acdf-7cc0c897bda1_4/0_905	6	7	7	2	6	2		672b586e-765c-473b-9ad2-ce3ea2af394a_11/0_686	6	7	7	2	6	2		3d3aa214-e77e-4c99-9900-c7167202b498_6/0_937	5	7	7	2	3	7
			d3cba708-1511-4aac-a1ab-13d647d5c84c_4/0_814	5	5	3	3	5	7		5e827e65-78a7-4182-9d03-8d798f25feca_15/0_944	6	7	7	2	6	2		903f6775-79b3-4834-8dab-e5f03fc8f16c_8/0_903	6	7	7	2	2	5		1bd99f98-27b0-47ab-980e-72bf00fc305c_8/0_900	6	7	7	2	6	2		67a7d535-7d0b-4590-845e-f2657add9159_4/0_635	6	7	7	2	6	2		3d74c8d8-7ae2-4913-a71c-41c6e7011cac_3/0_854	5	7	7	2	3	7
			1ac6cc23-595a-4237-93bf-ca04bf314847_7/0_886	3	5	5	3	1	7		60f4e92d-f53f-4aca-bcd2-b3c3cc6a061f_10/0_918	6	7	7	2	6	2		925846b8-7bdc-4906-be63-d3518975d95e_9/0_908	6	7	7	2	2	5		1c4069a9-7c37-433a-ad0a-bdeec1b77a19_4/0_887	6	7	7	2	6	2		68f958a5-696f-4e38-9b23-7d5c7a75455d_4/0_908	6	7	7	2	6	2		48e10d7a-09ab-43bf-a76c-0812cfb6fd6e_4/0_948	5	7	7	2	3	7
			550c22ad-0bbb-4d64-b2a2-b9f391e046db_4/0_885	3	3	7	5	4	7		613c4f4e-bf69-41d7-89ea-8c4211dfd723_4/0_904	6	7	7	2	6	2		9ae6afda-0a2f-40c2-bb09-fb395824857c_6/0_935	6	7	7	2	2	5		1d1ad58a-0eb7-4274-909e-0fdd969ec209_2/0_851	6	7	7	2	6	2		691bac44-5574-4c0e-ab09-cf4ea535ec62_4/0_954	6	7	7	2	6	2		49fd382f-48c3-4b34-be34-ac475a63c5c2_3/0_914	5	7	7	2	3	7
			f03dd78d-2255-48d4-b392-bedce47156f2_13/0_895	4	3	7	5	5	5		64a954ab-5382-4f57-a5f7-9280942b0b03_6/0_937	6	7	7	2	6	2		9e049695-f675-4587-9d6b-c685a93da032_4/0_906	6	7	7	2	2	5		1daac4ec-ad94-49a9-b4dc-19a400a0d087_7/0_888	6	7	7	2	6	2		69c78d26-fdb0-4dd0-b1ed-0c57394a4894_6/0_944	6	7	7	2	6	2		4ba57841-eb3b-4d67-92e6-f66d5f2dcb05_10/0_901	5	7	7	2	3	7
			d8392717-831f-4e57-be5d-90aa1801fad1_4/0_867	6	7	1	3	4	2		7f07b19e-4433-45f3-b36d-ab081f396027_10/0_938	6	7	7	2	6	2		a451048a-8007-4670-a46d-3c79378fec57_3/0_952	6	7	7	2	2	5		1df1e8cf-0cc2-4b74-94b0-fa5217d6c987_6/0_912	6	7	7	2	6	2		6b013efd-45c7-4906-936c-7016eb1dfcd5_6/0_857	6	7	7	2	6	2		5207c7aa-b62e-486a-8f77-71e8d29b4ac8_3/0_938	5	7	7	2	3	7
			ae1792a8-4d65-4ba2-a223-40bf54720643_6/0_941	1	7	1	3	2	7		85378f04-6b71-42ef-8875-32eb7d233ab6_5/0_916	6	7	7	2	6	2		a517ddb6-6d98-4f05-a510-c32e05a3e2d0_4/0_897	6	7	7	2	2	5		1e9259b9-a589-4a65-9c42-eeb2022048b4_6/0_922	6	7	7	2	6	2		6e200a3c-112d-4443-a245-74e90f869e2a_6/0_912	6	7	7	2	6	2		5608a8ac-d617-423c-a5c1-2421bbc232e9_5/0_912	5	7	7	2	3	7
			6d5904c9-68a6-459a-9f75-24b068f3160d_6/0_870	3	3	5	2	4	2		85a9d538-9041-450f-b6b9-4977828fd5cf_8/0_909	6	7	7	2	6	2		a51d6e73-ea64-4cff-88bd-829739827d9d_7/0_934	6	7	7	2	2	5		1fab7e76-8a0f-4851-bfc9-47932d265720_11/0_942	6	7	7	2	6	2		6e2e0e0f-0aeb-467d-a0d8-e240e314cf82_10/0_921	6	7	7	2	6	2		56cc4fe3-c8be-4342-bd31-420866d79477_3/0_928	5	7	7	2	3	7
			9f21fbf3-4696-4421-ace6-d45d5597223a_12/0_893	1	7	7	7	4	7		987a200e-23c2-4b34-899c-74d9dbffd8a6_6/0_839	6	7	7	2	6	2		a91f024e-1dc5-4569-b8a0-8a3cf3200828_10/0_930	6	7	7	2	2	5		233b5de4-fd23-4b0d-8f00-c8d62320aec1_5/0_918	6	7	7	2	6	2		6f69ef47-6a33-4174-a064-09ca89c22368_6/0_904	6	7	7	2	6	2		588bf5fd-b1db-4c81-90b5-934db016f7da_14/0_915	5	7	7	2	3	7
			aaa36c71-e0b4-4860-8842-64c89bf24555_7/0_890	4	7	7	1	5	7		a5ec637e-f51f-457f-882d-89fa84d1e926_11/0_931	6	7	7	2	6	2		afc4e5c4-a26a-405c-82c5-0e88883efa6b_3/0_927	6	7	7	2	2	5		23507a4f-d0a3-458c-bfa6-ea81401cf337_5/0_865	6	7	7	2	6	2		70381102-ea43-452c-b7ef-f28322371ab3_6/0_946	6	7	7	2	6	2		58b0f0e4-f7ae-4fb3-b432-f63e6c7b562b_4/0_928	5	7	7	2	3	7
			b61038a5-86c3-4b40-88aa-83f7e3070960_5/0_876	1	3	1	1	4	1		ad90bfae-b873-4f20-80a8-6e7b50381552_9/0_921	6	7	7	2	6	2		afdc9ed8-f5f3-4d35-bc79-53ce9752a6a8_5/0_870	6	7	7	2	2	5		245c5387-b7fd-488a-b2d7-a5d93134ec59_7/0_944	6	7	7	2	6	2		70a03922-880a-4ace-b4c1-293dc8edf611_11/0_936	6	7	7	2	6	2		631f51c7-68ed-4237-9314-9d61fbe6e708_5/0_920	5	7	7	2	3	7
			0bc11fda-a449-40f3-b6a6-a3d35de1ed52_5/0_875	1	7	7	7	1	5		b1d866ff-ef9a-4f28-b25e-915268524284_9/0_913	6	7	7	2	6	2		b4daffc9-0efd-4327-b4f6-69bb45468389_5/0_920	6	7	7	2	2	5		24a8700f-4cea-41af-bb95-746dade4d66c_5/0_935	6	7	7	2	6	2		751f1439-42dc-474e-b9a2-e06bc698122e_6/0_913	6	7	7	2	6	2		662eb76b-dac7-42e2-b955-2bea0731414e_14/0_907	5	7	7	2	3	7
			80e96e0e-aede-4d90-84d6-effb2f20e014_4/0_851	2	1	3	7	4	2		b6628008-8e39-45a2-a628-818681485745_3/0_916	6	7	7	2	6	2		b6845a7f-dd1c-4d57-b286-71c6d4512f8a_5/0_938	6	7	7	2	2	5		24b75133-849b-4128-b811-6d48126271b9_7/0_908	6	7	7	2	6	2		786908ea-502c-4086-9060-e24a3c9ee0c1_4/0_932	6	7	7	2	6	2		674365a0-0e88-4137-9941-708ddb9bc4a5_4/0_920	5	7	7	2	3	7
			3e89b73e-8a01-42a1-806c-49ca3f2fefc2_4/0_869	1	3	1	1	1	7		bfd5683f-b8e2-45ba-b609-fba52ba13773_7/0_901	6	7	7	2	6	2		b8678744-e741-415e-9fe1-95887f013ead_6/0_890	6	7	7	2	2	5		25530082-d950-43b2-8e85-48b3b6de678f_3/0_935	6	7	7	2	6	2		7a65b788-a244-4efc-82e7-c669b65c28ed_5/0_906	6	7	7	2	6	2		68709898-0485-48df-901d-9149ebf331d7_6/0_886	5	7	7	2	3	7
			0ad5d993-b85c-45b4-a359-3e22e5750f51_3/0_889	3	7	5	7	6	3		cec6349b-7c7c-4b95-a36a-82adf4ec0361_9/0_913	6	7	7	2	6	2		bd4ae9ed-8c60-4506-a69b-ed5476dd70f6_5/0_896	6	7	7	2	2	5		2652f2c8-09e6-48a3-b340-a730bfc4243f_3/0_925	6	7	7	2	6	2		7ea3175e-729b-475b-9eca-e50f33bca3b8_6/0_890	6	7	7	2	6	2		6a7b8f60-cb52-42d1-a139-5fe334b01a6d_5/0_915	5	7	7	2	3	7
			db3a3dca-1eb1-42c1-b76a-54b442bba9be_5/0_883	4	7	5	7	1	2		dd230693-bb8e-4167-ad8e-1c454cff2dc5_8/0_936	6	7	7	2	6	2		be855b6f-13e7-4329-b2ca-7796ddf0a060_7/0_931	6	7	7	2	2	5		278f7808-a77c-48b5-9c7e-f73b3656f1e8_26/0_955	6	7	7	2	6	2		84662282-ceef-41fa-8496-3568ae8b7ea7_11/0_947	6	7	7	2	6	2		6abce4d2-6708-4bd3-bd41-9def17e01593_6/0_967	5	7	7	2	3	7
			316e6a89-1a0c-4f20-b2ec-e282ee243450_9/0_885	1	7	5	3	4	1		e0cd0c5a-20a5-4a0d-bb8c-04f5f188c888_8/0_907	6	7	7	2	6	2		c29bc217-d0c7-4100-9e1a-e2515825862b_9/0_948	6	7	7	2	2	5		29702dd2-843e-4dfb-8fef-c3410198da33_5/0_933	6	7	7	2	6	2		87ba6e3f-ec1e-4f2a-923c-1831b7b5c0a5_3/0_917	6	7	7	2	6	2		6d80615b-40d6-4309-85a0-2b4d7ea8034f_10/0_904	5	7	7	2	3	7
			2f3e6c34-50cb-40a2-8cb0-bc0ee74a7c30_4/0_891	4	5	7	3	6	2		e136ddaf-0f87-4de1-b257-77d5d2b386f2_4/0_934	6	7	7	2	6	2		c2e57db1-f0ee-40f6-9e1c-4898b9838b5d_6/0_908	6	7	7	2	2	5		2b368bbb-ab1e-4370-a005-0f71e5c5d339_6/0_935	6	7	7	2	6	2		9016fe53-1abb-4159-90f6-8728d6635b77_8/0_918	6	7	7	2	6	2		6d991e2d-ee0d-415e-a121-2f898016d56d_4/0_916	5	7	7	2	3	7
			d63acd6f-3999-4c12-b828-62e26e9391f9_4/0_883	2	7	3	7	5	2		eff75c58-b9d5-4c0d-8b68-17746cee2c3a_3/0_931	6	7	7	2	6	2		c572fb48-bc24-4d3d-8310-7e6b10f31c71_9/0_947	6	7	7	2	2	5		30c864fb-a698-481a-bda4-ff7203c12c51_8/0_941	6	7	7	2	6	2		92ed9124-3df6-4d15-bed1-d8ef9f8b402f_8/0_944	6	7	7	2	6	2		75ba93f9-2478-41df-9c33-cf91c157096c_10/0_908	5	7	7	2	3	7
			e5d75e0b-cf04-4ab9-94ae-08751b474573_3/0_888	6	1	5	1	1	7		f40813b3-31d3-47b9-91ab-acf263f93f01_5/0_772	6	7	7	2	6	2		c693ed0a-041e-48af-8e60-bc6628ce7f1c_4/0_925	6	7	7	2	2	5		31c8dc9f-5cb5-4f3e-aad9-aec90d0e0d99_11/0_919	6	7	7	2	6	2		9461cd2b-c292-43d9-91f9-8d359e2ddf87_4/0_897	6	7	7	2	6	2		7660d0a2-93e4-4ba3-88f1-c246b46c6802_10/0_893	5	7	7	2	3	7
			dd603fdc-a42b-41e4-9767-d880f6ca79c7_3/0_889	6	3	1	2	4	2		fbd518b2-f963-46ce-8255-385a39e2a5cd_3/0_940	6	7	7	2	6	2		c8ca8504-577b-4624-a36d-4e8546dfc128_3/0_933	6	7	7	2	2	5		3261fd11-6a7b-4873-93d6-325edd07cea1_5/0_913	6	7	7	2	6	2		948f2de0-6649-4313-a00a-3278e4ec01c8_11/0_938	6	7	7	2	6	2		7685d248-0a3c-4b8c-a774-ed187e251caf_5/0_904	5	7	7	2	3	7
			b3a16260-ceec-477e-97cd-f2d6ece92e16_4/0_880	4	1	7	1	6	7		34fc54ab-8a5e-418d-965b-480c90bf543a_5/0_911	6	7	7	2	6	3		c90b4f34-b833-4421-8e99-1777d02d427a_15/0_922	6	7	7	2	2	5		3349b43c-cd4d-4df7-815b-623408d72e1c_9/0_941	6	7	7	2	6	2		9bc82564-78f1-4b48-9e25-ee29da744eff_3/0_945	6	7	7	2	6	2		7704a274-fd42-482f-9112-e8f4b13c853b_6/0_902	5	7	7	2	3	7
			0f51133d-0836-42dc-8d7a-9ddcb08df309_4/0_896	1	7	3	3	2	1		4607f93c-33e3-4fc3-9828-9791201ecb43_6/0_858	6	7	7	2	6	3		cc0d9225-077c-47da-b9f6-946fe0027db0_3/0_856	6	7	7	2	2	5		34e7c452-e838-4757-853a-38ee83940a70_6/0_918	6	7	7	2	6	2		a0255167-716b-4cc8-b19c-5a39e296c414_5/0_923	6	7	7	2	6	2		7a7eaa7c-726c-4054-8c78-e53952c48875_6/0_909	5	7	7	2	3	7
			47cad5fa-60f6-470b-aed2-6d29c2953db7_5/0_873	2	3	2	7	3	5		2b2f2e8b-d8a8-4fbc-a55c-ab9f2881eea8_6/0_878	6	7	7	2	6	5		ce80a279-1d21-424b-a99b-bcb321765f8a_4/0_900	6	7	7	2	2	5		360fe900-22c2-4f7c-805d-e1be2f282972_4/0_930	6	7	7	2	6	2		a858abc6-2eca-4abe-b83c-38d78be31f52_4/0_907	6	7	7	2	6	2		7e6c6c81-745f-434b-9a5d-2d8834cdb7ff_11/0_912	5	7	7	2	3	7
			57869358-6648-479e-965f-3927805bf1b3_7/0_823	5	7	1	7	4	2		4c8dd916-1e2c-4ed4-9830-b1a9844bfb63_3/0_934	6	7	7	2	6	5		d241a5c2-25eb-4126-9853-dcc04798a066_4/0_857	6	7	7	2	2	5		3774d23b-30fa-40a1-845e-03e894c0d2a0_13/0_939	6	7	7	2	6	2		a88f97ee-e034-48e3-bce6-86247dd81a8e_8/0_918	6	7	7	2	6	2		819a706c-4868-4b2f-8625-23a61e3cd677_6/0_910	5	7	7	2	3	7
			fe29bd48-8dc4-4aed-84b2-cdc66240e79e_3/0_774	4	7	3	2	5	7		8b21ba36-cb81-49d9-9d77-0671d170e390_8/0_915	6	7	7	2	6	5		d4e2c890-d8c2-448b-a477-dabaf2362f09_6/0_950	6	7	7	2	2	5		37d488ed-0cca-4348-9fab-915dbe9b4788_4/0_914	6	7	7	2	6	2		a938fd4c-2d42-4718-a3a8-4a15c20e185e_9/0_947	6	7	7	2	6	2		8410ead4-96ab-4546-ac13-fcf8ec3e05bf_9/0_939	5	7	7	2	3	7
			e5e10159-d1e3-4d8d-8b6d-2dac86d1c1d3_3/0_879	3	1	2	1	2	2		9ae523cc-0c75-4ffc-9861-3d7fd6663b33_3/0_892	6	7	7	2	6	5		d4f18e0b-3cc3-459f-85f4-6753d9e09e10_8/0_910	6	7	7	2	2	5		38a1bc24-63af-4b08-b170-24bf9077dfb8_6/0_921	6	7	7	2	6	2		aad3009b-ce6d-4cdc-b025-59e8bd555ba4_8/0_914	6	7	7	2	6	2		84e94e05-8b42-44bc-84a2-4c0caa2539ca_7/0_941	5	7	7	2	3	7
			af9f1bf0-e8f6-4a22-ace3-2c737b467282_5/0_881	1	2	1	7	5	1		b248f5d2-98a6-4e4c-9782-f4100a9f126f_9/0_900	6	7	7	2	6	5		d6454440-0dee-4da3-b1f1-35c7ed7aa1b3_7/0_896	6	7	7	2	2	5		39fe3755-8a7e-4949-8179-5525842333ce_4/0_932	6	7	7	2	6	2		ae533c71-bae4-4862-a21f-c75105387d56_7/0_940	6	7	7	2	6	2		860164a3-e428-4ef9-b421-38612160b8a1_4/0_903	5	7	7	2	3	7
			4a3558fa-9c07-47c1-bf9a-df334245d0cf_3/0_886	3	7	7	1	5	7		c028c823-e574-4c0b-9729-d15a04c5fbaa_13/0_944	6	7	7	2	6	5		d6f5e9e0-fdae-4eda-a8c9-8b4ec358d976_11/0_925	6	7	7	2	2	5		3a662bef-eaf5-44e6-a683-f5f0ce1e2732_6/0_936	6	7	7	2	6	2		aed569bd-26fc-4d2b-9c3f-5e01bc7599d7_3/0_895	6	7	7	2	6	2		86a513da-7eff-4633-a99b-48ddb38168e6_6/0_915	5	7	7	2	3	7
			65c7e74b-7f68-4432-9f39-eb892b6b207f_4/0_929	4	7	7	5	2	2		c17f9850-cea9-4e10-b27b-74a91b505ae0_3/0_928	6	7	7	2	6	5		d789c326-b5d0-47a4-ae52-be723d4a3fc4_5/0_930	6	7	7	2	2	5		3b058de8-7740-4547-baa5-e372924b913b_11/0_900	6	7	7	2	6	2		b018f055-d992-44f5-9fe9-f096e0b3c0b3_3/0_903	6	7	7	2	6	2		86e53822-123f-4b83-a748-349f8cc02196_5/0_910	5	7	7	2	3	7
			4cfff792-ff64-4f26-a6ae-0f2bef96d78a_8/0_897	1	1	7	7	4	7		cda92294-921b-4a7d-8406-62ca92150fd6_5/0_949	6	7	7	2	6	5		d9bc99d0-216c-4326-a1ee-da658fd6277d_3/0_943	6	7	7	2	2	5		3b08298b-65e0-4cf0-b1d0-8021310d5c80_4/0_908	6	7	7	2	6	2		b0ef0e5a-65b5-431d-a97c-501bb4fb4bda_6/0_906	6	7	7	2	6	2		8c2d60c7-8da3-4c56-9780-67439d3b21fe_5/0_926	5	7	7	2	3	7
			13f37623-1587-4d25-aa14-234f5124014f_5/0_668	1	3	1	7	4	7		f2a4765d-3610-4778-b4cf-9ac4f1697d95_9/0_932	6	7	7	2	6	5		d9db67a8-6c91-40db-b701-ecbc37bf19cc_3/0_917	6	7	7	2	2	5		3b3e6a1f-f439-4db0-b23b-320497f205dc_3/0_907	6	7	7	2	6	2		b4221f9f-3fc3-4ee5-aa28-220edd8b9f62_4/0_932	6	7	7	2	6	2		8f33150f-0dd6-42bd-b03f-5bb8bfee7638_9/0_936	5	7	7	2	3	7
			e5d6cf78-a280-4157-ba97-702153d00a34_8/0_885	6	7	5	7	2	7		05c7da02-1343-467e-9692-8234605f5b75_8/0_936	6	7	7	2	6	7		ddae03df-8811-40a0-89fc-e836068f4eb7_5/0_917	6	7	7	2	2	5		3bc3d509-b9b7-4528-8fa2-e4133ab739d7_5/0_913	6	7	7	2	6	2		b64cd616-bbd6-4379-ae86-befc495b7fca_5/0_917	6	7	7	2	6	2		94f150eb-7428-4629-9759-06062757c95c_7/0_914	5	7	7	2	3	7
			deef2df1-4386-4d9b-842f-acefbfb4e046_4/0_839	5	1	7	7	4	7		0ae62147-e450-47c0-9188-0747d292685f_7/0_899	6	7	7	2	6	7		de266fcd-97c3-4dec-ab59-f7f96681149e_8/0_916	6	7	7	2	2	5		3bf12004-15a0-4fb1-82fc-5c77303b75be_8/0_907	6	7	7	2	6	2		b76e0408-b36c-4519-886f-5e545bfc9518_9/0_922	6	7	7	2	6	2		9592b164-aae1-4cbb-aeb9-75dc8146dd5b_13/0_908	5	7	7	2	3	7
			c42497a3-0a77-465b-be5a-6a266a7ed299_4/0_859	2	2	2	5	4	5		0aea2482-9536-432a-a0ec-023a2df9db88_6/0_944	6	7	7	2	6	7		e0f68e2a-32fe-43bc-8993-acd432033cc3_8/0_940	6	7	7	2	2	5		3ca48dc0-3740-4a0f-a637-efc6e5c3b4aa_6/0_865	6	7	7	2	6	2		b8d74ac2-8f56-46c7-b7fa-ad6505c66d6f_7/0_905	6	7	7	2	6	2		98eb8715-2d8c-4445-b8b6-e8f37127d565_6/0_942	5	7	7	2	3	7
			fd73b77f-6f02-40bf-a16c-06c605bb11b0_7/0_878	1	5	1	2	4	7		0c5f3bcd-8517-44b5-b01a-9ccbf6fb0d5a_10/0_928	6	7	7	2	6	7		e1285951-7fc3-4452-b6e9-1290ccedc793_3/0_944	6	7	7	2	2	5		3d593a2a-9d16-4e31-bfd3-3f824695575c_10/0_898	6	7	7	2	6	2		bb4e90ba-2db3-46dd-9f6c-772181aacd1e_11/0_901	6	7	7	2	6	2		990533f1-dff7-4b8d-9a96-799a017b0e77_6/0_915	5	7	7	2	3	7
			21edae3b-33a6-490d-a11c-58f64ca23fb9_10/0_889	1	3	7	3	2	7		1ded80f8-78c5-4da9-ac79-d1f68ec7129a_3/0_883	6	7	7	2	6	7		e50907ac-8f2c-4430-b01b-4e5333fb21de_20/0_920	6	7	7	2	2	5		3e03a5a2-106b-401d-8f3c-a682380e789a_6/0_942	6	7	7	2	6	2		bb899d4f-7db3-4a7a-a947-944b31ee4b0a_6/0_950	6	7	7	2	6	2		99d6fb01-22a0-40e1-857d-acd163d169b4_5/0_927	5	7	7	2	3	7
			40eab0fa-f9d1-48cc-b663-5bcd11c1b8a4_4/0_867	1	3	2	5	1	1		20cae95c-ce99-4bcb-93ff-7343b0425f4b_6/0_944	6	7	7	2	6	7		e67843dc-cdb8-43be-b28a-a026d273e43a_4/0_934	6	7	7	2	2	5		3f613d5a-141f-4c64-8353-a1f8e4ddc672_20/0_958	6	7	7	2	6	2		c6399f7a-755a-4d75-9b12-fe81fdb9c89d_3/0_905	6	7	7	2	6	2		9b5d6aaa-caaa-4d2d-80b4-959e2bf9e077_10/0_914	5	7	7	2	3	7
			f2ceb016-3b19-4b17-8346-4dc112f82073_4/0_875	1	2	2	7	3	2		34688d86-59cc-4c5a-a750-cf7b3df641bd_7/0_923	6	7	7	2	6	7		eb9e35d6-89c9-4b9d-91ec-3acb7a00aedb_5/0_899	6	7	7	2	2	5		406e6270-df7e-4e7f-9aed-422fe4057851_4/0_940	6	7	7	2	6	2		c8cd64e9-ce09-4beb-9df3-af901ea3f1e3_6/0_933	6	7	7	2	6	2		9c020cec-25d9-470c-904d-d57db299126a_5/0_917	5	7	7	2	3	7
			9508e731-4de4-4531-94c0-ab9b5184eb32_9/0_880	5	7	5	2	2	1		3bae3f5f-503d-4610-a47f-951caf8e586f_6/0_908	6	7	7	2	6	7		ebe7d179-0ced-4b48-9a40-9b7b92e23718_11/0_947	6	7	7	2	2	5		410738a8-6779-4294-97f9-6107d9254a27_3/0_888	6	7	7	2	6	2		caa522eb-0e7a-461f-8fa6-6fe185de6399_3/0_936	6	7	7	2	6	2		9dd0ae81-b9f3-427b-9875-c8dfde04012a_4/0_891	5	7	7	2	3	7
			33bc5d61-22d1-42ef-bc4e-73d0828ee5c1_4/0_879	5	2	5	5	4	1		3d1e1a5f-8e24-408e-9e9a-6f063d674c70_3/0_940	6	7	7	2	6	7		ec9406b9-f118-40be-bba8-92383c43ae8b_5/0_940	6	7	7	2	2	5		41ad54fb-5be5-4a84-9ed0-3ad51571f119_9/0_929	6	7	7	2	6	2		cc0f3ac7-4e40-4e97-8831-c4690a36b7b5_8/0_953	6	7	7	2	6	2		a06f9c64-788e-4640-b1a6-531034565d9b_9/0_941	5	7	7	2	3	7
			83dc99ce-5126-4384-b68b-514dd7237589_4/0_890	3	7	1	7	6	1		40f18da5-1a5b-42e3-8e12-f0091f29a052_4/0_908	6	7	7	2	6	7		ef1d51b5-c594-46db-8898-652dbffba753_5/0_898	6	7	7	2	2	5		439634c8-6735-43cb-b97f-5c96853d75c1_5/0_905	6	7	7	2	6	2		cc4334ba-da5a-4650-a6c2-8b633d2bfdf1_7/0_913	6	7	7	2	6	2		a1139ffd-7ede-4835-81e0-67829d725f82_8/0_936	5	7	7	2	3	7
			62b82749-fbb0-4f49-a2e3-46c2291d6173_5/0_893	6	7	3	5	1	1		41ac6b05-5233-4924-b0ce-a01885d4398a_3/0_937	6	7	7	2	6	7		f06e1726-3ab9-4ac3-9d1e-a8ccbe81b7f5_15/0_948	6	7	7	2	2	5		45d0ac3e-d457-4624-a7bf-fb7168b8a87d_3/0_892	6	7	7	2	6	2		d4c74270-123d-47d4-919f-eb3c1fae92fa_12/0_947	6	7	7	2	6	2		a30ee7c7-43ed-496a-bc07-fb66e92e1d2a_6/0_941	5	7	7	2	3	7
			bc729c0f-423a-4de3-bdf5-5e3a185173e7_9/0_825	5	3	1	1	4	7		44c0dda7-1cc2-43c8-988a-93c91fc02504_6/0_868	6	7	7	2	6	7		f1e447c7-6286-4adf-a386-0c1d987362eb_7/0_930	6	7	7	2	2	5		460cd607-fbb5-4aa5-bca7-c7222e90f021_5/0_919	6	7	7	2	6	2		da0287ec-6601-4601-a2d9-b9c9472c5145_10/0_932	6	7	7	2	6	2		a648b407-ec43-409f-bb1f-bdea32d2d77e_5/0_804	5	7	7	2	3	7
			528eb94f-2499-421a-befc-e11d3483d434_9/0_887	2	3	3	1	1	5		47d6e76d-773f-41f9-92e4-1caa0c4bf462_4/0_909	6	7	7	2	6	7		f2cc4a8b-9ec4-4e82-88c6-ec92bf4d4242_5/0_919	6	7	7	2	2	5		46b2d330-e45b-4c08-baa0-34d5ec449aa6_4/0_869	6	7	7	2	6	2		dcf959ae-48aa-44f3-806c-577f67bcbc7b_3/0_922	6	7	7	2	6	2		a7ba83b7-2fc4-4f82-8d68-d59ebae1d807_6/0_898	5	7	7	2	3	7
			9f82ee64-aa07-4943-accf-80da624f004b_4/0_874	3	7	7	3	2	7		4894b6bc-843c-47ff-b42c-da3531933b61_6/0_927	6	7	7	2	6	7		f5eea173-967b-4ab9-838f-02e45b9c3a3f_4/0_932	6	7	7	2	2	5		46c96489-d4a8-4000-87c5-6c8c174c3cf6_7/0_928	6	7	7	2	6	2		de308622-86f5-4b0f-a245-d049c2d338e3_9/0_905	6	7	7	2	6	2		adda865e-fe80-4497-a42d-63ffd45e97a1_9/0_942	5	7	7	2	3	7
			af550dea-8f83-4d25-b74f-9a86dbda23c5_5/0_842	2	7	7	2	2	1		4a43b1f2-b3bb-4fb9-9972-00bf37ed2140_6/0_893	6	7	7	2	6	7		f6cb9889-eb34-43ce-84f7-1880bf41f3c0_4/0_917	6	7	7	2	2	5		47502eb2-e455-4131-b5e2-75fcff06ba98_7/0_940	6	7	7	2	6	2		e2903cca-72f0-4dd1-83c9-d20ed0a29da2_3/0_908	6	7	7	2	6	2		b4367669-ee58-4501-8714-9834f62b40fe_9/0_939	5	7	7	2	3	7
			cc8e8b82-86eb-4b98-aac0-8f82d2b78311_4/0_888	2	2	2	2	2	2		504ebd94-f128-4e4e-a102-c72c5f5f5680_4/0_900	6	7	7	2	6	7		f86615e5-4597-4ff1-8c14-f30cdb01505f_6/0_933	6	7	7	2	2	5		47e5148a-4c85-4518-92c9-05c5979482ba_8/0_914	6	7	7	2	6	2		e3735b9c-8607-4340-a931-191d61033b44_10/0_942	6	7	7	2	6	2		b4ba490f-a79c-48b3-886f-e7a98b364455_3/0_941	5	7	7	2	3	7
			3faf5060-002f-4150-a1ac-8487be92f5a0_7/0_878	6	7	1	2	6	5		51fc167b-ea95-49cb-a1fd-110a1dfc78ae_3/0_939	6	7	7	2	6	7		f8ebc176-db65-44c6-9729-3f72e0bf0e46_7/0_933	6	7	7	2	2	5		483f7f0b-7b61-41de-bb9c-c88a7dc3df56_10/0_944	6	7	7	2	6	2		e4504c89-2b09-4bd6-8e13-f02fd52fb57d_3/0_928	6	7	7	2	6	2		b97ba454-78a8-46da-b3e0-200d68190b8d_6/0_903	5	7	7	2	3	7
			347f129d-571d-4b26-bf7f-e03086eded45_4/0_884	3	1	1	7	6	3		5301b0cc-0141-417c-b465-a97de44cc9b9_5/0_903	6	7	7	2	6	7		fb612c97-c908-45f0-8e74-3dfca526df01_10/0_947	6	7	7	2	2	5		49a66337-2624-4125-ab31-c95e9b3cffad_21/0_889	6	7	7	2	6	2		ea4b9cf2-d23a-4ef0-8469-03ec34e43d2b_6/0_913	6	7	7	2	6	2		bb11c94c-9753-41ff-b546-be08a571daca_3/0_928	5	7	7	2	3	7
			3b6d546e-37a9-49bd-9a41-7a633f0da84a_3/0_903	2	1	3	7	4	7		5646a45d-e3f7-4f79-9045-924f9def1c72_6/0_952	6	7	7	2	6	7		00fe60d4-b449-4927-a54c-119fe25ab3a2_7/0_933	6	7	7	2	2	7		49f4eab9-550c-45b8-9d6d-cf2ff00410b5_10/0_918	6	7	7	2	6	2		f103fa43-e98d-4b88-b87f-b52f1c5b1991_6/0_913	6	7	7	2	6	2		bf2b7edc-5c11-452b-bdc6-a64cf6f35438_6/0_885	5	7	7	2	3	7
			318ede0d-2212-4786-bf3e-a525e1517792_4/0_890	4	7	3	2	1	7		684db8b1-1566-4055-b84a-1ba9f5272915_5/0_940	6	7	7	2	6	7		02bb3dc1-7567-4291-9bcd-aba65ad3b9ea_4/0_938	6	7	7	2	2	7		4b9193c1-c439-4c57-a9e9-342bbb671c82_16/0_944	6	7	7	2	6	2		f36a9ca8-f100-4dfb-8b00-ef0d1f699f60_6/0_918	6	7	7	2	6	2		c19b1d85-f5d6-49fc-999b-85a4a58d7597_6/0_912	5	7	7	2	3	7
			25338ebd-f0c8-426b-97a5-166f282cbb1f_4/0_894	6	7	3	7	4	7		68aca76b-7cdb-40da-aa27-0f5400612a1a_10/0_937	6	7	7	2	6	7		0357eca6-462e-4904-9372-a8fa444bce11_3/0_924	6	7	7	2	2	7		4c9c07f5-7a67-4dd2-b1af-562e6b68a902_5/0_939	6	7	7	2	6	2		f3ead55c-8453-4665-b540-f77a231967ce_5/0_913	6	7	7	2	6	2		c9dd07bf-4aa2-40f5-93b4-6cf898c17fe2_5/0_874	5	7	7	2	3	7
			400c410c-ff85-461c-951d-83f68bbc1ca6_12/0_578	2	3	5	2	3	3		6aebabaf-0fba-42f9-a5ea-8062a1998eed_7/0_915	6	7	7	2	6	7		04e63a9d-07d1-4773-9559-19d3a6aab0d9_7/0_945	6	7	7	2	2	7		4cc57012-a096-4f84-a7be-3b019649001a_8/0_886	6	7	7	2	6	2		f8355c02-7046-4238-a0ec-77c74b0a1d2e_10/0_907	6	7	7	2	6	2		caf383fb-0789-4b39-bdf0-721388079fc1_7/0_898	5	7	7	2	3	7
			b717a7e6-91bc-4756-af9d-da70a253af52_3/0_887	3	7	2	7	5	7		6c87e878-4b58-4945-b910-21c28e335c14_5/0_938	6	7	7	2	6	7		06055195-b7df-4fcf-99b6-2df1e762f41c_7/0_911	6	7	7	2	2	7		4d565ab6-c0bc-4235-85e5-0b68ecf26b1a_6/0_909	6	7	7	2	6	2		fa601b75-4595-4007-9cb8-76362fe19272_5/0_978	6	7	7	2	6	2		cb03a4fd-ed9e-4930-8a91-57c20b7e86b9_8/0_894	5	7	7	2	3	7
			51191910-db05-4c6b-90c4-6e6fc4685a2e_5/0_958	1	1	3	2	6	1		6d22b27e-aa3b-4c51-accf-2f181f27ea33_3/0_917	6	7	7	2	6	7		06d6f517-918a-470f-a511-a57777401b63_5/0_908	6	7	7	2	2	7		4f134151-b429-490b-a0f0-e744906e48cc_11/0_903	6	7	7	2	6	2		fbbc629d-1eb4-4692-ad5e-cd97bdd4e023_4/0_914	6	7	7	2	6	2		d28668b5-dd09-4a9d-be2f-f4b27d7cce1f_5/0_929	5	7	7	2	3	7
			7b32eb74-483c-41e6-87b8-b1371cb244f4_6/0_888	1	7	1	1	4	3		7c3feb82-ec6f-4132-901b-05acc6515a2b_13/0_942	6	7	7	2	6	7		08841a29-43a1-4741-b605-ca5109c0dce5_7/0_936	6	7	7	2	2	7		525421fa-6360-4d64-9b60-2ef743e11f5c_3/0_910	6	7	7	2	6	2		fd828397-c7b2-409e-bcaa-17f0dca95cff_4/0_940	6	7	7	2	6	2		d3b57882-817d-4b97-9cb7-76c319fe2247_20/0_941	5	7	7	2	3	7
			3461852b-a62f-46d9-95a8-3534f703f680_4/0_705	5	3	1	2	4	2		8b34ab03-e424-4d0a-af99-e92c2d9c23d3_8/0_943	6	7	7	2	6	7		09db9fdd-dddc-4b52-8981-4db94f21ba47_3/0_902	6	7	7	2	2	7		55e77f1a-7a90-4ab5-9da4-b201da021c76_5/0_945	6	7	7	2	6	2		ffe2f95c-4295-40cf-b4be-52caaed0b642_3/0_912	6	7	7	2	6	2		d6b30bde-86c7-4973-9456-85ba7a25bcb9_4/0_929	5	7	7	2	3	7
			17a63ed7-1566-4249-a4c9-33ef784039b3_3/0_886	1	7	2	1	2	2		8feaf9b6-2e79-4c0c-98a2-a52e45e64aa0_14/0_946	6	7	7	2	6	7		0b761512-46b5-49ec-93fd-36e6260dc3e0_4/0_904	6	7	7	2	2	7		560af28e-f3e0-4c78-b8f4-1a1506ab5ea1_12/0_902	6	7	7	2	6	2		1bf01bf9-bc25-4cfe-bb1b-825561ee8603_4/0_949	6	7	7	2	6	3		de0de819-855c-465c-84e2-6d3ace6c13df_3/0_912	5	7	7	2	3	7
			593a85b7-de5c-497a-b638-95ae2b8553c2_3/0_893	3	5	7	1	2	1		91b3d87d-b99f-4708-a3e4-c9a4d96e30ed_3/0_933	6	7	7	2	6	7		0bf412dd-845e-4db4-ae85-e188ccae2dff_5/0_920	6	7	7	2	2	7		569eccbc-ce33-44de-a59e-776055cd196c_14/0_942	6	7	7	2	6	2		206ed871-b8f1-4841-93d0-1cf1dffdb51f_9/0_953	6	7	7	2	6	3		de58368b-4f93-41aa-97f1-22a519ec4f2e_11/0_942	5	7	7	2	3	7
			8a63c6e7-5e79-435a-8a6b-8682d6530d82_11/0_886	1	5	3	5	2	2		9a80a02f-06f3-4ffe-a834-15fe8bd88477_5/0_934	6	7	7	2	6	7		1341ae58-bc1b-42e2-a1a0-27fdc57107d7_5/0_919	6	7	7	2	2	7		57cc5c02-1ed1-4824-be84-8d299faa3763_3/0_940	6	7	7	2	6	2		50404a6d-402d-48e8-9d89-8be7352f2563_8/0_901	6	7	7	2	6	3		de95147d-8122-4021-b4f0-fe7f1a87f769_5/0_880	5	7	7	2	3	7
			49cd5a2c-145b-413f-9fb5-705481bed381_11/0_892	2	7	3	1	6	2		a158e7c3-c2ae-410b-b893-c17745541180_11/0_936	6	7	7	2	6	7		13e547ae-358b-4e0a-95f5-7ec3ef8c29c1_22/0_897	6	7	7	2	2	7		58673040-b4b9-4c6e-ac71-099830695a6e_11/0_913	6	7	7	2	6	2		7608374e-6e96-405f-b2c6-eff41a45efef_5/0_944	6	7	7	2	6	3		e7d111fb-4534-442b-8937-0a025d4861ca_4/0_944	5	7	7	2	3	7
			c9c530a5-27ff-4b4f-bee4-77761f2d0763_3/0_896	1	1	2	7	4	5		aab6c2a0-95f9-4304-a722-c35acc3ce0ec_4/0_924	6	7	7	2	6	7		1422fba0-9e51-496e-82fc-94afb0568738_4/0_915	6	7	7	2	2	7		58cc0201-bbd6-44bf-8290-e3d790584982_6/0_938	6	7	7	2	6	2		8dc89e1f-96a0-466b-a3c6-cd4772ab7701_3/0_923	6	7	7	2	6	3		f48ff52b-1645-4d8a-80d8-8ae77aa6bb1c_4/0_943	5	7	7	2	3	7
			dfad9b42-a30c-4630-84bf-7a66885f6245_5/0_884	1	2	5	5	3	7		be69f953-3249-4ee4-a7e2-f63d1c2fbb79_4/0_915	6	7	7	2	6	7		147e39f6-13cc-43b4-85d2-3851d22e27b4_5/0_942	6	7	7	2	2	7		598bb552-e891-4c51-91a7-a9fbaae2c91e_11/0_941	6	7	7	2	6	2		aac4294f-22ad-4877-948f-342ab6c7333a_3/0_935	6	7	7	2	6	3		f6f877c4-b803-446e-8eef-6d545686ab22_10/0_913	5	7	7	2	3	7
			097703b0-afbb-4331-8f99-0993c6abd37c_8/0_904	5	7	7	7	4	3		c5ab13f4-6dce-4691-8bb4-274fb62175f6_6/0_925	6	7	7	2	6	7		1616873f-6286-40d1-8a45-e52d9fa0d352_7/0_934	6	7	7	2	2	7		5a070c22-f832-40ae-a9db-036002249267_3/0_917	6	7	7	2	6	2		b235cafc-677c-450d-b2c1-4b0d3cf6354b_9/0_913	6	7	7	2	6	3		f96726b3-c89e-4a6b-8685-e747a0021c71_16/0_926	5	7	7	2	3	7
			b8752c09-7628-4198-8a63-a37c8eb29fb5_6/0_888	5	7	3	2	1	7		cd661942-1ce9-4875-bded-9f3dc7c8b39a_6/0_935	6	7	7	2	6	7		164a189d-581c-4bda-8920-1caeaab6dcd0_5/0_944	6	7	7	2	2	7		5a32c7f2-0ffc-419d-88d5-3fce28a87bf2_6/0_938	6	7	7	2	6	2		b5a15233-3e6f-4b31-b53d-fe6c3354f081_6/0_913	6	7	7	2	6	3		fa2f96b1-19eb-4bd2-b2fb-4d87ee52963f_7/0_942	5	7	7	2	3	7
			f2764e17-7722-4f97-a014-71f15070bea6_6/0_819	1	5	5	7	2	7		d319728f-168a-4f1d-8173-1ae0535ce8d5_8/0_902	6	7	7	2	6	7		183cc9e1-e7d1-4578-8b9a-0e6277d73f8b_3/0_938	6	7	7	2	2	7		5c39b041-1dcc-4af1-bb88-361a5dcd1004_12/0_943	6	7	7	2	6	2		e4777b1f-7724-47a4-b62d-b328b7fa097f_9/0_923	6	7	7	2	6	3		fba5ba43-e89d-4c91-a9b7-9a33d2b915b7_6/0_907	5	7	7	2	3	7
			1f683fd4-690e-4e5f-ba98-4d39ce8bf5b3_7/0_891	2	1	5	7	2	2		d6ffe966-f94e-4383-9aea-e5560ea21ede_5/0_909	6	7	7	2	6	7		1877f773-c12d-491a-bfb9-126798503447_5/0_940	6	7	7	2	2	7		5c86fafa-248b-4ea8-ac24-9e7830352bcb_4/0_930	6	7	7	2	6	2		f14ae3dd-473e-428c-8164-387833f5481d_10/0_904	6	7	7	2	6	3		ff016c09-7ddc-4f08-b2dc-d7b929b170b0_8/0_912	5	7	7	2	3	7
			60e134b2-4f01-4bc8-9b0d-e1783e817a82_13/0_588	1	3	1	7	3	3		e0ee8583-808f-48c0-86d7-e94e8030ce3c_15/0_919	6	7	7	2	6	7		18e85923-5b4a-4ee9-8e5d-3bc7e16a3268_11/0_913	6	7	7	2	2	7		5de4dcf0-b1c8-4e24-a81d-247f3b2943b0_4/0_941	6	7	7	2	6	2		007ce311-32e9-47d1-b6d8-e786b32786c3_4/0_811	6	7	7	2	6	5		213abc47-b07c-4e4b-a099-b0f8a0566f61_9/0_905	5	7	7	2	4	1
			284f9ae0-ced4-4d8f-bdb3-1ef70efe9a44_6/0_886	6	7	5	1	1	2		e8399fc9-9c88-48e2-94af-218baf85a0b9_14/0_911	6	7	7	2	6	7		1bd594b8-d01b-4a43-a3ff-0b91aa396182_9/0_907	6	7	7	2	2	7		5e8246ff-3272-46b2-9e39-1c1b2905dc0f_9/0_914	6	7	7	2	6	2		0ba69602-7ebe-404a-a9b1-ed136cf6df6f_4/0_897	6	7	7	2	6	5		393205b3-eaf8-43c2-8067-41bb3db9e4b9_3/0_888	5	7	7	2	4	1
			96d48dce-96b4-4ebd-84f3-0a6d1fd3429c_4/0_883	3	1	7	5	1	7		ec47a7f7-27ed-4534-87c8-68dfe8749adc_10/0_919	6	7	7	2	6	7		1df1906c-776a-4a08-a58a-9be751b04f8a_12/0_920	6	7	7	2	2	7		5eae17c9-b771-4b3d-80d9-cf32455a27ce_3/0_909	6	7	7	2	6	2		0be66155-3173-4ce0-b8b2-89aa00e3eed6_7/0_911	6	7	7	2	6	5		5eb15b88-3503-4ed9-aaf5-0ee1c3bdd13f_5/0_939	5	7	7	2	4	1
			859ea138-d297-4202-a614-ab81863b6f44_4/0_857	2	3	1	3	4	7		efa96b4d-a261-45a7-98f7-62402f1fe539_4/0_875	6	7	7	2	6	7		20fbcda0-2685-4ff1-bae6-393c092e4720_5/0_910	6	7	7	2	2	7		6028bdb9-7bae-4b63-bcaa-7d8770d8bf29_5/0_943	6	7	7	2	6	2		19ce35bf-5892-43a0-9b7e-e963a393e829_5/0_910	6	7	7	2	6	5		74b41c7f-8a42-4d1a-86b5-2b9bfff78d21_6/0_929	5	7	7	2	4	1
			9ffa8b19-312b-4ffd-93c7-d2364adc2f63_4/0_896	2	1	2	1	6	7		f1b71040-273b-4588-8743-ac5f448fa3e9_3/0_941	6	7	7	2	6	7		238e6cfc-f244-4f7a-953b-88b6702ecf4c_3/0_932	6	7	7	2	2	7		61aed52b-8ac5-44d8-9e31-93e109d60a9b_4/0_905	6	7	7	2	6	2		1ae5b180-43a3-4199-9ea4-077efcdab71e_4/0_877	6	7	7	2	6	5		9b2c3cfa-d9f5-49bd-a380-817891469b82_9/0_899	5	7	7	2	4	1
			a2a6294b-8078-45ca-b94f-fc7cf51f6bfa_7/0_868	4	1	1	7	5	1		fabb4006-ab8f-49a0-885d-ee76a0b9a481_5/0_904	6	7	7	2	6	7		23a3256c-76b1-4ee2-8b3e-9ca9326c8db3_6/0_916	6	7	7	2	2	7		623bb2f6-57d8-42dd-8ce3-84c54ad802b5_5/0_915	6	7	7	2	6	2		2003d372-4bb2-416e-93e6-1a6391787fda_3/0_911	6	7	7	2	6	5		9d7c84cc-5977-4fe7-906f-8ad86ce407e4_7/0_913	5	7	7	2	4	1
			b1c3c7c3-9dfd-4f35-9ed4-f5e4aea978e1_5/0_888	6	3	5	5	6	5		8fffc7c5-f70f-4164-b0c0-b18898bad923_4/0_872	6	7	7	5	1	2		255fb7b0-983c-4b04-8058-f5b866e73a1d_3/0_896	6	7	7	2	2	7		6324d238-71df-4604-802e-f9ca3e1510dd_7/0_879	6	7	7	2	6	2		20ff89a1-34d2-420c-bcd5-6ee2b1ef7818_11/0_937	6	7	7	2	6	5		a02ae7ca-5f44-4171-adb1-5f40a35beb79_16/0_952	5	7	7	2	4	1
			f8d3cae5-475a-423d-8ccf-559bd2af3b66_4/0_885	2	2	3	5	4	2		1c7fb603-21a6-4074-b5a1-081e1a001306_3/0_919	6	7	7	5	1	3		265c8dc5-17fa-46dd-858c-c4f4074815e1_12/0_949	6	7	7	2	2	7		63cae771-f127-4972-beb1-56f7641d7c37_8/0_908	6	7	7	2	6	2		2c3ba025-cc73-4857-83d1-a5ae050aaff7_10/0_949	6	7	7	2	6	5		a0bb4aec-55be-4370-8c35-dfc02ecbc16e_8/0_945	5	7	7	2	4	1
			7998aeaf-c2cf-4b47-b005-0b5b4ce5f879_6/0_892	1	7	3	7	5	1		157d0e0e-7923-40f4-a323-a25021ea9016_5/0_884	6	7	7	5	1	5		26aab8fa-349b-40af-a261-c4cf5fc3c824_5/0_948	6	7	7	2	2	7		65920082-9e2a-4694-8b31-e41709706bda_5/0_945	6	7	7	2	6	2		2e288c78-9c3a-4860-a2d9-1f673312eefe_6/0_934	6	7	7	2	6	5		bc6b2d17-fa7d-4900-b2f0-111b439ff7cf_4/0_932	5	7	7	2	4	1
			63f99382-2708-4d86-b227-7c98456bbaa9_6/0_898	4	1	7	7	4	1		0c17b3a4-fa70-4044-b119-06049ed5e7d5_7/0_928	6	7	7	5	1	7		26dc25dc-2984-4c89-9bf8-0a54f781e898_6/0_914	6	7	7	2	2	7		667d3684-624a-40d8-bc83-0c10f8b02336_6/0_894	6	7	7	2	6	2		3405fe89-2d73-495a-bd90-45ff6e1d16a5_9/0_952	6	7	7	2	6	5		05bf5663-5fc7-445d-ad70-685e7e90f0d7_11/0_947	5	7	7	2	4	2
			56a2dbf9-a6e0-4bac-b956-6e24f0223076_6/0_893	4	7	3	7	6	1		2f55771e-56c7-419b-90b2-9e94638480f3_3/0_902	6	7	7	5	1	7		27172fd0-cada-4381-9e3f-65b5a4dfef73_5/0_926	6	7	7	2	2	7		671d5b64-e966-4449-a7f3-be6cbecc0e8f_5/0_868	6	7	7	2	6	2		38c80bdc-6513-4339-9b1f-930c0e7d734e_4/0_913	6	7	7	2	6	5		25f451eb-2827-4ecc-80a9-8ab3204c7523_9/0_943	5	7	7	2	4	2
			8ba9268a-1da1-4d9b-a19d-7ee644ee3d19_5/0_672	1	3	3	7	2	2		aef18b40-855c-44ea-a980-b65ead36d148_3/0_904	6	7	7	5	1	7		286c2fbe-48ea-42eb-bac1-0ab0f4d9ba38_12/0_897	6	7	7	2	2	7		67bfb52f-878d-4eec-b387-09b731d707f8_10/0_916	6	7	7	2	6	2		3f11c495-50c7-4dc0-802a-3d8702223432_4/0_905	6	7	7	2	6	5		5420bf8a-cf4c-4b22-be81-deff34346880_14/0_916	5	7	7	2	4	2
			878ae0c8-6971-466f-9ced-bea2e7fee5b3_4/0_862	6	7	1	5	5	2		cf64c6f7-58b3-433d-8e65-bdcde7e34146_9/0_932	6	7	7	5	1	7		292d0e13-a167-4641-9185-6842a4402f12_3/0_919	6	7	7	2	2	7		683e36bf-218b-4047-b58f-e6009049aae9_15/0_915	6	7	7	2	6	2		40e438d1-e931-4aa7-8fe8-37c3e14fa44b_10/0_941	6	7	7	2	6	5		584e2cf9-c284-427b-9279-9996c1ac49cc_6/0_962	5	7	7	2	4	2
			9b941fda-c37e-43a7-8dbd-ae49ca9c9fab_13/0_818	4	3	2	2	1	2		bdc64354-461d-4dfe-ae70-a01a128a7808_9/0_907	6	7	7	5	6	5		2970ff89-033d-4719-af52-a68337d33f8a_9/0_904	6	7	7	2	2	7		685a4855-0ae6-46c1-95fd-6d07f7fccd94_3/0_879	6	7	7	2	6	2		41403e8a-419d-4cdb-bece-9ebd800db4d3_7/0_824	6	7	7	2	6	5		ab27973b-081d-4323-8c9c-ac7dd6272708_5/0_958	5	7	7	2	4	2
			042bb9ac-48a0-4449-b327-18443bc35280_4/0_881	6	7	5	2	4	3		5692f113-4d88-4507-9c8a-05da3fc57263_7/0_913	6	7	7	7	1	2		2a76090a-0c41-451c-b987-3a70dd14fd96_7/0_948	6	7	7	2	2	7		68795768-949f-4de4-b932-e02ab48b51b6_6/0_928	6	7	7	2	6	2		42224124-7325-4afa-9b21-524b00ddf8f9_7/0_920	6	7	7	2	6	5		bee978d1-7261-4b90-bdbb-d7aa00fc29e3_7/0_915	5	7	7	2	4	2
			52858e20-0990-4fc6-9650-91cddc0be739_5/0_892	2	5	7	1	6	2		6b89efe9-f13a-437e-b316-da11976ccc8e_3/0_899	6	7	7	7	1	2		2c8534c6-f40f-425f-8389-85f3009fd157_5/0_951	6	7	7	2	2	7		6963c8f7-75ea-4013-8fda-b2b8d879a8d7_4/0_929	6	7	7	2	6	2		492f4406-b835-416f-b78f-253c1ab504c3_7/0_915	6	7	7	2	6	5		e6675c39-a376-4059-a077-9ffb4b171073_3/0_930	5	7	7	2	4	2
			fe70a52f-315c-4bf8-8791-01ab2bf5e1b9_5/0_887	1	5	5	2	5	7		c8eaef9d-a5a5-4916-a42a-d931c9a0e0c8_4/0_937	6	7	7	7	1	2		2d27ad3e-5fbd-4377-9e68-917850cb5fad_8/0_911	6	7	7	2	2	7		69837ffc-6111-481d-8de8-c41cc577e1c6_6/0_916	6	7	7	2	6	2		5055fe88-de4d-4331-a7f2-68e95932aaad_3/0_949	6	7	7	2	6	5		0281aa7c-fa27-472f-a41d-1a4d6895d1df_4/0_908	5	7	7	2	4	5
			02bc7efa-0cea-4465-8f77-1b27cfdbecd3_3/0_891	2	1	5	2	3	5		84124a43-6103-4649-93ac-37af7693cf60_5/0_860	6	7	7	7	1	3		2e1770c4-cf68-4d4a-8a95-b6815fb6538c_8/0_940	6	7	7	2	2	7		6a5fe04d-d653-461b-8218-9c71e23ece2f_10/0_943	6	7	7	2	6	2		52b94acf-c832-4003-8755-f842f36ce922_6/0_928	6	7	7	2	6	5		04d44de7-1112-4d0d-826e-1ef6d16c9445_4/0_925	5	7	7	2	4	5
			d4e0b321-53ab-4c7a-96e0-62c3a406e65e_4/0_885	4	5	3	3	5	7		9c9fc5d4-967f-406e-b742-26076ba52ed0_7/0_945	6	7	7	7	1	3		3322b14c-fdeb-4ba8-8f34-701902321bd7_3/0_914	6	7	7	2	2	7		6aa1d62b-dd8e-42f6-9600-9cc746b122b1_4/0_907	6	7	7	2	6	2		5608e11f-8f5d-45f1-8aad-8670a113273e_6/0_927	6	7	7	2	6	5		0520b11b-f16f-4336-8e3c-a8b76dd3c092_12/0_965	5	7	7	2	4	5
			2bf3a1b3-ee77-46f0-b2ac-44cfbc83c242_6/0_886	6	7	5	7	2	3		5715c273-26b4-40a4-a4c4-3b32a6ac976f_8/0_891	6	7	7	7	1	5		34a6df91-e963-4c1d-bd80-a5b7433bc1d2_3/0_926	6	7	7	2	2	7		6b5cf29b-7ebf-4ff4-b62c-f1669b2c77f9_5/0_956	6	7	7	2	6	2		58fb1c36-c416-44b7-8596-76c3ad0cd2fe_3/0_947	6	7	7	2	6	5		08d36da3-4a56-4ed6-b561-9c2cae051d43_4/0_930	5	7	7	2	4	5
			ccd48b04-99af-4a1e-988b-eee84294d3de_3/0_881	6	7	1	7	2	7		366bacf4-e9cd-4325-902c-cf8b401d4d24_6/0_879	6	7	7	7	1	7		359cf6e3-dbf2-4ee3-95ce-b7ff2f0402b5_8/0_916	6	7	7	2	2	7		6c29bbfb-64e4-4697-af79-6ff0c1194a44_9/0_945	6	7	7	2	6	2		593a8273-7b44-4ef8-90ed-02114c372076_4/0_932	6	7	7	2	6	5		0b1c8ed5-a6fd-40b1-b132-067648213383_15/0_911	5	7	7	2	4	5
			f74df935-f2e8-4cbb-b5a5-a0162f0271d9_3/0_820	1	5	3	1	4	1		b6dcf88c-300e-40a2-8a0e-4ff427b121a9_9/0_935	6	7	7	7	1	7		37a7fb7f-26ae-437b-a3ec-240b8f000971_8/0_923	6	7	7	2	2	7		6c49e49b-ff6c-4c28-b8b0-3029d1609cb2_7/0_941	6	7	7	2	6	2		5cce2762-0748-48d0-bc07-b20c89b44f8f_6/0_908	6	7	7	2	6	5		0f5d460b-d39f-495a-adce-b90ee99680ca_13/0_913	5	7	7	2	4	5
			17282137-4610-482a-8faf-4024a9d166dd_5/0_902	1	7	3	1	1	7		c7e5ffe2-d8b1-4877-bbc9-a92088a9ab79_6/0_931	6	7	7	7	1	7		397024ff-c76c-4f61-bf65-63548712a8e8_4/0_946	6	7	7	2	2	7		6dfa21be-85cd-4884-a2b6-8a3515863594_6/0_921	6	7	7	2	6	2		60e874e4-ad5d-47b0-9bbb-a5a8140f046c_4/0_901	6	7	7	2	6	5		11918bf0-b7b3-456f-a444-e450a6efe5d9_9/0_922	5	7	7	2	4	5
			dc93e49e-2909-4c6d-b6b1-687d3b56ec84_3/0_751	6	2	1	2	3	2										3f0c0e1b-0cbd-4b38-98d5-3bf570ca586e_7/0_933	6	7	7	2	2	7		6e0764b6-f9a2-4233-a004-9f2a106d2a7f_14/0_912	6	7	7	2	6	2		60ee421d-d6e8-492f-83ec-b43f571a5944_4/0_874	6	7	7	2	6	5		11c127a0-6d97-44e2-bba7-0fef11019f72_6/0_910	5	7	7	2	4	5
			eb1211cf-897b-4a66-bc59-14a69b50084b_5/0_890	4	7	3	7	4	1										42288e61-1d99-4a2b-a676-e4e4005508ec_8/0_922	6	7	7	2	2	7		70eebaec-fa6a-47cf-9b0e-5a6d9a1425e9_14/0_912	6	7	7	2	6	2		63478b95-98f7-44e4-b982-bdf437c9e0e8_11/0_911	6	7	7	2	6	5		15ee96eb-bf99-46a6-963d-4d0290a754a7_3/0_850	5	7	7	2	4	5
			ba24f29a-8dea-480f-9007-c74f5951e18d_5/0_886	4	7	5	7	4	7										49683cb3-c10b-4d16-86a4-6376c7c5e279_7/0_898	6	7	7	2	2	7		71a289bf-05f5-4770-b12f-0db28d0046d3_6/0_889	6	7	7	2	6	2		640cdf4e-593b-4fe3-b829-44daf7c6cbee_6/0_888	6	7	7	2	6	5		1652f7c9-68ca-469a-8528-2909c21d2d1f_4/0_935	5	7	7	2	4	5
			0e6c318a-f5b6-4e57-b966-3c63b2db9974_10/0_889	2	7	3	1	1	7										4d6cbc21-1300-4656-99dc-b5794ba62887_11/0_912	6	7	7	2	2	7		73504eec-4561-4299-81f6-8f0550b3ba80_5/0_939	6	7	7	2	6	2		66663e7a-cb76-40c3-8c22-1f0df2755e71_4/0_940	6	7	7	2	6	5		17ae1bda-6a8c-4bcb-8282-9fc0f9b7c9c9_3/0_918	5	7	7	2	4	5
			db296747-f29c-431b-9a7a-1db479fd3de9_4/0_881	1	7	7	3	1	7										4dd4bded-8882-4abb-8b08-410105013ea6_16/0_913	6	7	7	2	2	7		73c4b50f-747f-4f40-8abd-5f14e7dd185d_5/0_928	6	7	7	2	6	2		69bf89cc-ccc8-4d75-940f-372cc515dc15_6/0_941	6	7	7	2	6	5		1a8886d3-b769-4716-a936-e3718821bef4_8/0_944	5	7	7	2	4	5
			750d2866-0005-4d72-ab79-d1c2ffb68ac0_5/0_850	1	7	7	7	6	3										4e07aa41-7ab9-4037-8d5d-cf7dd04b842a_5/0_915	6	7	7	2	2	7		75871b35-8730-4a5b-8426-9f3f49960f6b_4/0_905	6	7	7	2	6	2		6f30b17b-9d2f-4d99-ac12-b52fa468903a_8/0_947	6	7	7	2	6	5		1e4c51c5-2713-4623-b01e-79607ec153a2_4/0_913	5	7	7	2	4	5
			4dcc7d4d-87ad-45b4-b9b2-0a2dd9012f8f_6/0_887	3	7	7	2	1	2										5054bad3-f644-4010-9f05-032a507aeda1_5/0_947	6	7	7	2	2	7		797c01dc-fe6e-44f4-af1e-c668d816a036_5/0_946	6	7	7	2	6	2		7026945c-44bb-4dd1-b7b0-b67c2cdb580f_3/0_934	6	7	7	2	6	5		26443274-a141-45f7-a109-bce7199b9aeb_3/0_896	5	7	7	2	4	5
			5e3fe076-04ba-4c9e-8ffa-3d4dc9b5cad1_10/0_689	5	3	7	5	1	7										50ba42f1-e3c5-4a4e-8e4d-4f8644f8f18f_6/0_914	6	7	7	2	2	7		79ae6aa5-df54-4fa3-ad65-ab8f92d9488f_14/0_941	6	7	7	2	6	2		7101bb4e-a4b3-431f-b8b4-4b82b2d2fa9d_7/0_908	6	7	7	2	6	5		26a3e219-d567-4392-b99c-0e2b1f65dee1_5/0_874	5	7	7	2	4	5
			68e2493c-2421-4d62-a39d-96ccdeb99581_3/0_944	4	7	7	7	6	7										525a146f-01cf-4ac4-83ba-3bfb6a6faad2_6/0_902	6	7	7	2	2	7		7c0d29fb-1a86-4391-ae34-c89b2cdad247_8/0_940	6	7	7	2	6	2		75c84bdb-d1e8-43c7-858d-3f4bef27642c_9/0_854	6	7	7	2	6	5		30f4c5f7-ca21-4c37-9477-c7ce1b4fa31e_3/0_908	5	7	7	2	4	5
			691247a9-5dc5-403e-ba37-bb939934b7dd_7/0_886	2	7	7	1	6	5										547a521b-838a-47c6-9bb2-9de0ecd52471_4/0_899	6	7	7	2	2	7		7c44b192-7d7e-45a5-8cf5-7792148cb04e_8/0_916	6	7	7	2	6	2		76ffdafc-aeb6-4a2f-b0cd-616ceeb5a7a0_4/0_901	6	7	7	2	6	5		32433bbf-1ce9-43c1-86b0-33920d9342cb_3/0_911	5	7	7	2	4	5
			ad938e32-aa69-419a-b254-92140b61feca_8/0_889	6	7	1	7	6	1										57d825e6-f80a-439e-9a20-3276c60bc61a_3/0_943	6	7	7	2	2	7		7dac7e6c-99e5-49ce-a1b9-b72b2fb98674_8/0_956	6	7	7	2	6	2		7ddc54f7-2595-4bd0-9af3-3f937370ee70_7/0_907	6	7	7	2	6	5		3614bd71-9da8-47f5-ad4e-aabfbd2b1008_4/0_943	5	7	7	2	4	5
			ee0252ae-085e-4b1a-a573-c0ba0ed6fec7_11/0_580	3	3	2	5	6	1										5a205928-91b1-4470-9144-210d9bcb34dc_3/0_939	6	7	7	2	2	7		7ed62f3b-8406-4764-b4d3-32077f82fb5e_3/0_924	6	7	7	2	6	2		80312b1a-bea5-484d-9c54-681daf7b2721_3/0_911	6	7	7	2	6	5		37e57bea-0816-4991-95b3-abb0946ac104_9/0_884	5	7	7	2	4	5
			995d372d-8e15-4457-b860-d47c1b058e4d_9/0_893	3	3	3	2	6	2										5a62fb59-86d9-458c-b7ef-56db5edc556d_7/0_936	6	7	7	2	2	7		7f3a8348-3b9a-4ed7-9dd9-1d7a0d7fbb7f_8/0_913	6	7	7	2	6	2		85151dda-78c9-425b-a5b7-ca4768e5f9a8_2/0_860	6	7	7	2	6	5		39917c36-ce2c-4dc2-b982-d259b458a356_3/0_933	5	7	7	2	4	5
			2f1d2da7-c281-4d69-8ae2-eb1649d3f120_3/0_896	5	7	2	2	2	5										5d510ea2-6982-4030-908c-b6a1ce08bf04_13/0_918	6	7	7	2	2	7		80400d35-a879-493b-9161-5ed51b32b9c7_3/0_920	6	7	7	2	6	2		86ea9a23-b2fd-4ee6-b687-b0d5d7ebc1fe_3/0_922	6	7	7	2	6	5		3ee9b221-c7de-4682-b861-58b36960afab_3/0_899	5	7	7	2	4	5
			c58a2958-cf00-4f32-bdc9-c27fe3ce869c_7/0_888	5	3	3	3	3	2										5fa434b8-aaa4-43e6-8f39-e553c6bc539a_4/0_925	6	7	7	2	2	7		80c344a7-a2f6-4475-9818-3dc8217d54ea_5/0_946	6	7	7	2	6	2		8cac9a80-5812-44f5-a6e8-f7cd93e94923_5/0_907	6	7	7	2	6	5		3f9b5804-0a4d-421f-85ef-0df8b40500ac_7/0_952	5	7	7	2	4	5
			0537ba8d-8a0a-4c2d-8dbd-33dfb36ac09a_3/0_698	3	3	7	1	2	3										62957bbf-bbe7-4dd4-9788-a753f64ab1f6_6/0_944	6	7	7	2	2	7		818d2842-79b5-4e72-adde-712e257d54e1_5/0_933	6	7	7	2	6	2		8db8f2e7-9e34-46a4-987e-5fba4044bd55_4/0_927	6	7	7	2	6	5		3fe57223-c41c-40d2-bcfc-33493b2e884a_4/0_931	5	7	7	2	4	5
			72cd11f9-d546-4482-a267-6372796b0de2_8/0_934	6	7	1	7	3	7										69dd91e5-06a8-4f23-a340-4e70e8a24ba0_16/0_949	6	7	7	2	2	7		845f5027-b801-4320-804f-e360d7f55594_8/0_928	6	7	7	2	6	2		8eafefb6-5c44-48d2-8637-7d1426fd7261_7/0_921	6	7	7	2	6	5		41b7fef7-101b-4bfb-b0b4-12f274ad2884_3/0_902	5	7	7	2	4	5
			9e395d4f-9ed3-402b-a998-5c970aa0e432_4/0_911	5	5	3	3	6	2										6a6c8f9c-62dd-4517-bf64-3f71d8d42567_4/0_913	6	7	7	2	2	7		8589508f-be7d-4b7c-a8d6-2565d306a633_6/0_946	6	7	7	2	6	2		8eca5cab-231a-4d1d-bfe7-7071128e86a1_7/0_909	6	7	7	2	6	5		4218b88d-d0ed-4c90-b022-39fcf823a039_7/0_952	5	7	7	2	4	5
			fe7b41ae-ff83-4dc0-8056-2ebd6dd7b30b_3/0_849	6	3	1	7	4	3										6a85364b-ef91-47fa-8c3e-bd7ab83bd4e8_3/0_913	6	7	7	2	2	7		863ecc97-15f5-40de-95ad-2811cb6569d0_3/0_944	6	7	7	2	6	2		9199b80a-fd9b-4eb8-a256-4d1b1d220d5a_4/0_940	6	7	7	2	6	5		42fd2371-3996-4172-acf7-b9da8aada75b_3/0_952	5	7	7	2	4	5
			09ea081c-6345-4612-bfc4-7d913af5ad91_8/0_879	6	7	1	3	2	1										6a861c9e-f18e-45e7-8b5b-53b650bc2db1_3/0_903	6	7	7	2	2	7		8879eb3c-4433-4ddd-b996-157a66b579cb_5/0_914	6	7	7	2	6	2		91ad981d-4f95-499f-be4b-66b65da09a55_10/0_908	6	7	7	2	6	5		44668ec6-bb2b-4a2c-87a4-eae02b1a1a79_10/0_913	5	7	7	2	4	5
			1696dd40-7427-4e31-8fd5-6ecb73f48c79_7/0_723	5	3	3	2	5	2										6c0987f1-8138-40a2-a07a-cda46f24fd25_4/0_950	6	7	7	2	2	7		88d9c749-66b4-4bce-b32d-bc7ef1a9472f_12/0_881	6	7	7	2	6	2		94b35af6-1722-4c94-abba-a52168f3ad18_5/0_936	6	7	7	2	6	5		46e912d9-9d46-4333-90ca-0022cc028d8f_9/0_913	5	7	7	2	4	5
			d95e50b4-7fcd-498e-bcf0-50965a7acc2e_4/0_856	3	5	5	7	3	2										6d209040-1d63-4cc2-abb5-4a171dc0e8d8_3/0_945	6	7	7	2	2	7		892fe6ab-8a06-4964-ab13-39df97f6c73c_13/0_917	6	7	7	2	6	2		963e6f24-8ac5-4e88-b9cc-54c993c49d2d_3/0_921	6	7	7	2	6	5		4c2d27cc-8c0a-435a-9039-6a209a689d15_3/0_916	5	7	7	2	4	5
			58f12524-d62e-4859-a326-7983c0562720_3/0_880	4	7	7	3	4	1										6d70d68e-12c0-43d2-8aac-d1353525c059_3/0_923	6	7	7	2	2	7		8a11b528-fade-4e84-99ec-1c36018a38be_8/0_934	6	7	7	2	6	2		966ca9cc-5e50-419b-aff2-f3340b7ed774_5/0_900	6	7	7	2	6	5		50029bd1-667d-42ff-b984-01e79f2b9fa5_4/0_928	5	7	7	2	4	5
			8678f926-e2ff-4e99-9df9-c3e23a97a184_8/0_804	3	1	5	3	4	2										6e40e050-d5e0-4bab-8bb1-da13f59fe5ce_10/0_910	6	7	7	2	2	7		8c154f69-71ad-489f-986b-9a1795fcc1e5_11/0_940	6	7	7	2	6	2		9a0d1c32-26ab-422e-bd60-4a576fea9cac_8/0_963	6	7	7	2	6	5		5b07bcee-da50-49f3-bc9b-4e537c603024_6/0_948	5	7	7	2	4	5
			d7bce3c6-7ce4-4012-9aee-634dbe5594a1_6/0_875	5	7	7	2	4	1										6f481764-83c3-4a77-8f91-65ddd0fb111d_4/0_907	6	7	7	2	2	7		8c82fbee-d045-4e54-8164-3534e2aadf15_3/0_906	6	7	7	2	6	2		9ba4b192-f4a6-4113-b2ee-76f529e5164d_7/0_929	6	7	7	2	6	5		5c38f44d-5398-475e-a3b4-1ee6195e8957_4/0_894	5	7	7	2	4	5
			3c1b4d94-3852-499f-8564-43df3790e2fc_9/0_872	3	3	1	7	5	7										6fca52f9-a3ad-48ef-ab77-06f8f867a293_12/0_914	6	7	7	2	2	7		8d20cf03-ad7d-4687-a3d7-2107bd1545de_3/0_918	6	7	7	2	6	2		9c820bcd-0e19-4a26-9f61-eaa8318eae40_6/0_941	6	7	7	2	6	5		66a4e46c-feaf-4ac6-abba-b494d62bcb80_12/0_944	5	7	7	2	4	5
			88fe758f-3bff-4976-b787-b07d08b154c2_3/0_823	3	7	7	3	3	5										708fee56-364e-46d5-97f7-bdc286de3ebd_4/0_946	6	7	7	2	2	7		8dd89644-f4db-405c-9843-d94c58da3a39_6/0_891	6	7	7	2	6	2		9dc5aa32-b81c-444d-8363-599f196156b1_9/0_939	6	7	7	2	6	5		7c39553e-53ca-4cc4-9208-2acbe756af8e_9/0_915	5	7	7	2	4	5
			f253bf58-0664-4400-8629-bd4da3ad39e1_5/0_765	3	7	1	5	6	3										723de023-abb7-410e-8f23-dd84ad501cb0_20/0_880	6	7	7	2	2	7		8f9e16a5-f04f-4f18-bacc-9f055185ff75_5/0_918	6	7	7	2	6	2		9dc9baa8-1ce3-4890-a4c0-62702b91fd0c_11/0_938	6	7	7	2	6	5		810f9cda-dcc9-4474-a787-e859b5e55d91_11/0_939	5	7	7	2	4	5
			0481c406-bdb1-41bc-a1be-d09552eec2b3_9/0_656	5	3	7	5	4	5										72acf7f8-dc02-47ea-9d9a-8f3461824fba_3/0_938	6	7	7	2	2	7		904bfa5f-8247-46bf-b890-8558d780a442_4/0_948	6	7	7	2	6	2		9e1a5508-292c-4173-89bd-8bf16e564071_3/0_941	6	7	7	2	6	5		82e4761f-a3c1-4e49-bb28-5baeb7412b26_12/0_935	5	7	7	2	4	5
			db2c4f4d-2ecd-4fb7-85eb-7b65e9cf97b2_15/0_894	2	1	7	7	4	1										73ad978e-3223-4582-9aea-8f549f23ab0f_13/0_945	6	7	7	2	2	7		90b771a9-7877-46d5-b9ca-2285ae4dd27a_4/0_888	6	7	7	2	6	2		9fd73d40-6bfe-4966-a41b-35d214ef7bed_5/0_884	6	7	7	2	6	5		8a7be91a-6118-4bb2-a65e-e43f31e31c64_7/0_936	5	7	7	2	4	5
			f2ab53e7-5f2c-4aa0-b551-c835ae4f252d_5/0_577	4	1	1	3	6	2										75410fda-bfe3-41ca-bfe0-50942e0bbe33_3/0_933	6	7	7	2	2	7		90fa83c4-2742-4941-994c-74a5ac8374dc_5/0_949	6	7	7	2	6	2		a1e7b126-2516-45d2-98af-04a4f5c46c3f_4/0_884	6	7	7	2	6	5		971d1271-3bc3-40c4-9414-f199f4cbdccf_6/0_910	5	7	7	2	4	5
			5c55dd48-fa5a-4eba-9421-0fa1115d9a51_7/0_878	2	5	1	1	4	7										78b8a8fc-e3be-4d99-a05d-c828193d1a27_3/0_886	6	7	7	2	2	7		91ad7cd3-44e3-4d95-8f08-6ce45aac55ef_9/0_945	6	7	7	2	6	2		a35eb5fc-d9ea-4f4f-b594-d3f4fcf78de5_15/0_912	6	7	7	2	6	5		992e002b-9643-4e2c-82a0-540eeaf38769_8/0_940	5	7	7	2	4	5
			405223ce-1baa-42d0-8ed1-29ad135b5534_9/0_895	1	7	2	3	5	1										79c465ec-0b0d-4d4a-9893-0ef6ea20f9b7_5/0_912	6	7	7	2	2	7		92918ddb-e2ef-4cd7-b212-da40118993af_15/0_913	6	7	7	2	6	2		a590bb27-6f04-45a6-824a-9df184b0dcba_13/0_917	6	7	7	2	6	5		b37085b1-0c55-4ae8-b2b9-1d255485e965_9/0_946	5	7	7	2	4	5
			0d1a0a02-abf2-4f54-89ec-5cf534b68907_15/0_875	4	7	1	2	5	7										80e530dc-ef01-4518-8a57-6f67f465ffa7_4/0_889	6	7	7	2	2	7		92a4e02f-99c7-4b65-8238-7c7aba1c565d_5/0_938	6	7	7	2	6	2		b58c3a0d-9eb6-409a-8953-38f7e21cfc42_8/0_901	6	7	7	2	6	5		bb4113d0-250f-4054-820b-ba2caa9c7426_3/0_925	5	7	7	2	4	5
			3a3bdcba-1753-439c-bcff-2a0dbbe732a2_6/0_880	4	1	7	7	3	3										81400be5-de9f-4013-bc94-b6812d7dfa1b_9/0_919	6	7	7	2	2	7		92aaea0b-9ab3-4597-a7f6-d52ebbf0a67d_4/0_914	6	7	7	2	6	2		bab952d8-cbed-4db6-bccb-433063579445_10/0_929	6	7	7	2	6	5		be4b9cbe-75d3-4d0b-9c9e-6fdb596f7932_4/0_933	5	7	7	2	4	5
			da796733-baed-4a2e-95e4-41e3f4dd88e5_4/0_879	1	7	5	1	2	1										8201d142-aa72-4ed7-aefb-4490482dc62e_5/0_901	6	7	7	2	2	7		9413ab83-e3e0-4cc1-b802-c42a602e3c6a_6/0_955	6	7	7	2	6	2		bdf66d2d-253c-4902-ae6a-801f80bc92d8_4/0_869	6	7	7	2	6	5		c0631f48-2206-409f-8ebd-eb442b9d01b4_10/0_944	5	7	7	2	4	5
			6c066dbb-136d-4f6b-b39d-f425948644b4_8/0_873	5	3	1	5	4	2										83b384a8-c1d5-4018-b856-41e9344c200a_3/0_886	6	7	7	2	2	7		94b8b95c-c443-4171-ab30-d7267894e2f4_3/0_943	6	7	7	2	6	2		c2230bba-8a7a-4684-be9e-d88a1e2ceceb_3/0_905	6	7	7	2	6	5		c8c5de3f-db40-4bd7-972b-0456c3794a3c_3/0_907	5	7	7	2	4	5
			f4aec4d6-ed4e-41ff-a2b4-3a6fdc97dbbe_7/0_899	3	7	2	7	6	7										87cc3077-5e42-4e07-85d1-561a12d65c57_3/0_943	6	7	7	2	2	7		95cc0774-2f91-421d-bddd-6c5cd20e76f2_6/0_941	6	7	7	2	6	2		c68d2b0f-2012-4f25-9585-5ae8e1225d1c_8/0_912	6	7	7	2	6	5		d02687d4-c743-4242-a0ce-67bea8e0c76f_13/0_935	5	7	7	2	4	5
			8a68eb89-5704-4bf1-9fef-3a469008438a_8/0_889	4	7	3	1	2	1										8844a156-1432-4c76-9f9a-546c29222cbc_4/0_921	6	7	7	2	2	7		973cab0a-7a51-434a-8964-454a15fa1683_9/0_942	6	7	7	2	6	2		ca9367b7-1e46-4560-ae6b-af63b60250d5_10/0_915	6	7	7	2	6	5		db1fec9c-db51-4fb6-b1d5-3d0bbd5f764f_18/0_900	5	7	7	2	4	5
			11175c2e-2849-4f23-9dd9-c2562c5eb468_3/0_890	6	7	3	7	6	3										88b68aa2-5a7e-40f7-a743-3d730a5478af_14/0_881	6	7	7	2	2	7		97821b4f-1c6d-4317-a1d8-24808c337fcf_5/0_915	6	7	7	2	6	2		cc10b36f-4ccb-436d-960b-529665fd9383_3/0_871	6	7	7	2	6	5		db290d79-ffb7-4bb6-b815-7a10a200cd49_4/0_906	5	7	7	2	4	5
			f7ea3dc4-4926-4eaa-bf74-1eda81a1ec8d_7/0_848	5	5	5	7	3	7										88f3cf1a-8ce4-4b23-be84-0b39de6969f8_13/0_937	6	7	7	2	2	7		99fc2233-7e55-4161-9e3d-4a8b819a90e1_4/0_912	6	7	7	2	6	2		cc45a5d9-14a5-445d-bc87-19fe1ff85006_8/0_919	6	7	7	2	6	5		dce3e0f6-318a-427d-adac-5ea08ea169c6_3/0_948	5	7	7	2	4	5
			1251a374-ea80-478a-83d3-44621409594d_5/0_869	5	1	5	1	1	5										8ab8fcce-9f4c-4fd2-b000-80a410cfc4ff_11/0_913	6	7	7	2	2	7		9c04d335-586d-4671-938b-4d47310dab72_9/0_915	6	7	7	2	6	2		d203746d-a705-4f6e-a52b-622a6ceff813_3/0_903	6	7	7	2	6	5		e5868c4a-6cd7-478b-bf8c-190412956a3c_8/0_929	5	7	7	2	4	5
			c6124b01-d55d-416d-b19a-5690d22247ab_4/0_883	3	7	1	5	4	3										8b9e76ca-f9a4-4469-a168-b92acc2da8e6_9/0_932	6	7	7	2	2	7		9d97c40f-a61e-4bca-85ca-f75602a46d7c_3/0_946	6	7	7	2	6	2		d5a78858-f217-4a8a-8f37-115220183918_6/0_934	6	7	7	2	6	5		ebee3425-fa01-417d-8fc7-3b6e5f4e2191_8/0_943	5	7	7	2	4	5
			2f92e9ba-1e2d-4d64-9b61-3e45ff91e874_7/0_890	3	2	2	7	3	7										8d815255-2e9f-4b69-a80e-644c59d27da4_16/0_901	6	7	7	2	2	7		9dc8bf40-727f-4fa8-baf3-17fb3785ce6b_10/0_903	6	7	7	2	6	2		d6724d36-a17a-4f88-b5dc-17ff625889d4_6/0_916	6	7	7	2	6	5		ee009616-edfb-41f3-9760-ea7653807d79_6/0_857	5	7	7	2	4	5
			e5383165-c786-46d6-8626-c974e1dcd8df_3/0_876	1	5	5	7	4	1										8e596529-33fa-4d60-a9e8-c66078575218_5/0_938	6	7	7	2	2	7		9ed5672a-eb88-4418-8903-c2c730ecc10c_10/0_944	6	7	7	2	6	2		de9ea3f2-6761-48ff-8825-bda68c9f39f3_12/0_957	6	7	7	2	6	5		fa0960d3-b067-4150-8cc9-292eccb9fa4d_3/0_895	5	7	7	2	4	5
			3158a8bc-d21a-44ac-b757-fdf34fc167d2_4/0_891	4	1	3	5	1	5										8f6d38e7-b9c4-4685-90b0-278bdedba0df_3/0_940	6	7	7	2	2	7		a107ee13-8a20-4a97-b9f9-7906670d0e2b_6/0_942	6	7	7	2	6	2		def427e9-ceed-46dd-a9ed-62abb70d9c21_6/0_913	6	7	7	2	6	5		fbdef2e8-4436-48e3-b61c-dbd693ae5a03_6/0_914	5	7	7	2	4	5
			0539c796-8cd5-4350-b32c-d8445ec0b132_7/0_889	6	2	5	7	6	5										90bfbaee-53d3-4b95-92e5-88b5dd23d0e5_4/0_916	6	7	7	2	2	7		a1d754ed-0c12-48e0-bbda-f0caa69385ac_5/0_910	6	7	7	2	6	2		e10f3575-e3c4-438c-8681-ba231c2b6ab4_4/0_936	6	7	7	2	6	5		fc0d34d4-2813-42cc-bba2-8dc827b2d970_7/0_961	5	7	7	2	4	5
			035f802b-4dd1-472d-b729-f193c7900b1f_7/0_721	5	3	3	3	4	7										90f1d60c-5991-4b88-9516-6535104042bd_4/0_894	6	7	7	2	2	7		a34095fe-d723-4235-933e-4d4c214cbd6b_7/0_919	6	7	7	2	6	2		e1dad674-3554-405b-88ac-356dc1678932_5/0_921	6	7	7	2	6	5		fcc7b2a6-e545-4daa-b075-d32c3ef8a404_4/0_875	5	7	7	2	4	5
			fc3fa961-9271-40c4-8516-3957564d9518_8/0_719	5	3	3	2	3	7										920ff637-fd39-4e5a-a1df-82462eb2c0df_6/0_865	6	7	7	2	2	7		a397c0b8-292c-4b8d-b998-0f1607a4f77d_6/0_902	6	7	7	2	6	2		e7e1fc3d-1ec9-4155-9db1-fa5ff7217a4f_4/0_919	6	7	7	2	6	5		06411dd1-cc6f-43da-b8a7-e80540746bcb_11/0_923	5	7	7	2	4	7
			b8643b67-a076-48f7-9ddb-f219d78ee7b7_5/0_706	5	3	3	2	2	7										928f00cd-d6f4-44c6-8224-c1ef85e5c62c_3/0_915	6	7	7	2	2	7		a528ac89-f55a-4a14-abb3-db6fa3ced166_3/0_938	6	7	7	2	6	2		ea2fa289-d063-48fb-858d-c8e977c9a386_10/0_912	6	7	7	2	6	5		0b671181-b18e-47bd-bbe4-c6b170e144f5_3/0_909	5	7	7	2	4	7
			c65cdeab-b107-4c88-ad2f-231f6bd341cc_5/0_849	1	3	1	7	2	2										94469c74-e927-4d0a-81a2-46f170e63701_4/0_957	6	7	7	2	2	7		a53d8cbc-2ed6-4eaf-bc0b-3feb1d9f4bbf_5/0_909	6	7	7	2	6	2		ea79709d-6df0-491b-a2b8-19c104fb791f_4/0_938	6	7	7	2	6	5		0f0b5029-5666-4076-8e86-cddbc83c1ac6_9/0_865	5	7	7	2	4	7
			34412866-67ba-4a78-8edf-3265b3e94315_8/0_894	2	7	2	5	1	7										94fbd2b7-2f21-437b-b0f1-ec2d770b3ab2_11/0_919	6	7	7	2	2	7		a606db98-4979-4782-bfd8-cecdb3e2996d_5/0_918	6	7	7	2	6	2		ec51b4f5-946d-438d-bcbe-1f7adbcba596_10/0_914	6	7	7	2	6	5		13ca6b89-b8a6-4228-bb1a-ff3cbfb8322a_8/0_891	5	7	7	2	4	7
			3978534c-b78e-43f6-a612-56f340c9f746_9/0_888	5	3	5	1	2	7										96d03054-222b-443c-b652-c302ab4efc8e_11/0_916	6	7	7	2	2	7		a76494b4-9e28-4d40-8e6a-919375665b92_3/0_944	6	7	7	2	6	2		efe6e9c6-f079-4082-b3c4-5457ba11c7d4_3/0_948	6	7	7	2	6	5		153064db-c04f-40b0-8079-5379c0435a3d_10/0_937	5	7	7	2	4	7
			dbd6c86e-b1c1-4eea-9c1a-8b670b16ab66_10/0_869	5	3	1	5	3	3										97f17d5e-27da-41c7-9885-c578a819b2da_4/0_937	6	7	7	2	2	7		a8408b9c-7b04-4654-9f95-e62b6ae70e7c_3/0_938	6	7	7	2	6	2		f15ff50c-230e-49be-92ba-1ac69ca88e7d_7/0_862	6	7	7	2	6	5		160a8f48-26e2-4361-9bdb-c20ceef387d8_12/0_935	5	7	7	2	4	7
			6fbcb665-d3d1-427f-86db-b5668567ea3d_3/0_897	6	7	3	2	4	1										9940a8f8-3293-4037-89c9-5f91373d554e_5/0_915	6	7	7	2	2	7		a8b26a97-4035-436c-a120-8002357a71c8_4/0_954	6	7	7	2	6	2		f2bc4e0b-ef94-47db-a4a1-9bf57e352e80_15/0_951	6	7	7	2	6	5		1df2987c-9ba7-4fc3-8a46-ee8768096188_13/0_690	5	7	7	2	4	7
			1c6a7beb-ceec-4cea-aa70-7b7309c4f429_8/0_867	3	5	5	1	3	7										9bc86a8e-cd84-47e1-8fd2-863a5c6804dd_3/0_944	6	7	7	2	2	7		ab2317e1-6f37-41b1-b870-dea1a4703f25_3/0_916	6	7	7	2	6	2		f6110ef8-9203-4732-96b5-79dc399714ac_7/0_932	6	7	7	2	6	5		20cccf8c-8fc5-475d-b50e-160bf6d96e4f_8/0_909	5	7	7	2	4	7
			52597db6-1bc4-479c-9fc6-2c4fab5591ad_10/0_719	4	3	3	3	4	7										9e3219ca-ce5d-4675-b747-eec71c87b7bc_5/0_940	6	7	7	2	2	7		abcf938d-1972-49e4-8e64-4581ecf0fc8a_6/0_911	6	7	7	2	6	2		f66328af-c837-4cbd-b33e-50fca0404fd9_15/0_918	6	7	7	2	6	5		2200b301-e3d9-4f3a-acd9-e09041a1b187_6/0_922	5	7	7	2	4	7
			2f7a0949-362a-445e-8814-21fad8104f79_6/0_715	1	3	3	7	3	7										9fa000ce-2f15-4453-9924-d6833f3f88c5_9/0_947	6	7	7	2	2	7		abfe4df2-1d8f-4bfe-b5d3-f2ae270e0544_5/0_897	6	7	7	2	6	2		f7d7e41d-0dae-4304-96af-13453a10ed17_9/0_886	6	7	7	2	6	5		22fbe834-921e-4723-b6b4-6a48a299911a_5/0_919	5	7	7	2	4	7
			41602bf4-c33a-4633-8044-b05dc81ce648_4/0_720	1	3	3	7	6	2										a0dc6153-6a82-4d6b-a901-45664bbe26be_5/0_903	6	7	7	2	2	7		ac6e97ca-8d1b-4352-9a9e-0b6778da16bf_6/0_897	6	7	7	2	6	2		007efaa6-8695-4e8d-9f28-4197e4610c2b_6/0_922	6	7	7	2	6	7		23d0b9d0-89ca-414c-91f3-fcc24795218d_3/0_946	5	7	7	2	4	7
			3c323b93-7869-4317-984f-493edb0493ce_7/0_706	3	3	1	1	5	1										a23f7212-ff39-42a8-8c3b-2f6ade9e30fc_4/0_896	6	7	7	2	2	7		af288762-6bb9-4f56-8fcd-32a30c94b7c3_4/0_945	6	7	7	2	6	2		01b4ae63-937b-4847-bac1-773588a8cdda_6/0_897	6	7	7	2	6	7		28604001-f933-4288-9e80-b7152b7a1eab_3/0_900	5	7	7	2	4	7
			0d9a5fa2-c9a1-4fbf-8bb9-e7a6dc71bc20_11/0_877	1	3	5	7	6	2										a536bf3b-9f65-450f-8450-7816c3f526db_3/0_955	6	7	7	2	2	7		affed24a-2bd7-4862-9a54-a5e2cd6add38_3/0_939	6	7	7	2	6	2		0398be7c-7dbc-4df4-8bc4-315f97f34bb2_3/0_929	6	7	7	2	6	7		2866840b-4d99-4f1d-af8e-998f1123aec8_4/0_939	5	7	7	2	4	7
			033379fb-c114-4f4f-b1b7-aaa081512443_7/0_870	2	7	1	2	4	1										a590a942-0f84-4b97-bf7f-a2bcab14a09e_8/0_944	6	7	7	2	2	7		b097a579-6083-4a50-933e-2a97a80d5195_4/0_921	6	7	7	2	6	2		07f16994-3f91-417b-83bb-41f5ab449300_8/0_904	6	7	7	2	6	7		29d65db9-e879-4ef8-9e7f-ea77806b3e06_4/0_919	5	7	7	2	4	7
			ad109948-f80c-4297-9813-ef1d83276e2e_5/0_885	5	7	2	2	3	2										a911e1c8-36f1-4d36-bef2-7c910c0e3f05_5/0_906	6	7	7	2	2	7		b1fb396f-3285-4fe7-9d61-ace49acfaa40_6/0_867	6	7	7	2	6	2		089c1db7-f5d9-477d-8623-0c0e32c5c528_4/0_912	6	7	7	2	6	7		2a6fa545-a4ca-4394-85a0-8adbdb7b7906_9/0_914	5	7	7	2	4	7
			7dd07638-552b-4e80-9dee-951ea0621705_3/0_874	5	1	1	7	3	1										ab0e0e2d-e861-4759-9318-6bdaaaca6fbf_4/0_924	6	7	7	2	2	7		b26b77c8-1be0-4302-a59e-b6695e085090_5/0_944	6	7	7	2	6	2		08ebbeab-6e7a-475c-9b93-6e3a78a0bcb6_5/0_933	6	7	7	2	6	7		2e7c4f08-7c1f-41d1-866a-599a426148af_4/0_910	5	7	7	2	4	7
			8eeebba7-cf29-4f91-9b77-e64f89963d4c_3/0_877	4	7	3	2	5	5										ac25f2b0-abf1-43e5-89e9-29d2c48bbe8f_11/0_948	6	7	7	2	2	7		b28ece72-881c-4942-b9f6-0162ef867a31_6/0_936	6	7	7	2	6	2		0bcfddcd-0940-469e-9ef1-08c3009b7da4_3/0_935	6	7	7	2	6	7		39af1c8f-b655-479c-b0d4-cab52e7d7dff_8/0_918	5	7	7	2	4	7
			511718cf-a425-414f-81d1-2f1f9a23c0bb_4/0_792	3	7	5	1	6	2										aec036f0-18c0-41a9-8759-e7d498e1fef2_6/0_895	6	7	7	2	2	7		b3e0fc29-c513-4a74-9fbe-7e57e4a25ea6_4/0_919	6	7	7	2	6	2		0d3b091d-7d4f-48d3-a483-c3eeb69fa168_4/0_897	6	7	7	2	6	7		3d544ee3-90ed-4bc0-8ab8-9ebb0a0f3113_5/0_915	5	7	7	2	4	7
			9f89a179-84af-4c08-bb40-0d5cf9f34275_11/0_904	1	2	2	7	3	2										afea6d79-7505-49a1-b3d2-baee973771b0_5/0_916	6	7	7	2	2	7		b468b236-be26-4c85-9f7f-d94b8cb3483c_4/0_935	6	7	7	2	6	2		0d65dd14-07b2-462c-be8c-3e2f87ac69eb_6/0_822	6	7	7	2	6	7		49be8bf3-6f58-48a5-9b6a-1088f7ddddf9_5/0_911	5	7	7	2	4	7
			403867ed-d8e3-47d4-9586-f78fc14f99a8_4/0_885	3	3	7	7	3	1										b0142d3a-a05e-4b47-a93b-1e32a2a96ab4_4/0_906	6	7	7	2	2	7		b4d6f947-659f-4e73-8523-4c63d40373f7_8/0_867	6	7	7	2	6	2		0d917269-b0c1-487a-b271-b9f60e3b1acc_9/0_946	6	7	7	2	6	7		50030d29-1e18-421d-8a21-91a7f951a64f_6/0_908	5	7	7	2	4	7
			b91882b8-f824-49b3-b5f0-b7c28e2aa52a_8/0_888	2	3	1	7	4	1										b076fc30-3d57-4ff6-8402-dea9efcca2ac_8/0_912	6	7	7	2	2	7		b825ebf4-a75c-4aac-907b-3013b6b26ac6_12/0_938	6	7	7	2	6	2		0e4df873-b8bf-414a-bad4-df9fea4cde96_5/0_943	6	7	7	2	6	7		50430584-6c3a-49c0-8d91-75971a42db48_13/0_905	5	7	7	2	4	7
			d49cb852-5841-4cae-bd04-de50c2da16ce_3/0_841	5	7	2	7	3	7										b2be38d9-c828-46ad-819c-55f509e9a21e_6/0_873	6	7	7	2	2	7		b82fa895-5370-4a7b-b1ee-7909addf048b_7/0_909	6	7	7	2	6	2		0e9d064b-34b3-43a5-98b6-a3a892668ee6_3/0_946	6	7	7	2	6	7		5510e177-30b0-4dc6-9a79-80175bc8c8ce_5/0_936	5	7	7	2	4	7
			32bf1e73-a343-466a-ba1e-271f05c4e66d_5/0_858	6	7	2	2	1	5										b6282658-9150-4078-9041-059d08633fb7_5/0_911	6	7	7	2	2	7		b831a11f-1350-4f72-a1fc-fd9f9ba8b5c8_7/0_951	6	7	7	2	6	2		108e9ebe-ed2c-4262-97b9-f8f212576803_1/0_829	6	7	7	2	6	7		55c57fec-e1e3-44a2-81a4-09bea095cc9f_6/0_914	5	7	7	2	4	7
			629e20ab-7d6f-403a-a573-b94cbfc84bad_7/0_731	1	7	1	7	6	1										b7976a4f-246f-47f9-a715-d41d3c1ec814_6/0_942	6	7	7	2	2	7		b8fec852-1a8f-4c9e-94d5-4246190373e8_12/0_737	6	7	7	2	6	2		15b4dcef-53a3-48e1-a882-225fa89fd08d_6/0_903	6	7	7	2	6	7		561b2405-6f6a-4a51-9123-32e3e223687f_7/0_949	5	7	7	2	4	7
			cdf5c8eb-c2a7-4a00-b5ce-092fe3067105_4/0_880	6	7	3	2	6	1										b854fa7b-c7db-46d7-8856-8de918b22c2d_4/0_932	6	7	7	2	2	7		bbd8cc18-cfa3-43d1-8115-7fa81a73d267_6/0_913	6	7	7	2	6	2		15f7add9-cf52-4a22-aec8-f98d2fe8bfb6_4/0_907	6	7	7	2	6	7		58babccf-e8f2-4c3f-9ac1-2a5488483ded_10/0_940	5	7	7	2	4	7
			16075eb0-a303-44a6-8d1b-3a064eb1796f_6/0_692	2	3	1	1	6	7										b867000b-e944-486d-9172-4a4226834366_4/0_900	6	7	7	2	2	7		bc841c78-8f86-4a2e-8681-5ea17a89cd68_8/0_906	6	7	7	2	6	2		196029e3-483e-4c9e-b850-3b92cf5bce7f_3/0_929	6	7	7	2	6	7		59b9cf67-e3bd-48b9-bc89-e34df18e4786_5/0_944	5	7	7	2	4	7
			813b2ba2-9c0c-44d6-a55e-71f921843e9b_3/0_878	1	7	1	7	3	1										baf04679-da3f-46d0-8d3b-b32ae930a91b_7/0_945	6	7	7	2	2	7		bc8830d0-1c50-40bf-8932-4dcd6f5f1afe_8/0_940	6	7	7	2	6	2		1a4a7200-ad77-4ce7-8b3d-98d141871e50_3/0_916	6	7	7	2	6	7		5e895a06-f9f0-4dc7-b70d-4f01d75ea444_11/0_937	5	7	7	2	4	7
			45eccfa3-552d-4055-835b-cc4b1f2bce1c_5/0_891	1	7	2	7	2	3										bb819acc-1de7-4e9d-b683-fe111e060f9f_3/0_936	6	7	7	2	2	7		bd17b0b9-7515-4cb6-9812-5f4b857d458f_7/0_946	6	7	7	2	6	2		255ef94a-f5a5-43b7-8550-cb0b777eabb4_22/0_936	6	7	7	2	6	7		5fcc7d3d-4986-43b4-a08b-1644b3f0a83a_12/0_902	5	7	7	2	4	7
			d241fc2f-df03-426b-b250-fe853528ab88_11/0_888	5	7	3	7	6	1										c0d7698b-fb95-47ef-bad9-8533b973aef4_4/0_913	6	7	7	2	2	7		be13ecf3-d7eb-4116-976a-d204a6fc6e89_13/0_945	6	7	7	2	6	2		26c15df3-20db-490b-89a7-e14852c00737_3/0_941	6	7	7	2	6	7		6020b778-b2a1-4a9b-b2ce-adc0c046c440_5/0_942	5	7	7	2	4	7
			efab89d7-a067-4422-85f7-f3a76836a37c_4/0_838	4	1	5	7	6	1										c247959a-e578-4c4b-a472-802c40a198ab_13/0_936	6	7	7	2	2	7		c0d94818-170c-4a77-a90a-f21c2e5f0f97_10/0_850	6	7	7	2	6	2		26ca2be3-bcab-4112-b3f1-1657bceab4d4_4/0_874	6	7	7	2	6	7		6108b907-0c84-48a8-8622-75bd064b6e05_6/0_936	5	7	7	2	4	7
			227786ca-62d5-4d2e-bca2-91ca49ddfd8c_11/0_894	6	3	3	7	6	2										c3fe1c12-1a5a-41c4-a8ee-adcf744ae6a7_5/0_941	6	7	7	2	2	7		c0ee362b-8809-489a-8118-bf1f5a37547d_9/0_947	6	7	7	2	6	2		28122dcc-1619-45bb-9f2f-ea0c930d27c4_17/0_947	6	7	7	2	6	7		6316f0bd-fe31-468b-983f-c7f95fc784e9_8/0_918	5	7	7	2	4	7
			f10c451b-e4bd-4b8f-8ab3-c6ac92ad003e_3/0_864	6	5	5	5	5	5										c785d730-396a-4d2e-a872-2bba007481e9_8/0_924	6	7	7	2	2	7		c1510209-b0a3-44ec-b564-c8da374f4120_3/0_932	6	7	7	2	6	2		2d60452d-90ea-428c-81c7-ae139bf51a9c_3/0_893	6	7	7	2	6	7		6bf4b423-5692-4d33-9371-e3546b5f056c_3/0_922	5	7	7	2	4	7
			3639b163-7bf3-40e8-a39f-509747a5b297_6/0_889	1	7	7	7	4	7										cca062a6-d11b-42b5-9c84-52933981dadd_7/0_905	6	7	7	2	2	7		c1e78dde-58dd-4dfd-85a7-c791453a868d_6/0_892	6	7	7	2	6	2		2f73e34e-09f3-431f-99f6-5003f5e41a8b_8/0_896	6	7	7	2	6	7		6cdb6257-ab39-4874-a6b4-7e501b2b81bc_5/0_925	5	7	7	2	4	7
			977084b6-973d-4dae-a032-b5c2be54fa9c_8/0_895	1	7	3	7	6	1										cf707ffa-21a9-46ca-b9d2-2be18c2ed202_4/0_911	6	7	7	2	2	7		c2970c80-5f00-41e4-957e-dc176f4df63c_12/0_950	6	7	7	2	6	2		33529d49-f7ba-4d90-ad42-4bbd7269b041_2/0_870	6	7	7	2	6	7		70e8a445-c7e6-4e7e-8baf-56bd425c57da_4/0_931	5	7	7	2	4	7
			f05e49c6-9d82-4b5e-9259-e9fbf46eb264_6/0_883	6	7	1	5	4	1										cf9f0faf-d06c-460b-bb23-a68aa568a85f_3/0_847	6	7	7	2	2	7		c2e7e24a-d769-4efc-8aaa-fc013866b2da_3/0_899	6	7	7	2	6	2		33be1cf4-ab2c-4fec-afaa-f0094116e142_2/0_914	6	7	7	2	6	7		7733c8b6-e475-4189-ba16-0d260318356d_7/0_940	5	7	7	2	4	7
			e5a449da-d457-48fc-af7e-248029bfd603_4/0_846	6	7	1	2	4	7										d378b45c-f3d7-467f-99b0-e26edc525f44_3/0_918	6	7	7	2	2	7		c3140b00-5ab6-4d81-9399-381433b918a3_5/0_927	6	7	7	2	6	2		3403b7a4-85e6-4c59-b672-bbf4978f092e_9/0_931	6	7	7	2	6	7		78f0f51c-2c92-4688-a99d-57cbd799cd8f_5/0_906	5	7	7	2	4	7
			3abcec79-89e4-498f-9ada-2718369c972e_4/0_892	5	7	2	1	3	3										d4329aeb-65c3-4805-913c-ae64c094c6c2_5/0_929	6	7	7	2	2	7		c3206cb3-2037-478d-b93c-835888acf76a_12/0_917	6	7	7	2	6	2		35c8071f-f2ec-4fee-bc3f-cdfc47a0de57_5/0_914	6	7	7	2	6	7		7b5c879e-544d-413c-96f2-a8d5843e6430_8/0_944	5	7	7	2	4	7
			d0f72705-8fbb-4ea7-8b79-52794554e054_3/0_892	1	2	2	2	2	2										d5aa6a87-2ab4-446e-9f57-88ede176026e_8/0_934	6	7	7	2	2	7		c34b4406-423c-42a5-8def-48d2c568a50c_6/0_899	6	7	7	2	6	2		3843e518-f484-4169-b3d1-cf3d6365e73a_3/0_948	6	7	7	2	6	7		7db68260-f854-49ec-bc69-f5d5b96ae7d1_8/0_974	5	7	7	2	4	7
			7f9a5c51-6dd2-4193-948a-ffd4ed16f291_3/0_878	3	7	7	1	6	1										da9e9cca-ce16-41d0-afa8-a0f0e640d33c_2/0_891	6	7	7	2	2	7		c35713af-fb05-460c-845a-b55bb145b7fb_3/0_905	6	7	7	2	6	2		39628e83-fa06-4b58-9142-03f82225616d_6/0_912	6	7	7	2	6	7		7e580ef8-adca-4905-9bd8-dd5559b01862_6/0_908	5	7	7	2	4	7
			dd68efb2-f85c-4784-88fc-c9d51c79dbf0_5/0_889	1	7	7	2	5	1										dc6ca303-8af5-4803-b78b-0ba1285be99c_5/0_939	6	7	7	2	2	7		c39751b4-6763-4ca2-838d-6d664387e0bc_5/0_902	6	7	7	2	6	2		406348aa-39d8-443d-b42a-c446ad3a8b27_3/0_923	6	7	7	2	6	7		82ecae39-5706-488a-8f21-3859c9444d66_16/0_820	5	7	7	2	4	7
			42226417-93a3-47de-bfca-5f33924aef3c_12/0_881	5	7	1	2	1	7										ddc80f16-b81b-4923-89ac-dd524c78022b_13/0_934	6	7	7	2	2	7		c3fd7aa4-0b05-4066-b871-b01f0b3db149_3/0_909	6	7	7	2	6	2		415ff5a6-fd28-4365-a2a7-11bf061b1772_4/0_865	6	7	7	2	6	7		8522aed4-c61b-4e28-adc7-e6a2f24d59ab_4/0_1120	5	7	7	2	4	7
			1b1d2c11-9c37-4627-9452-1489574dc3ed_7/0_846	5	3	5	1	6	1										ddfab752-7815-4a74-844d-60e121c33051_5/0_929	6	7	7	2	2	7		c61bca23-e4aa-4f4e-b9f4-0dc13f598c83_7/0_910	6	7	7	2	6	2		44432254-bf1a-4f96-929a-ecbe20a3b5c7_11/0_921	6	7	7	2	6	7		86b18428-35fe-4cf1-94de-bef4075d7ac9_11/0_947	5	7	7	2	4	7
			f5275fa1-1cf5-489b-9a7d-b27d1682db2a_4/0_888	1	1	7	7	5	7										e688ad85-ddb3-4ad2-ab97-a8c5b001f2bf_4/0_897	6	7	7	2	2	7		c755337a-9aad-4700-8449-f9dd81803963_6/0_903	6	7	7	2	6	2		4518d8e4-c065-4839-8328-6b0889798255_3/0_908	6	7	7	2	6	7		88c38e44-79c8-4b55-8969-946652967430_4/0_947	5	7	7	2	4	7
			e652baf6-2617-41b1-b303-3b6212a09063_6/0_882	6	7	1	3	6	1										e9a36265-d9ff-47be-a538-ae78939b3cd9_8/0_918	6	7	7	2	2	7		c75cf1d1-f0e5-4200-8d76-4279d37dfb0d_12/0_940	6	7	7	2	6	2		45fb5edd-59d3-40c5-81f7-c4e8f1adce3b_9/0_958	6	7	7	2	6	7		8aa64925-139a-4b34-b4fa-ce6b24339590_4/0_873	5	7	7	2	4	7
			9986a4ca-b2b0-4ab3-b331-2e89d83f016a_3/0_894	1	7	7	7	4	5										ea258952-cccc-442d-ab18-74158ef21fb1_4/0_899	6	7	7	2	2	7		c77cc2db-1668-457e-9c86-84b3e4e56704_5/0_930	6	7	7	2	6	2		482520e6-b71b-4d87-a713-806284b4d94b_5/0_903	6	7	7	2	6	7		91bd61c8-b9c6-4d85-8931-e1078be24253_5/0_908	5	7	7	2	4	7
[truncated: 109,698 more rows]

## Sheet: Fig. 5c
Panel	Selection Round	Selection A2M substrate	Selection incubation time	Labeling A2M substrate	Event count	Yeast gate (%)	anti-myc-FITC (median)	anti-Strep-PE (median)
[truncated: 21 more rows]

## Sheet: Fig. 6a
Panel	Sample	A2M substrate	Time point (h)	Event count	Yeast gate (%)	anti-myc-FITC (median)	anti-Strep-PE (median)
[truncated: 36 more rows]

[truncated: 5 more sheets: Fig. 6b, Fig. 6c, Suppl. Fig. 1c, Suppl. Fig. 4, Suppl. Fig. 6]
